# Supplementary material for: Revisiting the cancer microbiome using PRISM
Source: bioRxiv. 2025 Jan 24:2025.01.21.634087. Preprint. [Version 1] doi: 10.1101/2025.01.21.634087 (PMC11785023; doi:10.1101/2025.01.21.634087)
Supplement: Supplement 2 — Table S2. Human reads missed by Kraken and STAR [file media-2.xlsx]

## Sheet: Table S2
NCBI subject accession	Counts	Proportion	Cumulative proportion	title
U13369	862081	0.0836813	0.0836813	Human ribosomal DNA complete repeating unit
AL592188	830954	0.0806598	0.164341	Human DNA sequence from clone RP11-337M7, complete sequence
K03432	496366	0.0481817	0.212523	Human 18S rRNA gene
M10098	432043	0.0419379	0.254461	Human 18S rRNA gene, complete
BC013858	152586	0.0148114	0.269272	Homo sapiens cDNA clone IMAGE:3869909, **** WARNING: chimeric clone ****
AL353644	142681	0.0138499	0.283122	Human DNA sequence from clone RP11-164K15 on chromosome 22, complete sequence
AF135528	109854	0.0106634	0.293785	Homo sapiens clone MINT28 colon cancer differentially methylated CpG island genomic sequence
AL359650	98354	0.00954712	0.303332	Homo sapiens EST from clone 251760, 5' end
CT476837	96204	0.00933842	0.312671	Human DNA sequence from clone CH507-146P16 on chromosome 21, complete sequence
AK057879	94564	0.00917922	0.32185	Homo sapiens cDNA FLJ25150 fis, clone CBR07695, highly similar to Homo sapiens BNPI mRNA for brain-specific Na-dependent inorganic phosphate cotransporter
FP236383	89205	0.00865903	0.330509	Human DNA sequence from clone CH507-528H12 on chromosome 21, complete sequence
M11167	69468	0.00674318	0.337252	Human 28S ribosomal RNA gene
AF397158	61731	0.00599216	0.343244	Homo sapiens clone 11 pur alpha-associated ribosomal RNA gene, partial sequence
AY942936	57693	0.0056002	0.348845	Homo sapiens clone C913 differentially methylated CpG island sequence
BC029276	57030	0.00553584	0.354381	Homo sapiens, clone IMAGE:4455666, mRNA
AB055387	56705	0.00550429	0.359885	Homo sapiens mitochondrial DNA, nearly complete genome, point mutation sites
AY007103	54973	0.00533617	0.365221	Homo sapiens clone TCCCIA00297 mRNA sequence
BC025983	53906	0.0052326	0.370454	Homo sapiens cDNA clone IMAGE:4025331, **** WARNING: chimeric clone ****
CR392039	51932	0.00504098	0.375495	Human DNA sequence from clone bP-2171C21 on chromosome 21, complete sequence
AK129843	51511	0.00500012	0.380495	Homo sapiens cDNA FLJ26333 fis, clone HRT02637, highly similar to 6-phosphofructokinase, type C (EC 2.7.1.11)
AY942937	51490	0.00499808	0.385493	Homo sapiens clone C916 differentially methylated CpG island sequence
AB051846	51456	0.00499478	0.390488	Homo sapiens mRNA for Raichu404X, complete cds
AF381981	51238	0.00497362	0.395461	Homo sapiens haplotype L2 mitochondrion, complete genome
LR763242	51125	0.00496265	0.400424	Homo sapiens EmGFP-LacZ-E2F-TdTom gene for EmGFP-LacZ TdTom
DQ306709	50461	0.00489819	0.405322	Homo sapiens isolate BG-II-46 mitochondrion, complete genome
AC098691	48763	0.00473337	0.410055	Homo sapiens chromosome 1 clone RP11-509K22, complete sequence
Z57506	47532	0.00461388	0.414669	H.sapiens CpG island DNA genomic Mse1 fragment, clone 17f12, reverse read cpg17f12.rt1b
AY029066	46501	0.0045138	0.419183	Homo sapiens Humanin (HN1) mRNA, complete cds
AK000348	46038	0.00446886	0.423652	Homo sapiens cDNA FLJ20341 fis, clone HEP13116, highly similar to D43949 Human mRNA for KIAA0082 gene
AK026634	45042	0.00437218	0.428024	Homo sapiens cDNA: FLJ22981 fis, clone KAT11391, highly similar to HUMTI227HC Human mRNA for TI-227H
BC040150	44727	0.0043416	0.432366	Homo sapiens cDNA clone IMAGE:5109562, **** WARNING: chimeric clone ****
AK026170	43464	0.004219	0.436585	Homo sapiens cDNA: FLJ22517 fis, clone HRC12186
BC008007	39952	0.0038781	0.440463	Homo sapiens, clone IMAGE:3510538, mRNA
BC106081	38123	0.00370056	0.444163	Homo sapiens cDNA clone IMAGE:5106332, **** WARNING: chimeric clone ****
AY887106	37739	0.00366328	0.447827	Homo sapiens differentially methylated CpG island sequence
AF339137	37722	0.00366163	0.451488	Homo sapiens clone CC-2 sequence flanking Human papillomavirus type 18 E6 protein (E6) gene, partial cds; and E7 protein (E7) gene, complete cds
X93334	37184	0.00360941	0.455098	Homo sapiens mitochondrial DNA, complete genome
AK225425	36033	0.00349768	0.458595	Homo sapiens mRNA for Growth/differentiation factor 15 precursor variant, clone: HRC10120
AK311816	35833	0.00347827	0.462074	Homo sapiens cDNA, FLJ92077, Homo sapiens ribosomal protein L11 (RPL11), mRNA
AF432212	35832	0.00347817	0.465552	Homo sapiens CLL-associated antigen KW-12 mRNA, partial cds
NM_001199802	35745	0.00346973	0.469022	Homo sapiens ribosomal protein L11 (RPL11), transcript variant 2, mRNA
AC231275	35136	0.00341061	0.472432	Homo sapiens FOSMID clone ABC12-46987300E12 from chromosome unknown, complete sequence
AB075490	34983	0.00339576	0.475828	Homo sapiens neuroblastoma cDNA, clone:Nbla00127, full insert sequence
AY871274	34546	0.00335334	0.479181	Homo sapiens cell growth-inhibiting protein 34 mRNA, complete cds
AF339139	34542	0.00335295	0.482534	Homo sapiens clone AC-8 integration site 4 sequence flanking Human papillomavirus type 18 E6 protein (E6) gene, partial cds; E7 protein (E7) gene and truncated E1 protein (E1) gene, complete cds
BC050745	34358	0.00333509	0.485869	Homo sapiens mRNA similar to NADH dehydrogenase 1 (cDNA clone IMAGE:3887778)
AF381982	34191	0.00331888	0.489188	Homo sapiens haplotype U31 mitochondrion, complete genome
AF159295	33378	0.00323997	0.492428	Homo sapiens serine/threonine protein kinase Kp78 splice variant CTAK75a mRNA, complete cds
BC009316	32446	0.0031495	0.495578	Homo sapiens, Similar to NADH dehydrogenase 1, clone IMAGE:4120469, mRNA
NM_000975	31629	0.00307019	0.498648	Homo sapiens ribosomal protein L11 (RPL11), transcript variant 1, mRNA
AL139099	31288	0.00303709	0.501685	Human chromosome 14 DNA sequence BAC R-649E7 of library RPCI-11 from chromosome 14 of Homo sapiens (Human), complete sequence
X62996	31246	0.00303302	0.504718	H.sapiens mitochondrial genome (consensus sequence)
V00662	31007	0.00300982	0.507728	H.sapiens mitochondrial genome
AL627171	30960	0.00300525	0.510733	Human chromosome 14 DNA sequence BAC R-596C23 of library RPCI-11 from chromosome 14 of Homo sapiens (Human), complete sequence
AB061847	30723	0.00298225	0.513715	Homo sapiens RPS29 gene for ribosomal protein S29, complete cds and sequence
NR_145819	28918	0.00280704	0.516522	Homo sapiens RNA, 45S pre-ribosomal N1 (RNA45SN1), ribosomal RNA
M20910	28902	0.00280549	0.519328	Human 7S L gene, complete
X01037	28345	0.00275142	0.522079	Human 7SL RNA sequence
L24123	27337	0.00265357	0.524733	Homo sapiens NRF1 protein (NRF1) mRNA
M27830	26999	0.00262076	0.527354	Human 28S ribosomal RNA gene, complete cds
BC018970	24446	0.00237295	0.529726	Homo sapiens ribosomal protein L11, mRNA (cDNA clone MGC:19586 IMAGE:4337066), complete cds
L05092	22685	0.00220201	0.531928	Homo sapiens ribosomal protein L11 mRNA, complete cds
AK025644	22576	0.00219143	0.53412	Homo sapiens cDNA: FLJ21991 fis, clone HEP06475, highly similar to HSPEX3P Homo sapiens mRNA for Pex3 protein
3J3F_5	22055	0.00214085	0.536261	Chain 5, 28S ribosomal RNA
AF225896	22000	0.00213552	0.538396	Homo sapiens tensin mRNA, complete cds
BC098414	20547	0.00199447	0.540391	Homo sapiens cDNA clone IMAGE:4124701, **** WARNING: chimeric clone ****
K02227	19882	0.00192992	0.542321	Human U2 small nuclear RNA gene U2.24A
K03022	19803	0.00192226	0.544243	Human U2 small nuclear RNA gene, clone U2/6
K03023	19680	0.00191032	0.546153	Human small nuclear RNA U2 gene
BX537628	18936	0.0018381	0.547991	Homo sapiens mRNA; cDNA DKFZp686K06200 (from clone DKFZp686K06200)
L37793	18610	0.00180645	0.549798	Homo sapiens small nuclear RNA (U2) gene
AF381983	18591	0.00180461	0.551602	Homo sapiens haplotype U32 mitochondrion, complete genome
AF381985	17955	0.00174287	0.553345	Homo sapiens haplotype T5 mitochondrion, complete genome
AB048287	17909	0.00173841	0.555084	Homo sapiens mRNA for small proline rich protein like protein, complete cds
AB004064	17417	0.00169065	0.556774	Homo sapiens mRNA for tomoregulin, complete cds
AK000306	17201	0.00166968	0.558444	Homo sapiens cDNA FLJ20299 fis, clone HEP06342, highly similar to AB023137 Homo sapiens mRNA for KIAA0920 protein
AF086136	17148	0.00166454	0.560109	Homo sapiens full length insert cDNA clone ZA89C06
NR_046235	16540	0.00160552	0.561714	Homo sapiens RNA, 45S pre-ribosomal N5 (RNA45SN5), ribosomal RNA
X79234	16361	0.00158814	0.563302	Homo sapiens mRNA for ribosomal protein L11
X03205	16294	0.00158164	0.564884	Human 18S ribosomal RNA
NR_146117	15542	0.00150864	0.566393	Homo sapiens RNA, 45S pre-ribosomal N4 (RNA45SN4), ribosomal RNA
AY745198	15328	0.00148787	0.56788	Homo sapiens isolate blood donor 3 PTI1 (PTI1) gene, 5' UTR
BC111793	13676	0.00132751	0.569208	Homo sapiens cDNA clone IMAGE:40028200, **** WARNING: chimeric clone ****
MF164258	13549	0.00131519	0.570523	Homo sapiens clone BAC JH11 genomic sequence
AJ332730	12851	0.00124743	0.571771	Homo sapiens genomic sequence surrounding NotI site, clone NR1-QD8RS
NR_002715	12526	0.00121589	0.572986	Homo sapiens RNA component of signal recognition particle 7SL1 (RN7SL1), small cytoplasmic RNA
AF274945	12423	0.00120589	0.574192	Homo sapiens PNAS-20 mRNA, complete cds
AY062434	12421	0.00120569	0.575398	Homo sapiens elongation factor 1-alpha 1 (EEF1A1L14) mRNA, complete cds
AF381987	12251	0.00118919	0.576587	Homo sapiens haplotype J1b mitochondrion, complete genome
AC024680	11865	0.00115172	0.577739	Homo sapiens chromosome 8, clone RP11-347D13, complete sequence
AC090950	11851	0.00115036	0.578889	Homo sapiens chromosome 3 clone RP11-44D5 map 3p, complete sequence
BC006998	11801	0.00114551	0.580035	Homo sapiens, clone IMAGE:4052494, mRNA
NR_146151	11704	0.00113609	0.581171	Homo sapiens RNA, 45S pre-ribosomal N3 (RNA45SN3), ribosomal RNA
AF274957	11651	0.00113095	0.582302	Homo sapiens PNAS-32 mRNA, complete cds
AY830084	11547	0.00112085	0.583423	Homo sapiens survivin variant mRNA, complete cds, alternatively spliced
MF164259	11309	0.00109775	0.58452	Homo sapiens clone BAC JH18 genomic sequence
AL353733	10965	0.00106436	0.585585	Human DNA sequence from clone RP11-143N16 on chromosome 9, complete sequence
NR_146144	10935	0.00106145	0.586646	Homo sapiens RNA, 45S pre-ribosomal N2 (RNA45SN2), ribosomal RNA
MF164260	10904	0.00105844	0.587705	Homo sapiens clone BAC JH15 genomic sequence
AK308582	10890	0.00105708	0.588762	Homo sapiens cDNA, FLJ98623
K00786	10769	0.00104534	0.589807	human u2.13 small nuclear rna pseudogene
AY745199	10629	0.00103175	0.590839	Homo sapiens isolate blood donor 4 PTI1 (PTI1) gene, 5' UTR
AF211971	10543	0.0010234	0.591862	Homo sapiens LENG6 mRNA, partial sequence
AF397157	10512	0.00102039	0.592883	Homo sapiens clone 10 pur alpha-associated ribosomal RNA gene, partial sequence
AK075058	10504	0.00101961	0.593902	Homo sapiens cDNA FLJ90577 fis, clone OVARC1002058
AJ422059	10473	0.0010166	0.594919	Homo sapiens partial mitochondrial 16S rRNA gene
AK310499	10406	0.0010101	0.595929	Homo sapiens cDNA, FLJ17541
X69340	10341	0.00100379	0.596933	H.sapiens 28S rRNA V8 region (AMA-2)
X69343	10340	0.00100369	0.597936	H.sapiens 28S rRNA V8 region (AMA-1)
Z60381	10326	0.00100233	0.598939	H.sapiens CpG island DNA genomic Mse1 fragment, clone 21a1, forward read cpg21a1.ft1a
X69367	10250	0.000994956	0.599934	H.sapiens 28S rRNA V8 region (MRC5V2-6)
X69368	10223	0.000992335	0.600926	H.sapiens 28S rRNA V8 region (MRC5V2-7)
X69342	9980	0.000968748	0.601895	H.sapiens 28S rRNA V8 region (AMA-3)
Z96220	9815	0.000952731	0.602848	H.sapiens telomeric DNA sequence, clone 12PTEL111, read 12PTELOO111.seq
MF164264	9772	0.000948557	0.603796	Homo sapiens clone BAC JH4 genomic sequence
AY741857	9756	0.000947004	0.604743	Homo sapiens cell-line HeLa PTI-1 5' UTR-like sequence
X69366	9623	0.000934094	0.605677	H.sapiens 28S rRNA V8 region (MRC5V2-2)
AK307332	9576	0.000929532	0.606607	Homo sapiens cDNA, FLJ97280
1MFQ_A	9490	0.000921184	0.607528	Chain A, 7S RNA of human SRP
AY741856	9328	0.000905459	0.608433	Homo sapiens cell-line primary fibroblasts PTI-1 5' UTR-like sequence
AF152922	9288	0.000901576	0.609335	Homo sapiens 28S ribosomal RNA gene, partial sequence
X69365	9221	0.000895072	0.61023	H.sapiens 28S rRNA V8 region (MRC5V2-11)
BC014376	8795	0.000853721	0.611084	Homo sapiens, Similar to NADH dehydrogenase 4, clone IMAGE:4041417, mRNA
X69363	8679	0.000842461	0.611926	H.sapiens 28S rRNA V8 region (MRC5-4)
AL162451	8580	0.000832851	0.612759	Human DNA sequence from clone RP11-145C1, complete sequence
AK225942	8464	0.000821591	0.613581	Homo sapiens mRNA for abhydrolase domain containing 6 variant, clone: FCC116A04
NR_145822	8423	0.000817611	0.614398	Homo sapiens RNA, 28S ribosomal N1 (RNA28SN1), ribosomal RNA
AY207394	8365	0.000811981	0.61521	Homo sapiens unknown protein mRNA, partial sequence
X69372	8317	0.000807322	0.616018	H.sapiens 28S rRNA V8 region (MRC5-10)
X69345	8178	0.00079383	0.616811	H.sapiens 28S rRNA V8 region (AMA-7)
BC004328	8110	0.000787229	0.617599	Homo sapiens succinate dehydrogenase complex, subunit A, flavoprotein (Fp), mRNA (cDNA clone IMAGE:3630385), **** WARNING: chimeric clone ****
AY749806	7995	0.000776066	0.618375	Homo sapiens 16S ribosomal RNA gene, partial sequence; mitochondrial
BC114377	7990	0.000775581	0.61915	Homo sapiens cDNA clone MGC:134704 IMAGE:40022212, complete cds
Z57252	7928	0.000769562	0.61992	H.sapiens CpG island DNA genomic Mse1 fragment, clone 169h8, forward read cpg169h8.ft1a
AF275812	7786	0.000755779	0.620676	Homo sapiens PNAS-116 mRNA, partial sequence
DQ112750	7717	0.000749081	0.621425	Homo sapiens isolate OC05 mitochondrion, complete genome
DQ112761	7700	0.000747431	0.622172	Homo sapiens isolate EU03 mitochondrion, complete genome
DQ112760	7695	0.000746945	0.622919	Homo sapiens isolate EU30 mitochondrion, complete genome
NG_011741	7686	0.000746072	0.623665	Homo sapiens ribosomal protein L11 (RPL11), RefSeqGene (LRG_1140) on chromosome 1
DQ112806	7627	0.000740345	0.624405	Homo sapiens isolate EU94 mitochondrion, complete genome
DQ112810	7585	0.000736268	0.625142	Homo sapiens isolate EU75 mitochondrion, complete genome
DQ112811	7484	0.000726464	0.625868	Homo sapiens isolate EU76 mitochondrion, complete genome
AF381988	7357	0.000714136	0.626582	Homo sapiens haplotype L1a mitochondrion, complete genome
Z54553	7348	0.000713262	0.627296	H.sapiens CpG island DNA genomic Mse1 fragment, clone 133b9, reverse read cpg133b9.rt1a
MF164261	7335	0.000712	0.628008	Homo sapiens clone BAC JH14 genomic sequence
Z62860	7299	0.000708506	0.628716	H.sapiens CpG island DNA genomic Mse1 fragment, clone 74b12, forward read cpg74b12.ft1a
AF253979	7208	0.000699673	0.629416	Homo sapiens DC24 mRNA, complete cds
AJ336067	7152	0.000694237	0.63011	Homo sapiens genomic sequence surrounding NotI site, clone NL1-FK23RS
AF339135	7140	0.000693072	0.630803	Homo sapiens clone AC-8 integration site 1 sequence flanking Human papillomavirus type 18 E6 protein (E6) gene, partial cds
AJ334227	7130	0.000692101	0.631495	Homo sapiens genomic sequence surrounding NotI site, clone NR1-RG20C
AK302803	7128	0.000691907	0.632187	Homo sapiens cDNA FLJ60984 complete cds, highly similar to Deleted in lung and esophageal cancer protein1
AF381989	7082	0.000687442	0.632875	Homo sapiens haplotype U5 mitochondrion, complete genome
AJ336072	7014	0.000680841	0.633555	Homo sapiens genomic sequence surrounding NotI site, clone NL1-FK24RS
AF339133	7004	0.000679871	0.634235	Homo sapiens clone CC-4 sequence flanking Human papillomavirus type 18 E6 protein (E6) gene, partial cds
V00477	6872	0.000667058	0.634902	Homo sapiens 7S RNA
AC116340	6759	0.000656089	0.635558	Homo sapiens chromosome 5 clone RP11-118I21, complete sequence
AF339138	6710	0.000651332	0.63621	Homo sapiens clone CC-6 integration site 2 sequence flanking Human papillomavirus type 18 E6 protein (E6) gene, partial cds
Z96734	6642	0.000644732	0.636854	H.sapiens telomeric DNA sequence, clone 8PTEL087, read 8PTELOO087.seq
AF058292	6453	0.000626386	0.637481	Homo sapiens 16S ribosomal RNA gene, partial sequence; mitochondrial
AK309273	6429	0.000624056	0.638105	Homo sapiens cDNA, FLJ99314
AK291085	6422	0.000623377	0.638728	Homo sapiens cDNA FLJ76178 complete cds, highly similar to Homo sapiens ATP synthase, H+ transporting, mitochondrial F1 complex, beta polypeptide (ATP5B), mRNA
BC016512	6421	0.000623279	0.639352	Homo sapiens ATP synthase, H+ transporting, mitochondrial F1 complex, beta polypeptide, mRNA (cDNA clone MGC:5231 IMAGE:2900336), complete cds
FJ224288	6416	0.000622794	0.639974	Homo sapiens epididymis secretory protein Li 271 (HEL-S-271) mRNA, complete cds
NM_001686	6410	0.000622212	0.640597	Homo sapiens ATP synthase F1 subunit beta (ATP5F1B), mRNA; nuclear gene for mitochondrial product
DQ403107	6409	0.000622115	0.641219	Homo sapiens mitochondrial ATP synthase, H+ transporting F1 complex beta subunit (ATP5B) mRNA, partial cds; nuclear gene for mitochondrial product
AF339136	6405	0.000621726	0.64184	Homo sapiens clone AC-8 integration site 6 sequence flanking Human papillomavirus type 18 E6 protein (E6) gene, partial cds
AY741859	6384	0.000619688	0.64246	Homo sapiens cell-line SH-SY5Y PTI-1 5' UTR-like sequence
AK130793	6367	0.000618038	0.643078	Homo sapiens cDNA FLJ27283 fis, clone TMS01431, highly similar to ATP synthase beta chain, mitochondrial precursor (EC 3.6.1.34)
D00022	6355	0.000616873	0.643695	Homo sapiens mRNA for F1 beta subunit, complete cds
DQ192911	6235	0.000605225	0.6443	Homo sapiens 424_13 foamy virus integration site genomic sequence
AK297294	6210	0.000602798	0.644903	Homo sapiens cDNA FLJ52887 complete cds, highly similar to Preimplantation protein 3
5A8L_A	6185	0.000600371	0.645503	Chain A, 28S RIBOSOMAL RNA
AF254896	6122	0.000594256	0.646098	Homo sapiens cytochrome b gene, complete cds; mitochondrial gene for mitochondrial product
AL451000	6016	0.000583967	0.646682	Human DNA sequence from clone RP11-223J15 on chromosome 1, complete sequence
AF277191	6006	0.000582996	0.647265	Homo sapiens PNAS-133 mRNA, partial sequence
NR_003287	5984	0.00058086	0.647845	Homo sapiens RNA, 28S ribosomal N5 (RNA28SN5), ribosomal RNA
MF164267	5956	0.000578142	0.648424	Homo sapiens clone BAC JH8 genomic sequence
MF164266	5903	0.000572998	0.648997	Homo sapiens clone BAC JH5 genomic sequence
X05606	5860	0.000568824	0.649565	Human mRNA fragment for ATP synthetase beta-subunit
AY741861	5855	0.000568338	0.650134	Homo sapiens cell-line 980 TERT PTI-1 5' UTR-like sequence
S48220	5853	0.000568144	0.650702	Homo sapiens type I 5' iodothyronine deiodinase mRNA, complete cds
L41490	5775	0.000560573	0.651262	Homo sapiens eukaryotic translation elongation factor 1 alpha 1-like 14 (EEF1A1L14) mRNA, complete cds
NR_027260	5728	0.000556011	0.651818	Homo sapiens RNA component of signal recognition particle 7SL2 (RN7SL2), small cytoplasmic RNA
DQ112812	5715	0.000554749	0.652373	Homo sapiens isolate EU77 mitochondrion, complete genome
AJ323218	5510	0.00053485	0.652908	Homo sapiens genomic sequence surrounding NotI site, clone NB1-088R
AK310343	5369	0.000521163	0.653429	Homo sapiens cDNA, FLJ17385
HG323709	5328	0.000517183	0.653946	TPA: Homo sapiens SRP RNA for signal recognition particle RNA
MF164269	5308	0.000515242	0.654462	Homo sapiens clone BAC JH1 genomic sequence
XR_943839	5306	0.000515048	0.654977	PREDICTED: Homo sapiens uncharacterized LOC105378179 (LOC105378179), transcript variant X1, ncRNA
NR_146118	5266	0.000511165	0.655488	Homo sapiens RNA, 28S ribosomal N4 (RNA28SN4), ribosomal RNA
HG323696	5220	0.0005067	0.655995	TPA: Homo sapiens SRP RNA for signal recognition particle RNA
XR_001750763	5204	0.000505147	0.6565	XR_001750763.2
AY741860	5059	0.000491072	0.656991	Homo sapiens cell-line LNCaP PTI-1 5' UTR-like sequence
AK129999	5039	0.00048913	0.65748	Homo sapiens cDNA FLJ26489 fis, clone KDN05855
U08313	5021	0.000487383	0.657967	Homo sapiens SINE Alu, complete sequence
M24039	4992	0.000484568	0.658452	Human MHC class I HLA-B18 chain gene (Aw24,3; B18,w41; Cw6), complete cds
M84694	4938	0.000479326	0.658931	Human MHC class I HLA-B*4005 mRNA, complete cds
X84725	4757	0.000461757	0.659393	H.sapiens mRNA for HLA-B alpha chain
AF101385	4724	0.000458554	0.659852	Homo sapiens ribosomal protein L11 gene, complete cds
D50525	4684	0.000454671	0.660306	Homo sapiens mRNA for TI-227H
AY741855	4684	0.000454671	0.660761	Homo sapiens cell-line MCF7 PTI-1 5' UTR-like sequence
AJ242956	4547	0.000441372	0.661202	Homo sapiens partial N-myc (exon 3), HPV45 L2, HPV45 L1, HPV45 E6, HPV45 E7 and HPV45 E1 genes isolated from IC4 cervical carcinoma cell line
L38504	4480	0.000434869	0.661637	Homo sapiens (clones 18.1, 18.2, 19.2) MHC class I HLA-B*2702 mRNA, complete cds
MF164268	4441	0.000431083	0.662068	Homo sapiens clone BAC JH12 genomic sequence
DQ112793	4388	0.000425938	0.662494	Homo sapiens isolate EU52 mitochondrion, complete genome
DQ112795	4377	0.000424871	0.662919	Homo sapiens isolate EU53 mitochondrion, complete genome
DQ112800	4338	0.000421085	0.66334	Homo sapiens isolate EU57 mitochondrion, complete genome
AY207393	4204	0.000408078	0.663748	Homo sapiens pG1 protein mRNA, partial cds
D63791	4171	0.000404874	0.664153	Homo sapiens UbC gene for polyubiquitin, exon1-2, partial cds
AF059516	4063	0.000394391	0.664547	Homo sapiens tolloid-like 2 protein (TLL2) mRNA, complete cds
NR_146148	3923	0.000380801	0.664928	Homo sapiens RNA, 28S ribosomal N2 (RNA28SN2), ribosomal RNA
X04252	3907	0.000379248	0.665307	Human small cytoplasmic 7SL RNA (7LEM1) 3'-truncated pseudogene
U27608	3765	0.000365464	0.665673	Human MHC class I antigen HLA-B (HLA-B-2704 allele) mRNA, complete cds
M26880	3764	0.000365367	0.666038	Human ubiquitin mRNA, complete cds
M84384	3761	0.000365076	0.666403	Human MHC class I lymphocyte antigen (HLA-B*4004) mRNA, complete cds
MN297243	3740	0.000363038	0.666766	Homo sapiens LHRI_LNC2063.9 lncRNA gene, complete sequence
AF397160	3699	0.000359058	0.667125	Homo sapiens clone 47 pur alpha-associated ribosomal RNA gene, partial sequence
MN297248	3615	0.000350904	0.667476	Homo sapiens LHRI_LNC2063.8 lncRNA gene, complete sequence
MN297247	3574	0.000346924	0.667823	Homo sapiens LHRI_LNC2063.5 lncRNA gene, complete sequence
MN297246	3568	0.000346342	0.66817	Homo sapiens LHRI_LNC2063.6 lncRNA gene, complete sequence
AK312129	3568	0.000346342	0.668516	Homo sapiens cDNA, FLJ92411, Homo sapiens NADH dehydrogenase (ubiquinone) flavoprotein 2, 24kDa(NDUFV2), mRNA
AK291865	3567	0.000346245	0.668862	Homo sapiens cDNA FLJ78041 complete cds, highly similar to Homo sapiens NADH dehydrogenase (ubiquinone) flavoprotein 2, 24kDa (NDUFV2), mRNA
BC017487	3567	0.000346245	0.669208	Homo sapiens NADH dehydrogenase (ubiquinone) flavoprotein 2, 24kDa, mRNA (cDNA clone MGC:15943 IMAGE:3537815), complete cds
BC001632	3565	0.000346051	0.669555	Homo sapiens NADH dehydrogenase (ubiquinone) flavoprotein 2, 24kDa, mRNA (cDNA clone MGC:2144 IMAGE:3536345), complete cds
XM_017025782	3556	0.000345177	0.6699	PREDICTED: Homo sapiens NADH:ubiquinone oxidoreductase core subunit V2 (NDUFV2), transcript variant X1, mRNA
NM_021074	3551	0.000344692	0.670244	Homo sapiens NADH:ubiquinone oxidoreductase core subunit V2 (NDUFV2), mRNA; nuclear gene for mitochondrial product
BC071689	3542	0.000343818	0.670588	Homo sapiens NADH dehydrogenase (ubiquinone) flavoprotein 2, 24kDa, mRNA (cDNA clone MGC:87932 IMAGE:4372795), complete cds
CR456928	3541	0.000343721	0.670932	Homo sapiens full open reading frame cDNA clone RZPDo834G1215D for gene NDUFV2, NADH dehydrogenase (ubiquinone) flavoprotein 2, 24kDa; complete cds, incl. stopcodon
L04695	3539	0.000343527	0.671275	Human MHC class I HLA-B35 (subtype B*3507) mRNA, complete cds
XR_002958175	3539	0.000343527	0.671619	XR_002958175.1
Z54552	3498	0.000339547	0.671959	H.sapiens CpG island DNA genomic Mse1 fragment, clone 133b9, forward read cpg133b9.ft1a
AF004338	3445	0.000334402	0.672293	Homo sapiens 16S ribosomal RNA, mitochondrial gene, partial sequence
M32320	3425	0.000332461	0.672625	Human MHC HLA protein, allele B37, complete cds
KY962518	3391	0.000329161	0.672955	Homo sapiens external transcribed spacer 18S ribosomal RNA gene, internal transcribed spacer 1, 5.8S ribosomal RNA gene, internal transcribed spacer 2, 28S ribosomal RNA gene, external transcribed spacer, and CDC27-like protein pseudogene, complete sequence
M17597	3371	0.000327219	0.673282	Human poly-ubiquitin mRNA, complete cds
AF339134	3326	0.000322851	0.673605	Homo sapiens clone CC-6 integration site 1 sequence flanking Human papillomavirus type 18
DQ112894	3311	0.000321395	0.673926	Homo sapiens isolate EU25 mitochondrion, complete genome
Z62861	3296	0.000319939	0.674246	H.sapiens CpG island DNA genomic Mse1 fragment, clone 74b12, reverse read cpg74b12.rt1a
DQ112930	3260	0.000316445	0.674562	Homo sapiens isolate AS36 mitochondrion, complete genome
Z55760	3183	0.00030897	0.674871	H.sapiens CpG island DNA genomic Mse1 fragment, clone 62f7, forward read cpg62f7.ft1a
U11267	3105	0.000301399	0.675173	Human HLA-B37 (B-3701) mRNA, partial cds
U11265	3089	0.000299846	0.675473	Human HLA-B35 (B-3501) mRNA, partial cds
Z57443	3021	0.000293245	0.675766	H.sapiens CpG island DNA genomic Mse1 fragment, clone 177d10, reverse read cpg177d10.rt1c
AF375055	3008	0.000291983	0.676058	Homo sapiens 18S ribosomal RNA gene, partial sequence; and UHRF1 pseudogene, complete sequence
L41353	2997	0.000290916	0.676349	Homo sapiens lymphocyte antigen (HLA-B*4008) gene, complete cds
X15187	2944	0.000285771	0.676635	Homo sapiens tra1 mRNA for human homologue of murine tumor rejection antigen gp96
AK025459	2933	0.000284703	0.676919	Homo sapiens cDNA: FLJ21806 fis, clone HEP00829, highly similar to HSTRA1 Human tra1 mRNA for human homologue of murine tumor rejection antigen gp96
BC001888	2921	0.000283538	0.677203	Homo sapiens protein phosphatase 1, catalytic subunit, alpha isoform, mRNA (cDNA clone MGC:1674 IMAGE:3546588), complete cds
BC008010	2921	0.000283538	0.677486	Homo sapiens protein phosphatase 1, catalytic subunit, alpha isoform, mRNA (cDNA clone MGC:15877 IMAGE:3528742), complete cds
AY495239	2907	0.000282179	0.677769	Homo sapiens isolate K1-01 mitochondrion, complete genome
AF381991	2906	0.000282082	0.678051	Homo sapiens haplotype L3b mitochondrion, complete genome
AK313586	2901	0.000281597	0.678332	Homo sapiens cDNA, FLJ94150, Homo sapiens protein phosphatase 1, catalytic subunit, alpha isoform (PPP1CA), mRNA
BT006629	2898	0.000281306	0.678613	Homo sapiens protein phosphatase 1, catalytic subunit, alpha isoform mRNA, complete cds
NM_003299	2870	0.000278588	0.678892	Homo sapiens heat shock protein 90 beta family member 1 (HSP90B1), mRNA
AB209534	2868	0.000278394	0.67917	Homo sapiens mRNA for tumor rejection antigen (gp96) 1 variant protein
AB009010	2867	0.000278297	0.679449	Homo sapiens UbC1 mRNA for polyubiquitin UbC, complete cds
GQ900941	2866	0.000278199	0.679727	Homo sapiens clone HEL-T-53 epididymis secretory sperm binding protein mRNA, complete cds
BC002500	2863	0.000277908	0.680005	Homo sapiens calreticulin, mRNA (cDNA clone MGC:2227 IMAGE:3050717), complete cds
BC066656	2863	0.000277908	0.680283	Homo sapiens heat shock protein 90kDa beta (Grp94), member 1, mRNA (cDNA clone MGC:75130 IMAGE:6165138), complete cds
BC071879	2856	0.000277229	0.68056	Homo sapiens prothymosin, alpha, mRNA (cDNA clone MGC:88552 IMAGE:6425103), complete cds
NM_002708	2845	0.000276161	0.680836	Homo sapiens protein phosphatase 1 catalytic subunit alpha (PPP1CA), transcript variant 1, mRNA
AK300521	2841	0.000275773	0.681112	Homo sapiens cDNA FLJ58626 complete cds, highly similar to Endoplasmin precursor (Heat shock protein 90 kDa beta member 1)
AK295262	2838	0.000275482	0.681387	Homo sapiens cDNA FLJ58812 complete cds, highly similar to Endoplasmin precursor (Heat shock protein 90kDa beta member 1)
BC020493	2830	0.000274705	0.681662	Homo sapiens calreticulin, mRNA (cDNA clone MGC:10100 IMAGE:3898550), complete cds
BC007911	2829	0.000274608	0.681937	Homo sapiens calreticulin, mRNA (cDNA clone MGC:14363 IMAGE:4299303), complete cds
HM005468	2809	0.000272667	0.682209	Homo sapiens clone HTL-T-155 testicular tissue protein Li 155 mRNA, complete cds
AK098311	2806	0.000272375	0.682482	Homo sapiens cDNA FLJ40992 fis, clone UTERU2015202, highly similar to Human protein phosphatase I alpha subunit (PPPIA) mRNA
BC052621	2805	0.000272278	0.682754	Homo sapiens cDNA clone IMAGE:6578175, **** WARNING: chimeric clone ****
AK127616	2804	0.000272181	0.683026	Homo sapiens cDNA FLJ45714 fis, clone FEKID2002637, highly similar to Serine/threonine-protein phosphatase PP1-alphacatalytic subunit (EC 3.1.3.16)
AP002812	2798	0.000271599	0.683298	Homo sapiens genomic DNA, chromosome 11q clone:RP11-91P24, complete sequences
AY040226	2793	0.000271113	0.683569	Homo sapiens heat shock protein gp96 precursor, mRNA, partial cds
KC876027	2791	0.000270919	0.68384	Homo sapiens clone N29M24 sequence
S57501	2766	0.000268493	0.684108	protein phosphatase type 1 catalytic subunit [human, mRNA, 1400 nt]
Z62093	2765	0.000268396	0.684377	H.sapiens CpG island DNA genomic Mse1 fragment, clone 63d12, reverse read cpg63d12.rt1a
KC876029	2739	0.000265872	0.684643	Homo sapiens protein phosphatase 1 catalytic subunit alpha (PPP1CA), transcript variant 3, mRNA
NM_001008709	2734	0.000265386	0.684908	Homo sapiens GABA-B receptor R2 (GABBR2) mRNA, complete cds
AF095784	2730	0.000264998	0.685173	Human rRNA primary transcript 5' external transcribed spacer (5'ETS)
X17625	2729	0.000264901	0.685438	Homo sapiens HLA-B18 mRNA, complete cds
D25275	2728	0.000264804	0.685703	Homo sapiens calreticulin (CALR) mRNA, complete cds
AY047586	2710	0.000263057	0.685966	Homo sapiens haplotype V mitochondrion, complete genome
AF381990	2680	0.000260145	0.686226	Homo sapiens RNA, 28S ribosomal N3 (RNA28SN3), ribosomal RNA
NR_146154	2677	0.000259853	0.686486	Human MHC class I (HLA-B 27052) mRNA fragment
L20086	2659	0.000258106	0.686744	Human interleukin-9 receptor gene, 5'UTR
U48256	2650	0.000257233	0.687001	Homo sapiens MHC class I HLA-Bw gene, complete cds
M58636	2649	0.000257136	0.687258	Human MHC class I HLA-B (HLA-B-1520 allele) mRNA, complete cds
U06862	2643	0.000256553	0.687515	Homo sapiens mRNA for Heat shock protein HSP 90-alpha 4 (HSPCA gene)
AJ890083	2639	0.000256165	0.687771	Human MHC class I (HLA-B 4802) mRNA fragment
L20089	2619	0.000254223	0.688025	Human chromosome 14 DNA sequence BAC R-114H15 of library RPCI-11 from chromosome 14 of Homo sapiens (Human), complete sequence
AL133223	2618	0.000254126	0.688279	Homo sapiens heat shock 90kDa protein 1, alpha (HSPCA) gene, complete cds
DQ314871	2618	0.000254126	0.688533	Homo sapiens cDNA clone IMAGE:4299683, containing frame-shift errors
BC017233	2605	0.000252865	0.688786	Human orphon 28S ribosomal DNA fragment
M15269	2593	0.0002517	0.689038	Human iroquois-class homeodomain protein IRX-3 mRNA, partial cds
U90305	2586	0.00025102	0.689289	Homo sapiens heat shock protein 90kDa alpha (cytosolic), class A member 1, mRNA (cDNA clone IMAGE:6527590), partial cds
BC108695	2584	0.000250826	0.68954	human full-length cDNA clone CS0CAP007YF18 of Thymus of Homo sapiens (human)
BX247955	2574	0.000249855	0.68979	Homo sapiens amyloid beta (A4) precursor-like protein 2, mRNA (cDNA clone MGC:8371 IMAGE:2820109), complete cds
BC000373	2569	0.00024937	0.690039	Homo sapiens gene for polyubiquitin, complete cds
AB003730	2560	0.000248496	0.690288	Homo sapiens heat shock protein 90kDa alpha (cytosolic), class A member 1, mRNA (cDNA clone IMAGE:3446372), partial cds
BC000987	2556	0.000248108	0.690536	Homo sapiens calreticulin, mRNA (cDNA clone IMAGE:6262525), **** WARNING: chimeric clone ****
BC072002	2553	0.000247817	0.690784	Homo sapiens cDNA FLJ32321 fis, clone PROST2003563, highly similar to AMYLOID-LIKE PROTEIN 2 PRECURSOR
AK056883	2549	0.000247429	0.691031	Homo sapiens Hsp89-alpha-delta-N mRNA, complete cds
AF028832	2548	0.000247332	0.691278	H.sapiens CDEI binding protein mRNA
Z22572	2542	0.000246749	0.691525	APPH=amyloid precursor protein homolog [human, placenta, mRNA, 3727 nt]
S60099	2533	0.000245876	0.691771	Homo sapiens heat shock protein (HSP89-alpha) gene, complete cds
M27024	2529	0.000245487	0.692016	Homo sapiens mRNA for prothymosin, alpha (gene sequence 28) variant, clone: FCC132D11
AK223605	2512	0.000243837	0.69226	Human amyloid precursor-like protein 2 (APLP2) mRNA, complete cds
L27631	2512	0.000243837	0.692504	Homo sapiens mRNA for Binding protein variant, clone: HEP00895
AK225283	2509	0.000243546	0.692748	Homo sapiens prothymosin, alpha, mRNA (cDNA clone MGC:87812 IMAGE:5112610), complete cds
BC071647	2475	0.000240246	0.692988	Homo sapiens cDNA, FLJ98196
AK308248	2460	0.00023879	0.693227	Human DNA sequence from clone RP11-212L9 on chromosome 1, complete sequence
AL365332	2448	0.000237625	0.693464	Homo sapiens prothymosin, alpha, mRNA (cDNA clone MGC:59657 IMAGE:3832454), complete cds
BC051265	2431	0.000235975	0.6937	H.sapiens telomeric DNA sequence, clone 8QTEL038, read 8QTELOO038.seq
Z96758	2431	0.000235975	0.693936	H.sapiens CpG island DNA genomic Mse1 fragment, clone 57c11, forward read cpg57c11.ft1a
Z61706	2426	0.000235489	0.694172	Homo sapiens cDNA FLJ56216 complete cds, highly similar to Amyloid-like protein 2 precursor (CDEIbox-binding protein) (CDEBP)
AK304736	2426	0.000235489	0.694407	Homo sapiens clone 23884 mRNA sequence
AF054990	2414	0.000234324	0.694642	Homo sapiens reticulon 4b mRNA, complete cds
AF148538	2412	0.00023413	0.694876	Homo sapiens mRNA for RTN-xS, complete cds
AB040463	2403	0.000233257	0.695109	Homo sapiens cDNA FLJ26295 fis, clone DMC07157
AK129806	2395	0.00023248	0.695341	Homo sapiens clone 24683 mRNA sequence
AF052164	2384	0.000231412	0.695573	Homo sapiens chromosome 19 clone CTC-425F1, complete sequence
AC092069	2376	0.000230636	0.695803	Homo sapiens prothymosin, alpha, mRNA (cDNA clone MGC:104802 IMAGE:5017164), complete cds
BC098420	2359	0.000228986	0.696032	Homo sapiens HLA-B mRNA, allele A*2711, complete cds
D83043	2343	0.000227432	0.69626	H.sapiens CpG island DNA genomic Mse1 fragment, clone 62f7, reverse read cpg62f7.rt1a
Z55761	2339	0.000227044	0.696487	Homo sapiens fetal thymus prothymosin alpha mRNA, complete cds
AF348514	2328	0.000225976	0.696713	Homo sapiens genomic sequence surrounding NotI site, clone NR1-EN2R
AJ339751	2324	0.000225588	0.696938	Homo sapiens reticulon 4a mRNA, complete cds
AF148537	2303	0.00022355	0.697162	PREDICTED: Homo sapiens collagen type I alpha 1 chain (COL1A1), transcript variant X2, mRNA
XM_005257058	2302	0.000223453	0.697385	PREDICTED: Homo sapiens collagen type I alpha 1 chain (COL1A1), transcript variant X1, mRNA
XM_011524341	2299	0.000223161	0.697609	Homo sapiens cDNA clone IMAGE:40016136
BC107102	2298	0.000223064	0.697832	Homo sapiens cDNA FLJ16383 fis, clone TLIVE2007016, highly similar to NUCLEOLIN
AK122805	2295	0.000222773	0.698054	Homo sapiens KIAA0886 mRNA for KIAA0886 protein
AB020693	2289	0.000222191	0.698277	Homo sapiens cDNA FLJ25519 fis, clone CBR06737, highly similar to Homo sapiens mRNA for Nogo-A protein (Nogo gene)
AK098385	2288	0.000222094	0.698499	Homo sapiens BAC clone RP11-1255P17 from 2, complete sequence
AC093165	2286	0.0002219	0.698721	Homo sapiens clone LA13_165F6 sequence
KC876030	2283	0.000221608	0.698942	Homo sapiens mRNA for RTN-xL, complete cds
AB040462	2281	0.000221414	0.699164	Homo sapiens nucleolin (NCL), mRNA
NM_005381	2276	0.000220929	0.699385	Human DNA for 5' external transcribed spacer of pre-ribosomal RNA
X14345	2270	0.000220346	0.699605	Homo sapiens cDNA FLJ46743 fis, clone TRACH3021778, moderately similar to Nucleolin
AK128584	2265	0.000219861	0.699825	H.sapiens CpG island DNA genomic Mse1 fragment, clone 133b12, forward read cpg133b12.ft1a
Z56643	2259	0.000219279	0.700044	Homo sapiens cDNA FLJ55927 complete cds, highly similar to Amyloid-like protein 2 precursor (CDEIbox-binding protein) (CDEBP)
AK300378	2254	0.000218793	0.700263	Homo sapiens cDNA FLJ38578 fis, clone HCHON2007674, highly similar to NUCLEOLIN
AK095897	2247	0.000218114	0.700481	Homo sapiens amyloid beta precursor like protein 2 (APLP2), transcript variant 7, mRNA
NM_001243299	2235	0.000216949	0.700698	H.sapiens CpG island DNA genomic Mse1 fragment, clone 26f4, forward read cpg26f4.ft1b
Z60518	2227	0.000216172	0.700914	Homo sapiens mRNA for HLA-B35 antigen, complete cds
D50299	2226	0.000216075	0.70113	PREDICTED: Homo sapiens collagen type I alpha 1 chain (COL1A1), transcript variant X3, mRNA
XM_005257059	2225	0.000215978	0.701346	H.sapiens CpG island DNA genomic Mse1 fragment, clone 26f4, reverse read cpg26f4.rt1b
Z60519	2218	0.000215299	0.701561	Homo sapiens mRNA for Nogo-B protein (Nogo gene)
AJ251384	2216	0.000215105	0.701777	Homo sapiens genomic sequence surrounding NotI site, clone NR1-AN4R
AJ327217	2215	0.000215008	0.701992	H.sapiens telomeric DNA sequence, clone 17PTEL058, read 17PTELOO058.seq
Z96351	2206	0.000214134	0.702206	H.sapiens CpG island DNA genomic Mse1 fragment, clone 7h5, forward read cpg7h5.f1a
Z63261	2205	0.000214037	0.70242	Homo sapiens BAC clone RP11-562I5 from 2, complete sequence
AC017104	2204	0.00021394	0.702634	Homo sapiens cDNA FLJ36046 fis, clone TESTI2017923
AK093365	2194	0.000212969	0.702847	H.sapiens mRNA for prepro-alpha1(I) collagen
Z74615	2191	0.000212678	0.703059	Homo sapiens cDNA FLJ20243 fis, clone COLF6418, highly similar to NUCL_HUMAN NUCLEOLIN
AK000250	2176	0.000211222	0.703271	H.sapiens CpG island DNA genomic Mse1 fragment, clone 21a8, reverse read cpg21a8.rt1a
Z57914	2170	0.00021064	0.703481	Homo sapiens cDNA FLJ34423 fis, clone HHDPC2008123, highly similar to NUCLEOLIN
AK091742	2166	0.000210251	0.703691	H.sapiens CpG island DNA genomic Mse1 fragment, clone 133b12, reverse read cpg133b12.rt1a
Z56644	2165	0.000210154	0.703902	Human MHC class I (HLA-B 3504) mRNA fragment
M86403	2164	0.000210057	0.704112	Homo sapiens LNC_000024 lncRNA, complete sequence
MN308661	2160	0.000209669	0.704321	H.sapiens CpG island DNA genomic Mse1 fragment, clone 12e2, reverse read cpg12e2.rt1c
Z56604	2156	0.000209281	0.704531	H.sapiens CpG island DNA genomic Mse1 fragment, clone 119c2, reverse read cpg119c2.rt1a
Z64430	2145	0.000208213	0.704739	H.sapiens telomeric DNA sequence, clone 10PTEL064, read 10PTELOO064.seq
Z96160	2138	0.000207533	0.704946	Homo sapiens cDNA FLJ10452 fis, clone NT2RP1000966, highly similar to NUCLEOLIN
AK001314	2120	0.000205786	0.705152	Homo sapiens genomic DNA, chromosome 8q23, clone: KB1471A8, complete sequence
AP005717	2089	0.000202777	0.705355	H.sapiens CpG island DNA genomic Mse1 fragment, clone 12e2, forward read cpg12e2.ft1c
Z56603	2084	0.000202292	0.705557	Homo sapiens partial 18S rRNA gene
AJ844646	2046	0.000198603	0.705756	Homo sapiens prothymosin, alpha, mRNA (cDNA clone MGC:87078 IMAGE:4830132), complete cds
BC066905	2044	0.000198409	0.705954	Homo sapiens heat shock protein 90 beta family member 3, pseudogene (HSP90B3P) on chromosome 1
NG_032978	2040	0.000198021	0.706152	Homo sapiens mitochondrial SDS-stable vimentin-bound DNA fragment HEF42VIM3
AJ297043	2035	0.000197535	0.70635	Homo sapiens isolate AD4 mitochondrion, complete genome
DQ112689	2004	0.000194526	0.706544	Homo sapiens isolate 17_K1a(Tor15) mitochondrion, complete genome
AY882395	1994	0.000193555	0.706738	Homo sapiens collagen type I alpha 1 chain (COL1A1), mRNA
NM_000088	1973	0.000191517	0.706929	Human nucleolin gene, complete cds
M60858	1959	0.000190158	0.70712	Homo sapiens topoisomerase (DNA) I, mRNA (cDNA clone MGC:167907 IMAGE:9020284), complete cds
BC136297	1924	0.000186761	0.707306	Homo sapiens mRNA full length insert cDNA clone EUROIMAGE 1986659
AJ420488	1922	0.000186566	0.707493	H.sapiens CpG island DNA genomic Mse1 fragment, clone 59f6, reverse read cpg59f6.rt1a
Z55711	1921	0.000186469	0.707679	Homo sapiens cDNA FLJ77890 complete cds, highly similar to Homo sapiens type I DNA topoisomerase gene
AK292943	1920	0.000186372	0.707866	XM_017011273.2
XM_017011273	1917	0.000186081	0.708052	XM_024446543.1
XM_024446543	1909	0.000185305	0.708237	Homo sapiens cDNA FLJ51914 complete cds, highly similar to Protein DEK
AK298089	1908	0.000185207	0.708422	PREDICTED: Homo sapiens DEK proto-oncogene (DEK), transcript variant X1, mRNA
XM_024446544	1904	0.000184819	0.708607	Homo sapiens HLA-B61 mRNA, partial cds
D14343	1893	0.000183751	0.708791	Homo sapiens cDNA, FLJ17550
AK310508	1892	0.000183654	0.708975	Human rRNA primary transcript internal transcribed spacer 2 (ITS2)
X17626	1882	0.000182684	0.709157	Homo sapiens full length insert cDNA clone YB64B12
AF147367	1880	0.00018249	0.70934	Homo sapiens mRNA for Collagen alpha 1 chain precursor variant protein
AB209597	1854	0.000179966	0.70952	Homo sapiens cDNA, FLJ92998, Homo sapiens DEK oncogene (DNA binding) (DEK), mRNA
AK312616	1851	0.000179675	0.709699	Homo sapiens RNA, 7SL, cytoplasmic 4, pseudogene (RN7SL4P) on chromosome 3
NG_002425	1850	0.000179577	0.709879	Homo sapiens eukaryotic translation elongation factor 1 alpha 1, mRNA (cDNA clone IMAGE:4341300)
BC029337	1850	0.000179577	0.710058	Homo sapiens non-coding chimeric transcript hc9(5)h-2-1/4
AY072609	1832	0.00017783	0.710236	Homo sapiens chromosome 8, clone RP11-102F4, complete sequence
AC091047	1830	0.000177636	0.710414	Homo sapiens collagen, type I, alpha 1, mRNA (cDNA clone MGC:33668 IMAGE:5264710), complete cds
BC036531	1828	0.000177442	0.710591	Homo sapiens eukaryotic translation elongation factor 1 alpha 1, mRNA (cDNA clone MGC:9957 IMAGE:3877516), complete cds
BC009733	1823	0.000176957	0.710768	Homo sapiens genomic DNA, chromosome 6p21.3, HLA Class I region
BA000025	1784	0.000173171	0.710942	H.sapiens CpG island DNA genomic Mse1 fragment, clone 169h8, reverse read cpg169h8.rt1a
Z57253	1784	0.000173171	0.711115	Homo sapiens DEK proto-oncogene (DEK), transcript variant 1, mRNA
NM_003472	1779	0.000172686	0.711287	Homo sapiens eukaryotic translation elongation factor 1 alpha 1, mRNA (cDNA clone IMAGE:4341669)
BC029343	1768	0.000171618	0.711459	Homo sapiens cDNA FLJ25961 fis, clone TST09043, highly similar to Polyubiquitin UbC
AK098827	1754	0.000170259	0.711629	XM_017002428.2
XM_017002428	1753	0.000170162	0.711799	XM_024450096.1
XM_024450096	1744	0.000169288	0.711969	XM_024450097.1
XM_024450097	1744	0.000169288	0.712138	PREDICTED: Homo sapiens capping actin protein of muscle Z-line subunit beta (CAPZB), transcript variant X2, mRNA
XM_006710938	1740	0.0001689	0.712307	Homo sapiens hypoxia inducible factor 1, alpha subunit (basic helix-loop-helix transcription factor), mRNA (cDNA clone MGC:10483 IMAGE:3842146), complete cds
BC012527	1723	0.00016725	0.712474	Homo sapiens TIMP metallopeptidase inhibitor 2, mRNA (cDNA clone MGC:87301 IMAGE:30337524), complete cds
BC071586	1722	0.000167153	0.712641	Homo sapiens cDNA FLJ53009 complete cds, highly similar to Calreticulin precursor
AK295230	1720	0.000166959	0.712808	Homo sapiens DNA topoisomerase I (TOP1), mRNA
NM_003286	1716	0.00016657	0.712975	Homo sapiens capping actin protein of muscle Z-line subunit beta (CAPZB), RefSeqGene on chromosome 1
NG_029551	1709	0.000165891	0.713141	Homo sapiens capping actin protein of muscle Z-line subunit beta (CAPZB), transcript variant 1, mRNA
NM_004930	1704	0.000165405	0.713306	Homo sapiens clone 27F6 tissue inhibitor of metalloproteinases-2 (TIMP-2) gene, complete cds
AH006644	1703	0.000165308	0.713471	timp-2=metalloproteinase-2 tissue inhibitor {promoter} [human, Genomic, 970 nt]
S68860	1700	0.000165017	0.713636	Homo sapiens glutathione peroxidase 4 (phospholipid hydroperoxidase), mRNA (cDNA clone MGC:31923 IMAGE:4581069), complete cds
BC021567	1686	0.000163658	0.7138	Homo sapiens hypoxia-inducible factor 1 alpha subunit (HIF1A) mRNA, complete cds
AF304431	1684	0.000163464	0.713964	Homo sapiens mRNA for Phospholipid hydroperoxide glutathione peroxidase, mitochondrial precursor variant, clone: FCC125B05
AK225859	1683	0.000163367	0.714127	Homo sapiens glutathione peroxidase 4 (phospholipid hydroperoxidase), mRNA (cDNA clone MGC:45347 IMAGE:5227887), complete cds
BC032695	1683	0.000163367	0.71429	Homo sapiens glutathione peroxidase 4 (phospholipid hydroperoxidase), mRNA (cDNA clone MGC:57716 IMAGE:5742889), complete cds
BC046163	1683	0.000163367	0.714454	Homo sapiens hypoxia-inducible factor 1, alpha subunit (basic helix-loop-helix transcription factor) mRNA, complete cds
BT009776	1682	0.00016327	0.714617	Homo sapiens glutathione peroxidase 4 (phospholipid hydroperoxidase), mRNA (cDNA clone IMAGE:3617438), complete cds
BC010157	1682	0.00016327	0.71478	Homo sapiens hypoxia-inducible factor 1 alpha (HIF1A) gene, complete cds
AF208487	1680	0.000163076	0.714943	PREDICTED: Homo sapiens capping actin protein of muscle Z-line subunit beta (CAPZB), transcript variant X1, mRNA
XM_011542228	1679	0.000162979	0.715106	Homo sapiens glutathione peroxidase 4 (phospholipid hydroperoxidase), mRNA (cDNA clone MGC:33153 IMAGE:4821595), complete cds
BC022071	1679	0.000162979	0.715269	XM_011542229.3
XM_011542229	1678	0.000162882	0.715432	Human chromosome 14 DNA sequence BAC R-618G20 of library RPCI-11 from chromosome 14 of Homo sapiens (Human), complete sequence
AL137129	1673	0.000162396	0.715595	XM_011542230.3
XM_011542230	1672	0.000162299	0.715757	H.sapiens GPx-4 mRNA for phospholipid hydroperoxide glutathione peroxidase
X71973	1672	0.000162299	0.715919	Homo sapiens cell-line GM11197 hypoxia-inducible factor 1 alpha (HIF1A) mRNA, complete cds
AF207602	1666	0.000161717	0.716081	Homo sapiens glutathione peroxidase 4 (GPX4), transcript variant 3, mRNA
NM_001039848	1665	0.00016162	0.716242	Homo sapiens glutathione peroxidase 4 (GPX4), transcript variant 1, mRNA
NM_002085	1663	0.000161426	0.716404	Homo sapiens glutathione peroxidase 4 (GPX4), transcript variant 4, mRNA
NM_001367832	1646	0.000159775	0.716564	Homo sapiens HIF1A mRNA for hypoxia-inducible factor 1 alpha variant, complete cds
AB073325	1645	0.000159678	0.716723	Homo sapiens MHC class I histocompatibility antigen HLA-B mRNA, partial cds
AF022783	1644	0.000159581	0.716883	Homo sapiens cDNA clone IMAGE:4424525
BC029997	1637	0.000158902	0.717042	Homo sapiens isolate AD3 mitochondrion, complete genome
DQ112688	1630	0.000158222	0.7172	Homo sapiens full open reading frame cDNA clone RZPDo834E0917D for gene RAB1A, RAB1A, member RAS oncogene family; complete cds, incl. stopcodon
CR536488	1628	0.000158028	0.717358	Homo sapiens capping actin protein of muscle Z-line subunit beta (CAPZB), transcript variant 3, mRNA
NM_001206541	1627	0.000157931	0.717516	Homo sapiens isolate AD2 mitochondrion, complete genome
DQ112687	1626	0.000157834	0.717674	Homo sapiens full open reading frame cDNA clone RZPDo834D0817D for gene RAB1A, RAB1A, member RAS oncogene family; complete cds, incl. stopcodon
CR533479	1626	0.000157834	0.717832	Human major histocompatibility complex class I beta chain (HLA-B) gene, exons 1-7
M95530	1618	0.000157057	0.717989	Human camptothecin resistant clone CEM/C2 DNA topoisomerase I mRNA, partial cds
U07806	1616	0.000156863	0.718146	Homo sapiens filamin A (FLNA), transcript variant 1, mRNA
NM_001456	1608	0.000156087	0.718302	Homo sapiens eukaryotic translation elongation factor 1 alpha 1, mRNA (cDNA clone MGC:9799 IMAGE:3858483), complete cds
BC012891	1603	0.000155601	0.718457	Homo sapiens low density lipoprotein receptor, mRNA (cDNA clone MGC:654 IMAGE:3542845), complete cds
BC014514	1582	0.000153563	0.718611	Homo sapiens cDNA FLJ54620 complete cds, highly similar to Low-density lipoprotein receptor precursor
AK295612	1578	0.000153175	0.718764	Homo sapiens (isolate VB) HLA-Bw62 antigen (HLA-Bw62.1 IEF variant, B*1505 allele) mRNA, 3'end
M83191	1573	0.000152689	0.718917	Homo sapiens cDNA FLJ50672 complete cds, highly similar to Low-density lipoprotein receptor precursor
AK300313	1567	0.000152107	0.719069	Homo sapiens cDNA clone IMAGE:2961642, **** WARNING: chimeric clone ****
BC000476	1561	0.000151525	0.71922	Homo sapiens low density lipoprotein receptor (familial hypercholesterolemia) mRNA, complete cds
BT007361	1560	0.000151427	0.719372	Homo sapiens isolate AD1 mitochondrion, complete genome
DQ112686	1560	0.000151427	0.719523	Homo sapiens 16S ribosomal RNA gene, partial sequence; mitochondrial
AY011168	1560	0.000151427	0.719675	Homo sapiens cDNA FLJ50552 complete cds, highly similar to Low-density lipoprotein receptor precursor
AK296312	1549	0.00015036	0.719825	Homo sapiens cDNA FLJ57189 complete cds, highly similar to Retinoic acid-induced protein 17
AK299728	1545	0.000149971	0.719975	Homo sapiens genomic sequence surrounding NotI site, clone NR1-RA10C
AJ340252	1538	0.000149292	0.720124	Homo sapiens isolate Mansi10512 mitochondrion, complete genome
AY570524	1536	0.000149098	0.720273	Homo sapiens low density lipoprotein receptor (LDLR) mRNA, complete cds
AY114155	1536	0.000149098	0.720422	Homo sapiens cDNA, FLJ92729, highly similar to Homo sapiens hypoxia-inducible factor 1, alpha subunit (basic helix-loop-helix transcription factor) (HIF1A), mRNA
AK312397	1533	0.000148807	0.720571	Homo sapiens isolate NganasanD4 mitochondrion, complete genome
AY519491	1531	0.000148612	0.72072	Homo sapiens isolate Ulchi32HgC mitochondrion, complete genome
AY615361	1529	0.000148418	0.720868	Homo sapiens cDNA FLJ53031 complete cds, highly similar to Protein DEK
AK294079	1527	0.000148224	0.721016	Homo sapiens cDNA FLJ52337 complete cds, highly similar to Protein DEK
AK297749	1527	0.000148224	0.721165	Homo sapiens isolate NganasanM10320HgC mitochondrion, complete genome
AY615359	1526	0.000148127	0.721313	Homo sapiens isolate TuvanD5 mitochondrion, complete genome
AY570525	1523	0.000147836	0.721461	Homo sapiens isolate TofalarM10448HgC mitochondrion, complete genome
AY615360	1521	0.000147642	0.721608	H.sapiens CpG island DNA genomic Mse1 fragment, clone 45f7, reverse read cpg45f7.rt1d
Z65548	1513	0.000146865	0.721755	Homo sapiens isolate EvenkiC2a mitochondrion, complete genome
AY519485	1508	0.00014638	0.721902	Homo sapiens filamin A, alpha (actin binding protein 280), mRNA (cDNA clone IMAGE:4559790), complete cds
BC014654	1504	0.000145992	0.722048	Homo sapiens filamin A, alpha (actin binding protein 280), mRNA (cDNA clone IMAGE:4800733), partial cds
BC067111	1504	0.000145992	0.722194	H.sapiens mRNA for human leukocyte antigen HLA-B27
Z33453	1504	0.000145992	0.72234	H.sapiens CpG island DNA genomic Mse1 fragment, clone 5a6, forward read cpg5a6.f1a
Z61867	1502	0.000145797	0.722485	Homo sapiens isolate KoriakC2b mitochondrion, complete genome
AY519487	1497	0.000145312	0.722631	Homo sapiens chromosome 17, clone CTD-2373H9, complete sequence
AC100788	1494	0.000145021	0.722776	Homo sapiens collagen alpha-1(I) chain preproprotein (COL1A1) mRNA, complete cds
JQ236861	1494	0.000145021	0.722921	Homo sapiens eukaryotic translation elongation factor 1 alpha 1, mRNA (cDNA clone IMAGE:4519741)
BC035877	1492	0.000144827	0.723066	Homo sapiens clone HTL-S-57 testicular secretory protein Li 57 mRNA, complete cds
HM005597	1490	0.000144633	0.72321	Homo sapiens TIMP metallopeptidase inhibitor 2 (TIMP2), mRNA
NM_003255	1487	0.000144341	0.723354	Homo sapiens mRNA for FLJ00119 protein
AK074048	1486	0.000144244	0.723499	Homo sapiens FLJ00343 mRNA for FLJ00343 protein
AK090427	1484	0.00014405	0.723643	Homo sapiens F-box protein 22, mRNA (cDNA clone IMAGE:3349806), **** WARNING: chimeric clone ****
BC008762	1481	0.000143759	0.723787	Homo sapiens ferritin, light polypeptide, mRNA (cDNA clone MGC:20176 IMAGE:3503710), complete cds
BC018990	1476	0.000143274	0.72393	Homo sapiens TIMP metallopeptidase inhibitor 2, mRNA (cDNA clone MGC:59751 IMAGE:6267022), complete cds
BC052605	1476	0.000143274	0.724073	Homo sapiens ferritin, light polypeptide, mRNA (cDNA clone MGC:71996 IMAGE:4774403), complete cds
BC062708	1475	0.000143177	0.724216	Homo sapiens filamin A, alpha (actin binding protein 280), mRNA (cDNA clone IMAGE:4156935), with apparent retained intron
BC028089	1474	0.00014308	0.724359	Homo sapiens isolate NganasanC2b mitochondrion, complete genome
AY519490	1470	0.000142691	0.724502	Human DNA sequence from clone WI2-1063A1 on chromosome X, complete sequence
BX664723	1469	0.000142594	0.724645	Human cell line GEE018 (HLA B-1519) mRNA, complete cds
U03027	1466	0.000142303	0.724787	Homo sapiens MHC class I HLA-B3510 allele, complete exon 2 and 3
L36979	1460	0.000141721	0.724929	Homo sapiens mRNA; cDNA DKFZp686L19147 (from clone DKFZp686L19147); complete cds
BX571748	1448	0.000140556	0.725069	Homo sapiens epididymis secretory sperm binding protein Li 190P mRNA, complete cds
GU727643	1443	0.00014007	0.725209	Human chromosome 14 DNA sequence BAC C-2002H8 of library CalTech-D from chromosome 14 of Homo sapiens (Human), complete sequence
AL132989	1442	0.000139973	0.725349	Human MHC class I lymphocyte antigen (HLA-B*3505) mRNA, complete cds
M84385	1437	0.000139488	0.725489	Homo sapiens mRNA; cDNA DKFZp686E08159 (from clone DKFZp686E08159)
BX571747	1434	0.000139197	0.725628	Homo sapiens cDNA FLJ27302 fis, clone TMS04776
AK130812	1430	0.000138809	0.725767	Human isolate MAP9 MHC class I antigen (HLA-B35) mRNA, complete cds
U17107	1427	0.000138517	0.725905	Homo sapiens acidic (leucine-rich) nuclear phosphoprotein 32 family, member E, mRNA (cDNA clone MGC:5350 IMAGE:3047915), complete cds
BC003380	1422	0.000138032	0.726043	H.sapiens telomeric DNA sequence, clone 2PTEL066, read 2PTELOO066.seq
Z96537	1417	0.000137547	0.726181	H.sapiens CpG island DNA genomic Mse1 fragment, clone 63d12, forward read cpg63d12.ft1a
Z62092	1407	0.000136576	0.726317	Homo sapiens cDNA FLJ58668 complete cds, highly similar to Calreticulin precursor
AK304492	1406	0.000136479	0.726454	Homo sapiens cDNA FLJ26046 fis, clone PRS02194, highly similar to Heat shock protein HSP 90-alpha (HSP 86)
AK129557	1397	0.000135605	0.72659	Human DNA sequence from clone XX-NCIH2171_2B12, complete sequence
CR631130	1392	0.00013512	0.726725	Homo sapiens cDNA, FLJ79110 complete cds, highly similar to Calpain-2 catalytic subunit precursor (EC 3.4.22.53)
AK316211	1379	0.000133858	0.726858	Homo sapiens calpain 2, (m/II) large subunit, mRNA (cDNA clone MGC:29448 IMAGE:5090865), complete cds
BC021303	1379	0.000133858	0.726992	Homo sapiens FOSMID clone ABC10-44748500F11 from chromosome unknown, complete sequence
AC233313	1378	0.000133761	0.727126	Human prothymosin alpha mRNA, lymphocyte clone pIF536
M14794	1378	0.000133761	0.72726	Homo sapiens low density lipoprotein receptor (LDLR) gene, complete cds
FJ525879	1378	0.000133761	0.727394	Homo sapiens DEK proto-oncogene (DEK), transcript variant 2, mRNA
NM_001134709	1376	0.000133567	0.727527	Homo sapiens cDNA FLJ58517 complete cds, highly similar to Calpain-2 catalytic subunit precursor (EC 3.4.22.53)
AK297800	1374	0.000133373	0.727661	Homo sapiens calpain 2, (m/II) large subunit, mRNA (cDNA clone IMAGE:3637421), partial cds
BC007686	1374	0.000133373	0.727794	Homo sapiens chromosome 8, clone RP11-414A9, complete sequence
AC027531	1373	0.000133276	0.727927	Homo sapiens G protein subunit beta 1 (GNB1), transcript variant 3, mRNA
NM_001282538	1370	0.000132984	0.72806	Homo sapiens G protein subunit beta 1 (GNB1), transcript variant 2, mRNA
NM_001282539	1369	0.000132887	0.728193	Homo sapiens mRNA for Calpain 2, large [catalytic] subunit precursor variant protein
AB209855	1369	0.000132887	0.728326	Human calcium-activated potassium channel mRNA, partial cds
U09384	1366	0.000132596	0.728459	Homo sapiens low density lipoprotein receptor (LDLR) gene, complete cds
AH002776	1365	0.000132499	0.728591	Homo sapiens low density lipoprotein receptor (LDLR) gene, partial cds
AF217403	1364	0.000132402	0.728723	Homo sapiens mRNA; cDNA DKFZp564B163 (from clone DKFZp564B163)
AL050268	1364	0.000132402	0.728856	Homo sapiens isolate AD9 mitochondrion, complete genome
DQ112694	1361	0.000132111	0.728988	Homo sapiens cDNA clone IMAGE:4551895, partial cds
BC071861	1360	0.000132014	0.72912	Homo sapiens BAC clone RP11-725P16 from 2, complete sequence
AC097532	1352	0.000131237	0.729251	Homo sapiens G protein subunit beta 1 (GNB1), RefSeqGene on chromosome 1
NG_047052	1345	0.000130558	0.729382	Human metalloproteinase inhibitor mRNA, complete cds
M32304	1343	0.000130364	0.729512	Homo sapiens cDNA clone IMAGE:3356831, **** WARNING: chimeric clone ****
BC072005	1339	0.000129975	0.729642	Homo sapiens G protein subunit beta 1 (GNB1), transcript variant 1, mRNA
NM_002074	1334	0.00012949	0.729772	Homo sapiens FOSMID clone ABC10-45499800A3 from chromosome unknown, complete sequence
AC234582	1334	0.00012949	0.729901	Homo sapiens calpain 2 (CAPN2), transcript variant 2, mRNA
NM_001146068	1330	0.000129102	0.73003	Homo sapiens chromosome 15, clone RP11-1001M11, complete sequence
AC103975	1327	0.00012881	0.730159	Homo sapiens LNC_000035 lncRNA, complete sequence
MN308672	1326	0.000128713	0.730288	Homo sapiens acidic (leucine-rich) nuclear phosphoprotein 32 family, member B, mRNA (cDNA clone MGC:25053 IMAGE:4478860), complete cds
BC019658	1323	0.000128422	0.730416	Homo sapiens acidic (leucine-rich) nuclear phosphoprotein 32 family, member B, mRNA (cDNA clone MGC:3861 IMAGE:3010189), complete cds
BC013003	1320	0.000128131	0.730544	Homo sapiens acidic nuclear phosphoprotein 32 family member B (ANP32B), mRNA
NM_006401	1319	0.000128034	0.730672	Human DNA sequence from clone RP1-140A9 on chromosome 1p36.2-36.33, complete sequence
AL109917	1318	0.000127937	0.7308	XR_002957688.1
XR_002957688	1316	0.000127743	0.730928	Homo sapiens guanine nucleotide binding protein (G protein), beta polypeptide 1, mRNA (cDNA clone MGC:2819 IMAGE:2964393), complete cds
BC004186	1315	0.000127646	0.731056	Human silver-stainable protein SSP29 mRNA, complete cds
U70439	1314	0.000127549	0.731183	PREDICTED: Homo sapiens acidic nuclear phosphoprotein 32 family member E (ANP32E), transcript variant X1, mRNA
XM_005245513	1310	0.00012716	0.73131	Homo sapiens cDNA, FLJ96158, highly similar to Homo sapiens calpain 2, (m/II) large subunit (CAPN2), mRNA
AK315179	1309	0.000127063	0.731437	Homo sapiens genes for PACE4A-I, PACE4A-II, PACE4E-II, PACE4E-I, PACE4C, PACE4CS, PACE4B, PACE4D, complete cds
AB001914	1308	0.000126966	0.731564	Homo sapiens eukaryotic translation elongation factor 1 alpha 1, mRNA (cDNA clone IMAGE:4478650), with apparent retained intron
BC019669	1306	0.000126772	0.731691	Homo sapiens guanine nucleotide binding protein (G protein), beta polypeptide 1, mRNA (cDNA clone MGC:18208 IMAGE:4155946), complete cds
BC008991	1303	0.000126481	0.731818	H.sapiens telomeric DNA sequence, clone 11PTEL014, read 11PTELOO014.seq
Z96184	1296	0.000125801	0.731943	Homo sapiens cDNA FLJ35353 fis, clone PUAEN1000164, highly similar to Mus musculus cerebellar postnatal development protein-1 (Cpd1) mRNA
AK092672	1291	0.000125316	0.732069	Homo sapiens G protein subunit beta 1 (GNB1) gene, complete cds
MG210950	1289	0.000125122	0.732194	Homo sapiens clone b250a12, complete sequence
AC011811	1285	0.000124734	0.732319	Homo sapiens calpain 2 (CAPN2), transcript variant 1, mRNA
NM_001748	1285	0.000124734	0.732443	Homo sapiens LHRI_LNC2063.1 lncRNA gene, complete sequence
MN297240	1281	0.000124345	0.732568	28S RNA, autoantigen recognized by an anti-neuronal cell antibody [human, mRNA, 2192 nt]
S78388	1274	0.000123666	0.732691	Homo sapiens mRNA for HLA-B*5801, complete cds
AB008102	1270	0.000123278	0.732815	Homo sapiens tissue-type testis hypothetical protein mRNA, complete cds
AF452640	1269	0.00012318	0.732938	Homo sapiens BAC clone RP11-690I21 from 2, complete sequence
AC073476	1266	0.000122889	0.733061	Homo sapiens chromosome 15, clone RP11-16K12, complete sequence
AC011944	1266	0.000122889	0.733184	Human pancreatic mucin mRNA, complete cds
J05582	1260	0.000122307	0.733306	Homo sapiens isolate MTDNA404 mitochondrion, complete genome
EF657570	1258	0.000122113	0.733428	Homo sapiens prothymosin, alpha, mRNA (cDNA clone MGC:87813 IMAGE:6205582), complete cds
BC070480	1253	0.000121627	0.73355	Homo sapiens cDNA FLJ90146 fis, clone HEMBB1001623, highly similar to Probable G-protein coupled receptor 34
AK074627	1253	0.000121627	0.733671	Homo sapiens cDNA FLJ54364 complete cds, highly similar to Hypoxia-inducible factor 1 alpha
AK296876	1249	0.000121239	0.733793	Homo sapiens cDNA, FLJ94333, Homo sapiens acidic (leucine-rich) nuclear phosphoprotein 32family, member B (ANP32B), mRNA
AK313733	1249	0.000121239	0.733914	Homo sapiens heat shock protein 90kDa alpha (cytosolic), class A member 1, mRNA (cDNA clone IMAGE:4404328), partial cds
BC023006	1248	0.000121142	0.734035	Homo sapiens chromosome 9 open reading frame 86, mRNA (cDNA clone IMAGE:5728463), partial cds
BC035786	1246	0.000120948	0.734156	Homo sapiens HLA class I heavy chain (HLA-B*5802) mRNA, complete cds
L33923	1242	0.00012056	0.734276	Homo sapiens nuclear enriched abundant transcript 2 (NEAT2) mRNA, complete sequence
EF177381	1241	0.000120463	0.734397	Human DNA topoisomerase I mRNA, partial cds
U07804	1239	0.000120268	0.734517	Homo sapiens aspartate beta-hydroxylase, mRNA (cDNA clone IMAGE:3887962), partial cds
BC015518	1237	0.000120074	0.734637	Homo sapiens PARF mRNA, complete cds
DQ141240	1233	0.000119686	0.734757	Human MHC class I lymphocyte antigen (HLA-B*3506) mRNA, complete cds
M84381	1232	0.000119589	0.734876	Homo sapiens aspartate beta-hydroxylase isoform f (ASPH) mRNA, complete cds, alternatively spliced
EU718494	1230	0.000119395	0.734996	Homo sapiens cDNA FLJ46277 fis, clone TESTI4029731
AK128154	1230	0.000119395	0.735115	Homo sapiens chromosome 9 open reading frame 86, mRNA (cDNA clone MGC:31800 IMAGE:4588378), complete cds
BC021095	1229	0.000119298	0.735235	Homo sapiens cDNA FLJ77157 complete cds, highly similar to Homo sapiens aspartate beta-hydroxylase (ASPH), transcript variant 3, mRNA
AK291836	1228	0.000119201	0.735354	Homo sapiens FLNA mRNA for filamin A, complete cds, clone: HP00079-RBdS070P22
AB593010	1227	0.000119104	0.735473	Homo sapiens aspartate beta-hydroxylase (ASPH), transcript variant 10, mRNA
NM_001164754	1227	0.000119104	0.735592	Homo sapiens aspartate beta-hydroxylase, mRNA (cDNA clone IMAGE:5090911), complete cds
BC025236	1225	0.000118909	0.735711	Homo sapiens Rab-like GTP-binding protein 1A mRNA, complete cds
EF156752	1224	0.000118812	0.73583	Homo sapiens cDNA FLJ20214 fis, clone COLF2014, highly similar to NUCL_HUMAN NUCLEOLIN
AK000221	1222	0.000118618	0.735948	Homo sapiens RAB, member RAS oncogene family like 6 (RABL6), transcript variant 1, mRNA
NM_024718	1222	0.000118618	0.736067	Homo sapiens chromosome 9 open reading frame 86, mRNA (cDNA clone IMAGE:4932334)
BC024964	1220	0.000118424	0.736185	Homo sapiens RAB, member RAS oncogene family like 6 (RABL6), transcript variant 3, mRNA
NM_001173988	1220	0.000118424	0.736304	Homo sapiens aspartate beta-hydroxylase, mRNA (cDNA clone IMAGE:8860387), complete cds
BC142967	1215	0.000117939	0.736422	Homo sapiens cDNA FLJ14680 fis, clone NT2RP2004242, weakly similar to NEUROFILAMENT TRIPLET H PROTEIN
AK027586	1214	0.000117842	0.73654	Homo sapiens aspartate beta-hydroxylase, mRNA (cDNA clone IMAGE:5264813), complete cds
BC066929	1210	0.000117453	0.736657	Homo sapiens isolate MTDNA538 mitochondrion, complete genome
EF657718	1208	0.000117259	0.736774	Homo sapiens ferritin, light polypeptide, mRNA (cDNA clone MGC:14642 IMAGE:4093482), complete cds
BC008439	1205	0.000116968	0.736891	Homo sapiens lecuine-rich acidic protein-like protein mRNA, complete cds
AY057381	1202	0.000116677	0.737008	Human MHC class I HLA-B27 M+ gene, exons 2-4 (introns unsequenced)
M14013	1202	0.000116677	0.737125	Homo sapiens cDNA FLJ26656 fis, clone MPE08287, highly similar to HLA class I histocompatibility antigen, B-40 B*4004 alpha chain precursor (B40-G2)
AK130166	1201	0.00011658	0.737241	Human HLA B-40011 mRNA, complete cds
U03698	1198	0.000116289	0.737357	Homo sapiens cDNA FLJ61689 complete cds, highly similar to Acidic leucine-rich nuclear phosphoprotein 32 family member E
AK303392	1197	0.000116191	0.737474	Homo sapiens isolate TA10 mitochondrion, complete genome
EF177434	1196	0.000116094	0.73759	Human DF3 breast carcinoma-associated antigen mRNA, partial cds
J03651	1196	0.000116094	0.737706	Homo sapiens ferritin, light polypeptide, mRNA (cDNA clone MGC:24401 IMAGE:4067055), complete cds
BC016715	1195	0.000115997	0.737822	Homo sapiens mRNA for polyglutamine binding protein variant 4 (PQBP1 gene)
AJ973596	1194	0.0001159	0.737938	Human HLA-B27 mRNA, complete cds
M12678	1192	0.000115706	0.738053	Homo sapiens cDNA FLJ37909 fis, clone CTONG1000022, highly similar to Mus musculus cerebellar postnatal development protein-1 (Cpd1) mRNA
AK095228	1190	0.000115512	0.738169	Homo sapiens mRNA for acidic (leucine-rich) nuclear phosphoprotein 32 family, member E variant, clone: FCC117G11
AK223469	1190	0.000115512	0.738284	Homo sapiens cDNA, FLJ93011, Homo sapiens isocitrate dehydrogenase 2 (NADP+), mitochondrial(IDH2), mRNA
AK312627	1188	0.000115318	0.7384	Homo sapiens cDNA FLJ50469 complete cds, highly similar to Isocitrate dehydrogenase [NADP], mitochondrial precursor (EC 1.1.1.42)
AK294148	1186	0.000115124	0.738515	Homo sapiens mRNA for putative integral membrane transporter protein (LC27 gene)
AJ276485	1184	0.00011493	0.73863	Homo sapiens isocitrate dehydrogenase (NADP(+)) 2 (IDH2), transcript variant 2, mRNA; nuclear gene for mitochondrial product
NM_001289910	1184	0.00011493	0.738745	Homo sapiens cDNA, FLJ79287 complete cds, highly similar to Isocitrate dehydrogenase [NADP], mitochondrial precursor (EC 1.1.1.42)
AK316388	1183	0.000114833	0.73886	Homo sapiens MHC class I HLA B71 mRNA, complete cds
L07950	1174	0.000113959	0.738974	Human oral cancer candidate gene mRNA, clone T9, 3' end
U55185	1171	0.000113668	0.739087	Homo sapiens calpain large polypeptide L2 mRNA, complete cds
AF261089	1165	0.000113085	0.7392	Homo sapiens calreticulin mRNA, complete cds
BT007448	1164	0.000112988	0.739313	Homo sapiens cDNA clone IMAGE:40115449
BC128404	1161	0.000112697	0.739426	Homo sapiens ferritin, light polypeptide, mRNA (cDNA clone MGC:22710 IMAGE:4051089), complete cds
BC021670	1158	0.000112406	0.739538	Homo sapiens ferritin, light polypeptide, mRNA (cDNA clone MGC:24228 IMAGE:3839120), complete cds
BC013928	1155	0.000112115	0.739651	Homo sapiens sperm antigen-36 mRNA, complete cds
AF187554	1150	0.000111629	0.739762	Homo sapiens MALAT1 mRNA, complete sequence
FJ209305	1150	0.000111629	0.739874	Homo sapiens MHC class I HLA-B*27052 gene, exons
L76095	1146	0.000111241	0.739985	Human polymorphic epithelial mucin (PEM) mRNA, complete cds
J05581	1144	0.000111047	0.740096	Homo sapiens mRNA; cDNA DKFZp686O09143 (from clone DKFZp686O09143)
BX648795	1142	0.000110853	0.740207	Homo sapiens isolate L0a-2-01 mitochondrion, complete genome
DQ304901	1142	0.000110853	0.740318	Homo sapiens isolate AD10 mitochondrion, complete genome
DQ112695	1141	0.000110756	0.740429	Homo sapiens cDNA FLJ50654 complete cds, highly similar to Isocitrate dehydrogenase [NADP], mitochondrial precursor (EC 1.1.1.42)
AK299987	1139	0.000110561	0.740539	Homo sapiens mRNA; cDNA DKFZp434K0435 (from clone DKFZp434K0435); partial cds
AL117514	1134	0.000110076	0.740649	Homo sapiens cDNA FLJ20840 fis, clone ADKA02336
AK000847	1133	0.000109979	0.740759	Homo sapiens aspartate beta-hydroxylase (ASPH), transcript variant 12, mRNA
NM_001164756	1130	0.000109688	0.740869	Homo sapiens isocitrate dehydrogenase (NADP(+)) 2 (IDH2), transcript variant 3, mRNA; nuclear gene for mitochondrial product
NM_001290114	1127	0.000109397	0.740978	Homo sapiens LHRI_LNC2063.4 lncRNA gene, complete sequence
MN297241	1119	0.00010862	0.741087	Homo sapiens migration-inducing protein 6 (MIG6) mRNA, complete cds
AY305871	1118	0.000108523	0.741195	Homo sapiens 12 BAC RP11-290L1 (Roswell Park Cancer Institute Human BAC Library) complete sequence
AC011611	1112	0.000107941	0.741303	H.sapiens mRNA for mitochondrial isocitrate dehydrogenase (NADP+)
X69433	1105	0.000107261	0.741411	Human topoisomerase I mRNA, complete cds
J03250	1100	0.000106776	0.741517	Human MHC class I HLA-B 1515 mRNA, complete cds
L22027	1099	0.000106679	0.741624	Homo sapiens isocitrate dehydrogenase (NADP(+)) 2 (IDH2), transcript variant 1, mRNA; nuclear gene for mitochondrial product
NM_002168	1092	0.000105999	0.74173	Homo sapiens (isolate WL) HLA-Bw62 antigen (HLA-Bw62.2 IEF variant, B*1502 allele) mRNA, 3'end
M83192	1091	0.000105902	0.741836	TPA_exp: Homo sapiens metastasis associated in lung adenocarcinoma transcript 1 long isoform, transcribed non-coding RNA, complete sequence
BK001418	1084	0.000105223	0.741941	Homo sapiens glucocorticoid receptor AF-1 specific elongation factor mRNA, partial cds
AF174496	1083	0.000105126	0.742046	Homo sapiens mRNA for calreticulin precursor variant, clone: JTH13773
AK223060	1082	0.000105029	0.742151	Homo sapiens mucin 1, cell surface associated (MUC1), transcript variant 22, mRNA
NM_001371720	1079	0.000104737	0.742256	Homo sapiens pleckstrin homology-like domain, family A, member 1, mRNA (cDNA clone MGC:14398 IMAGE:4301251), complete cds
BC018929	1078	0.00010464	0.742361	Homo sapiens pleckstrin homology-like domain, family A, member 1, mRNA (cDNA clone MGC:131738 IMAGE:6502812), complete cds
BC110820	1078	0.00010464	0.742465	Homo sapiens pleckstrin homology like domain family A member 1 (PHLDA1), mRNA
NM_007350	1078	0.00010464	0.74257	Homo sapiens apoptosis-associated nuclear protein (PHLDA1) gene, complete cds
AF239986	1077	0.000104543	0.742675	Homo sapiens ubiquitin C, mRNA (cDNA clone IMAGE:2821375)
BC000449	1077	0.000104543	0.742779	Human MHC HLA protein, allele B57, complete cds
M32318	1076	0.000104446	0.742883	Homo sapiens cDNA FLJ42166 fis, clone THYMU2019210, highly similar to HLA class I histocompatibility antigen, B-40 alpha chain precursor
AK124160	1074	0.000104252	0.742988	Homo sapiens collagen type I alpha 1 chain (COL1A1), RefSeqGene (LRG_1) on chromosome 17
NG_007400	1074	0.000104252	0.743092	Homo sapiens pleckstrin homology-like domain, family A, member 1, mRNA (cDNA clone MGC:161703 IMAGE:8992141), complete cds
BC126425	1073	0.000104155	0.743196	Homo sapiens echinoderm microtubule associated protein like 2, mRNA (cDNA clone MGC:45160 IMAGE:5402615), complete cds
BC032630	1072	0.000104058	0.7433	XR_001753642.1
XR_001753642	1072	0.000104058	0.743404	Homo sapiens cDNA FLJ90558 fis, clone OVARC1001030
AK075039	1071	0.000103961	0.743508	Homo sapiens DNA topoisomerase I (TOP1), RefSeqGene on chromosome 20
NG_012262	1071	0.000103961	0.743612	XR_001753645.1
XR_001753645	1069	0.000103767	0.743716	Homo sapiens mRNA for acidic (leucine-rich) nuclear phosphoprotein 32 family, member B variant, clone: FCC114H04
AK223454	1067	0.000103573	0.74382	Homo sapiens haplotype C mitochondrion, complete genome
AF382009	1067	0.000103573	0.743923	Human MHC class I lymphocyte antigen (HLA-B*4003) mRNA, complete cds
M84383	1067	0.000103573	0.744027	Homo sapiens cDNA FLJ26659 fis, clone MPE08671, highly similar to HLA class I histocompatibility antigen, B-40 B*4004 alpha chain precursor (B40-G2)
AK130169	1067	0.000103573	0.74413	H.sapiens mRNA for PQ-rich protein
Z50194	1067	0.000103573	0.744234	XR_001753650.1
XR_001753650	1066	0.000103475	0.744337	Homo sapiens aspartate beta-hydroxylase (ASPH) mRNA, partial cds
FJ461473	1064	0.000103281	0.744441	Homo sapiens echinoderm microtubule-associated protein-like EMAP2 mRNA, complete cds
AF103939	1062	0.000103087	0.744544	Homo sapiens cDNA: FLJ22963 fis, clone KAT10323, highly similar to AF103939 Homo sapiens echinoderm microtubule-associated protein-like EMAP2 mRNA
AK026616	1062	0.000103087	0.744647	Homo sapiens mRNA; cDNA DKFZp564P0662 (from clone DKFZp564P0662)
AL096717	1062	0.000103087	0.74475	Homo sapiens EMAP like 2 (EML2), transcript variant 5, mRNA
NM_001352052	1062	0.000103087	0.744853	Homo sapiens glucose phosphate isomerase, mRNA (cDNA clone MGC:3935 IMAGE:2906270), complete cds
BC004982	1061	0.00010299	0.744956	Homo sapiens clone Dt1P1b11 mRNA, CAG repeat region
U92983	1059	0.000102796	0.745059	Homo sapiens mRNA; cDNA DKFZp547I226 (from clone DKFZp547I226)
AL713707	1058	0.000102699	0.745161	XM_011526700.2
XM_011526700	1054	0.000102311	0.745264	XM_011526701.2
XM_011526701	1054	0.000102311	0.745366	PREDICTED: Homo sapiens aspartate beta-hydroxylase (ASPH), transcript variant X1, mRNA
XM_017013419	1050	0.000101922	0.745468	Homo sapiens cDNA FLJ53303 complete cds, highly similar to Glucose-6-phosphate isomerase (EC 5.3.1.9)
AK293446	1049	0.000101825	0.74557	Homo sapiens glucose-6-phosphate isomerase (GPI), transcript variant 3, mRNA
NM_001289789	1049	0.000101825	0.745672	Human prothymosin alpha mRNA, complete cds
M14483	1049	0.000101825	0.745773	Homo sapiens glucose-6-phosphate isomerase (GPI), transcript variant 1, mRNA
NM_001184722	1044	0.00010134	0.745875	H.sapiens telomeric DNA sequence, clone 10PTEL030, read 10PTELOO030.seq
Z96149	1044	0.00010134	0.745976	Human haplotype B2 beta-globin gene, complete cds
L26468	1043	0.000101243	0.746077	Human haplotype B1 beta-globin gene, complete cds
L26467	1042	0.000101146	0.746178	Human haplotype A4 beta-globin gene, complete cds
L26466	1041	0.000101049	0.74628	Homo sapiens cDNA FLJ53666 complete cds, highly similar to Glucose-6-phosphate isomerase (EC 5.3.1.9)
AK301103	1040	0.000100952	0.74638	Human haplotype A1 beta-globin gene, complete cds
L26463	1040	0.000100952	0.746481	Human haplotype A2 beta-globin gene, complete cds
L26464	1040	0.000100952	0.746582	Human haplotype A3 beta-globin gene, complete cds
L26465	1040	0.000100952	0.746683	Homo sapiens cDNA FLJ61218 complete cds, highly similar to RRP5 protein homolog
AK293772	1039	0.000100855	0.746784	H.sapiens protein kinase C delta cDNA, 5'end
Z22521	1038	0.000100758	0.746885	Human MHC class I HLA-B27d gene, complete cds
M54883	1034	0.000100369	0.746985	Human MHC class I HLA-B27 cell membrane glycoprotein gene, complete cds
M12967	1031	0.000100078	0.747085	Human proalpha 1 (I) chain of type I procollagen mRNA (partial)
K01228	1031	0.000100078	0.747185	Homo sapiens cDNA FLJ56429 complete cds, highly similar to Glucose-6-phosphate isomerase (EC 5.3.1.9)
AK294396	1030	9.9981e-05	0.747285	Human haplotype B3 beta-globin gene, complete cds
L26469	1025	9.94956e-05	0.747385	Human MHC class I HLA-B*3901J gene (A2,AW33,B44,B39.1,CW7,CX4451 haplotype)
M94051	1024	9.93986e-05	0.747484	Human prothymosin alpha mRNA, complete cds
M14630	1020	9.90103e-05	0.747583	Human haplotype B4 beta-globin gene, complete cds
L26470	1017	9.87191e-05	0.747682	Homo sapiens isocitrate dehydrogenase 2 (NADP+), mitochondrial, mRNA (cDNA clone MGC:88486 IMAGE:6090792), complete cds
BC071828	1012	9.82337e-05	0.74778	TPA_exp: Homo sapiens metastasis associated in lung adenocarcinoma transcript 1 short isoform, transcribed non-coding RNA, complete sequence
BK001411	1010	9.80396e-05	0.747878	Homo sapiens mitochondrial DNA, complete coding region, isolate CADASIL patient 39
AM260596	1008	9.78455e-05	0.747976	Homo sapiens eukaryotic translation elongation factor 1 alpha 1, mRNA (cDNA clone IMAGE:3141186)
BC018850	1007	9.77484e-05	0.748074	Homo sapiens mRNA for nuclear factor (erythroid-derived 2)-like 2 variant protein
AB208786	1004	9.74572e-05	0.748171	Homo sapiens cDNA, FLJ95693, Homo sapiens nuclear factor (erythroid-derived 2)-like 2 (NFE2L2),mRNA
AK314816	1004	9.74572e-05	0.748269	Homo sapiens XHRIP110 (XHRIP110) mRNA, complete cds
AF284749	1003	9.73601e-05	0.748366	Homo sapiens X2HRIP110 (X2HRIP110) mRNA, complete cds
AF284753	1003	9.73601e-05	0.748464	Homo sapiens PIRO gene, complete cds
AB968079	996	9.66806e-05	0.74856	Homo sapiens cDNA FLJ35500 fis, clone SMINT2009119, highly similar to IG ALPHA-1 CHAIN C REGION
AK092819	995	9.65836e-05	0.748657	Homo sapiens genomic DNA; cDNA DKFZp686J04183 (from clone DKFZp686J04183)
BX640764	994	9.64865e-05	0.748753	Homo sapiens ubiquitin C, mRNA (cDNA clone MGC:14624 IMAGE:4076286), complete cds
BC039193	993	9.63894e-05	0.74885	Homo sapiens cDNA FLJ45750 fis, clone LYMPB2002236, moderately similar to Gene terminal protein
AK127652	987	9.5807e-05	0.748946	Homo sapiens BAC clone RP11-237A9 from 4, complete sequence
AC129664	987	9.5807e-05	0.749041	sHomo sapiens 4q13 genomic sequence
AF135419	981	9.52246e-05	0.749137	Homo sapiens mitochondrial DNA, complete genome
D38112	974	9.45451e-05	0.749231	Homo sapiens MHC class I antigen (HLA-B) mRNA, HLA-B*3704 allele, complete cds
AF389378	972	9.4351e-05	0.749325	Homo sapiens cDNA FLJ61065 complete cds, highly similar to Pleckstrin homology-like domain family A member 1
AK304224	971	9.42539e-05	0.74942	Homo sapiens mRNA for chimaeric transcript of collagen type 1 alpha 1 and platelet derived growth factor beta, 1068 bp
Y15915	971	9.42539e-05	0.749514	Human MHC class I HLA-B44.2 chain gene (A1,32; B44,w57; Cw5,w6), complete cds
M24038	968	9.39627e-05	0.749608	Homo sapiens hemoglobin, beta, mRNA (cDNA clone MGC:14540 IMAGE:4292125), complete cds
BC007075	965	9.36715e-05	0.749702	Homo sapiens mRNA for HLA-B*1501, complete cds
D50292	964	9.35744e-05	0.749795	Homo sapiens hemoglobin beta mRNA, complete cds
AY509193	963	9.34774e-05	0.749889	Human MHC class I HLA-B*3902 gene (A24,A31,B61,B39.2,CW7,- haplotype)
M94053	961	9.32832e-05	0.749982	Homo sapiens prothymosin, alpha, mRNA (cDNA clone MGC:10549 IMAGE:3610808), complete cds
BC003510	960	9.31862e-05	0.750075	Homo sapiens mRNA expressed only in placental villi, clone SMAP47
AB019564	959	9.30891e-05	0.750168	H.sapiens mRNA for heavy chain of HLA-B gene, HLA-B*5802
X86703	957	9.28949e-05	0.750261	Homo sapiens topoisomerase I (TOP1) gene, complete cds
AH003017	955	9.27008e-05	0.750354	Homo sapiens clone MLV-HeLa-1003 MLV integration site
AY516857	954	9.26037e-05	0.750446	Human MHC class I HLA-B*3901 gene
M94052	952	9.24096e-05	0.750539	Homo sapiens BAC clone RP11-483K11 from 2, complete sequence
AC079305	951	9.23125e-05	0.750631	Homo sapiens clone North_Pole_Sn_48 18S ribosomal RNA gene, partial sequence
HQ438181	943	9.1536e-05	0.750723	Homo sapiens cDNA FLJ51196 complete cds, highly similar to Nuclear factor erythroid 2-related factor 2
AK304555	940	9.12448e-05	0.750814	Nrf2=NF-E2-like basic leucine zipper transcriptional activator [human, hemin-induced K562 cells, mRNA, 2304 nt]
S74017	940	9.12448e-05	0.750905	Homo sapiens pro alpha 1(I) collagen (COL1A1) gene, complete cds
AF017178	938	9.10506e-05	0.750996	Homo sapiens HLA-B35V1 gene for MHC class I antigen, partial cds
AB032093	936	9.08565e-05	0.751087	Homo sapiens isolate AD7 mitochondrion, complete genome
DQ112692	935	9.07594e-05	0.751178	Homo sapiens cDNA clone IMAGE:40108889
BC148319	934	9.06624e-05	0.751268	Homo sapiens cDNA, FLJ97988
AK308040	927	8.99829e-05	0.751358	Homo sapiens insulin-like growth factor binding protein 7, mRNA (cDNA clone MGC:3699 IMAGE:3632247), complete cds
BC017201	927	8.99829e-05	0.751448	Homo sapiens insulin-like growth factor binding protein 7, mRNA (cDNA clone MGC:87449 IMAGE:5296697), complete cds
BC066339	926	8.98858e-05	0.751538	Homo sapiens insulin-like growth factor binding protein 7 (IGFBP7) gene, complete cds
AY518539	923	8.95946e-05	0.751628	Homo sapiens cDNA FLJ75516 complete cds, highly similar to Xenopus tropicalis ubiquitin C, mRNA
AK291539	922	8.94975e-05	0.751717	Homo sapiens insulin like growth factor binding protein 7 (IGFBP7), RefSeqGene on chromosome 4
NG_031877	919	8.92063e-05	0.751807	Human MHC class I (HLA-B15) gene, complete cds
L32862	918	8.91093e-05	0.751896	Homo sapiens cDNA FLJ56737 complete cds, highly similar to Insulin-like growth factor-binding protein 7 precursor
AK303915	918	8.91093e-05	0.751985	Homo sapiens cDNA, FLJ78981 complete cds, highly similar to Insulin-like growth factor-binding protein 7 precursor
AK316082	917	8.90122e-05	0.752074	Homo sapiens insulin like growth factor binding protein 7 (IGFBP7), transcript variant 1, mRNA
NM_001553	917	8.90122e-05	0.752163	Homo sapiens insulin like growth factor binding protein 7 (IGFBP7), transcript variant 2, mRNA
NM_001253835	915	8.88181e-05	0.752252	Homo sapiens isolate AD8 mitochondrion, complete genome
DQ112693	913	8.86239e-05	0.75234	Homo sapiens cDNA clone IMAGE:2822684, partial cds
BC080583	913	8.86239e-05	0.752429	Homo sapiens BAC clone RP11-589G9 from 4, complete sequence
AC111197	912	8.85268e-05	0.752517	Human MHC class I HLA-B mRNA (HLA-B-27KSH allele) exons 2 and 3, partial cds
U18659	905	8.78474e-05	0.752605	Homo sapiens cDNA: FLJ21977 fis, clone HEP05976
AK025630	904	8.77503e-05	0.752693	Homo sapiens lymphocyte antigen HLA-B*4402 and HLA-B*5101 mRNA, exons 1-7, complete cds
L42345	903	8.76532e-05	0.752781	PREDICTED: Homo sapiens acidic nuclear phosphoprotein 32 family member E (ANP32E), transcript variant X2, mRNA
XM_017002418	902	8.75562e-05	0.752868	PREDICTED: Homo sapiens acidic nuclear phosphoprotein 32 family member E (ANP32E), transcript variant X3, mRNA
XM_005245514	900	8.7362e-05	0.752956	Human DNA sequence from clone RP1-1J6 on chromosome 20, complete sequence
AL035652	898	8.71679e-05	0.753043	Homo sapiens FOSMID clone ABC14-1187322I23 from chromosome 11, complete sequence
AC241892	896	8.69737e-05	0.75313	Homo sapiens protein phosphatase 1 regulatory subunit 9B (PPP1R9B), mRNA
NM_032595	889	8.62943e-05	0.753216	{pseudogene} PTMAP5=prothymosin alpha [human, Genomic, 743 nt]
S38627	884	8.58089e-05	0.753302	Homo sapiens protein phosphatase 1 regulatory subunit 9B (PPP1R9B), RefSeqGene on chromosome 17
NG_034197	883	8.57118e-05	0.753388	Homo sapiens cDNA FLJ26592 fis, clone LNF08050, highly similar to Glucose-6-phosphate isomerase (GPI) (EC 5.3.1.9)
AK130102	882	8.56148e-05	0.753473	Homo sapiens partial HLA-B gene MHC class I antigen, HLA-B*51/53 new allele
AJ276996	881	8.55177e-05	0.753559	Human MHC HLA protein, allele B51, complete cds
M32319	881	8.55177e-05	0.753644	Genomic sequence from Human 9q34, complete sequence
AC000394	877	8.51294e-05	0.753729	Homo sapiens DEK gene for alternative protein DEK, isolate 82861
HF583721	875	8.49353e-05	0.753814	Homo sapiens chromosome 17, clone RP11-893F2, complete sequence
AC015909	872	8.46441e-05	0.753899	Homo sapiens mRNA for ubiquitin C variant protein
AB209782	870	8.44499e-05	0.753983	Human U2 small nuclear RNA pseudogene U2.21
K02228	870	8.44499e-05	0.754068	Homo sapiens mRNA for HLA-B*1301 antigen, complete cds
D50290	869	8.43529e-05	0.754152	Homo sapiens isolate AD6 mitochondrion, complete genome
DQ112691	867	8.41587e-05	0.754236	Human DNA sequence from clone RP5-1198E17 on chromosome 1, complete sequence
AL136170	866	8.40617e-05	0.75432	Homo sapiens acidic nuclear phosphoprotein 32 family member E (ANP32E), transcript variant 1, mRNA
NM_030920	865	8.39646e-05	0.754404	citb_57_l_21, complete sequence
AC005386	862	8.36734e-05	0.754488	Homo sapiens isolate AD5 mitochondrion, complete genome
DQ112690	861	8.35763e-05	0.754572	Homo sapiens heat shock 70kDa protein 1A, mRNA (cDNA clone MGC:1309 IMAGE:3345864), complete cds
BC002453	861	8.35763e-05	0.754655	Human mRNA for transmembrane epithelial tumour mucin antigen
X52229	859	8.33822e-05	0.754739	Human breast carcinoma-associated antigen DF3 mRNA, 5' end
M31823	858	8.32851e-05	0.754822	Human MHC class I HLA-Bw41 chain gene (Aw24,3; B18,w41; Cw6), complete cds
M24035	857	8.31881e-05	0.754905	H.sapiens / Hepatitis B virus (A4.0') DNA for mevalonate kinase (partial)
X77700	851	8.26056e-05	0.754988	Homo sapiens 12 BAC RP11-22B23 (Roswell Park Cancer Institute Human BAC Library) complete sequence
AC009533	850	8.25086e-05	0.75507	Human DNA sequence from clone RP5-881O5 on chromosome 1, complete sequence
AL591203	849	8.24115e-05	0.755153	Homo sapiens UbC gene for ubiquitin C, complete cds, clone: DJL9
AB643788	848	8.23144e-05	0.755235	Homo sapiens LNC_000018 lncRNA, complete sequence
MN308655	846	8.21203e-05	0.755317	Human DNA sequence from clone DADB-333F21 on chromosome 6, complete sequence
CR388202	845	8.20232e-05	0.755399	Homo sapiens DEK oncogene, mRNA (cDNA clone MGC:29866 IMAGE:5122743), complete cds
BC035259	840	8.15379e-05	0.755481	Homo sapiens 12 BAC RP11-118B22 (Roswell Park Cancer Institute Human BAC Library) complete sequence
AC010175	834	8.09555e-05	0.755562	Human DNA sequence from clone RP11-193G17 on chromosome 13, complete sequence
AL354830	832	8.07613e-05	0.755642	Homo sapiens growth arrest specific transcript 5 gene, exons 1 through 12 and alternatively spliced mRNA sequences
AF141346	832	8.07613e-05	0.755723	Homo sapiens ferritin, light polypeptide, mRNA (cDNA clone MGC:3729 IMAGE:2905327), complete cds
BC002991	831	8.06643e-05	0.755804	Homo sapiens 237_15 MLV integration site genomic sequence
DQ193394	828	8.03731e-05	0.755884	Homo sapiens mRNA for HLA-B*1511, complete cds
D50294	828	8.03731e-05	0.755964	Homo sapiens MHC class I HLA-B cell surface glycoprotein (subtype HLA-B*1508) mRNA, complete cds
L11666	822	7.97906e-05	0.756044	Homo sapiens ubiquitin C, mRNA (cDNA clone IMAGE:3907070), complete cds
BC014880	821	7.96936e-05	0.756124	Homo sapiens cDNA FLJ20617 fis, clone KAT05223
AK000624	819	7.94994e-05	0.756203	Homo sapiens cDNA FLJ76394 complete cds, highly similar to Homo sapiens CGI-121 protein (CGI-121), mRNA
AK291071	817	7.93053e-05	0.756283	Homo sapiens nuclear factor erythroid-derived 2-like 2 transcript variant 1 (NFE2L2) mRNA, complete cds
HM446346	812	7.882e-05	0.756362	H.sapiens HLA-B*4403 mRNA for leucocyte antigen (HLA) class I molecule
X64366	811	7.87229e-05	0.75644	Homo sapiens cDNA FLJ45706 fis, clone FEBRA2028457, highly similar to Nucleolin
AK127608	810	7.86258e-05	0.756519	Homo sapiens isolate 22_U5b1b(Tor123) mitochondrion, complete genome
AY882400	808	7.84317e-05	0.756597	Human (clone pHG5) prothymosin alpha gene, complete cds
L21696	807	7.83346e-05	0.756676	Homo sapiens heat shock 70kDa protein 5 (glucose-regulated protein, 78kDa), mRNA (cDNA clone MGC:31939 IMAGE:5020098), complete cds
BC020235	806	7.82375e-05	0.756754	H.sapiens HLA-B mRNA
X75953	806	7.82375e-05	0.756832	H.sapiens mRNA for BiP protein
X87949	805	7.81405e-05	0.75691	{pseudogene} PTMAP4=prothymosin alpha [human, Genomic, 1294 nt]
S38624	804	7.80434e-05	0.756988	Human MHC class III HSP70-2 gene (HLA), complete cds
M59830	804	7.80434e-05	0.757066	Homo sapiens hypoxia inducable gene-14
AB017708	803	7.79463e-05	0.757144	Homo sapiens isolate 21_U5a1(Tor101) mitochondrion, complete genome
AY882399	803	7.79463e-05	0.757222	Homo sapiens cDNA, FLJ17972
AK310930	802	7.78493e-05	0.7573	H.sapiens mRNA for APRIL protein
Y07969	801	7.77522e-05	0.757378	Homo sapiens heat shock protein family A (Hsp70) member 5 (HSPA5), mRNA
NM_005347	801	7.77522e-05	0.757456	Homo sapiens mRNA for glucose-regulated protein (HSPA5 gene)
AJ271729	800	7.76551e-05	0.757533	Homo sapiens CGI-121 protein mRNA, complete cds
AF151879	796	7.72669e-05	0.757611	Human mRNA for secreted epithelial tumour mucin antigen
X52228	796	7.72669e-05	0.757688	Homo sapiens isolate F131 (P20) mitochondrion, complete genome
AY339532	793	7.69756e-05	0.757765	Homo sapiens isolate 24_U5b1b(Tor85) mitochondrion, complete genome
AY882402	793	7.69756e-05	0.757842	Homo sapiens isolate 23_U5b1b(Tor128) mitochondrion, complete genome
AY882401	792	7.68786e-05	0.757919	Homo sapiens isolate 26_U5b1b(Tor130) mitochondrion, complete genome
AY882404	792	7.68786e-05	0.757996	Homo sapiens isolate 30_U5b1b(Tor118) mitochondrion, complete genome
AY882408	792	7.68786e-05	0.758072	Homo sapiens cDNA, FLJ79047 complete cds, highly similar to Nuclear factor erythroid 2-related factor 2
AK316148	791	7.67815e-05	0.758149	Homo sapiens isolate 27_U5b1b(Tor91) mitochondrion, complete genome
AY882405	789	7.65874e-05	0.758226	Homo sapiens prothymosin alpha pseudogene 4 (PTMAP4) on chromosome 12
NG_001181	788	7.64903e-05	0.758302	Human prothymosin-alpha pseudogene, complete sequence
J04801	787	7.63932e-05	0.758379	Homo sapiens endoplasmic reticulum lumenal Ca2+ binding protein grp78 mRNA, complete cds
AF216292	783	7.6005e-05	0.758455	Homo sapiens TP53RK binding protein (TPRKB), transcript variant 8, mRNA
NM_001330392	782	7.59079e-05	0.758531	Homo sapiens calsyntenin 1 (CLSTN1), transcript variant 3, mRNA
NM_001302883	781	7.58108e-05	0.758606	Homo sapiens cDNA FLJ60062 complete cds, highly similar to 78 kDa glucose-regulated protein precursor
AK293604	780	7.57137e-05	0.758682	Homo sapiens TP53RK binding protein (TPRKB), transcript variant 7, mRNA
NM_001330391	779	7.56167e-05	0.758758	Human DNA sequence from clone RP5-1009E24 on chromosome 20, complete sequence
AL109804	779	7.56167e-05	0.758833	Homo sapiens isolate 31_U5b1c(Tor122) mitochondrion, complete genome
AY882409	779	7.56167e-05	0.758909	Homo sapiens BiP protein (HSPA5) mRNA, partial cds
AF188611	778	7.55196e-05	0.758985	Homo sapiens cDNA FLJ39456 fis, clone PROST2010782, highly similar to Human C3f mRNA
AK096775	776	7.53255e-05	0.75906	Homo sapiens isolate CEss668 18S ribosomal RNA gene, partial sequence
JX132355	776	7.53255e-05	0.759135	Human MHC antigen (HLA-B) mRNA, complete cds
U14943	773	7.50343e-05	0.75921	Homo sapiens alpha gene sequence
AF203815	770	7.47431e-05	0.759285	Homo sapiens non-classical cadherin XB31alpha1 (XB31alpha) mRNA, complete cds
AF438482	770	7.47431e-05	0.75936	Homo sapiens genomic sequence surrounding NotI site, clone NR1-EM2R
AJ339749	769	7.4646e-05	0.759434	Homo sapiens mRNA; cDNA DKFZp686P13170 (from clone DKFZp686P13170)
BX648350	768	7.45489e-05	0.759509	Homo sapiens MAP7 domain containing 1, mRNA (cDNA clone IMAGE:6526363), partial cds
BC067256	766	7.43548e-05	0.759583	Homo sapiens arginine/proline rich coiled-coil 1, mRNA (cDNA clone IMAGE:6578709)
BC082266	766	7.43548e-05	0.759658	Homo sapiens isolate CEss646 18S ribosomal RNA gene, partial sequence
JX132333	765	7.42577e-05	0.759732	Homo sapiens cDNA FLJ76750 complete cds, highly similar to Homo sapiens calsyntenin 1 (CLSTN1), transcript variant 2, mRNA
AK289798	765	7.42577e-05	0.759806	Homo sapiens cDNA FLJ61580 complete cds, highly similar to Calsyntenin-1 precursor
AK304813	765	7.42577e-05	0.75988	Homo sapiens cDNA FLJ10350 fis, clone NT2RM2001131
AK001212	765	7.42577e-05	0.759955	Homo sapiens MAP7 domain containing 1, mRNA (cDNA clone IMAGE:5287823)
BC057293	765	7.42577e-05	0.760029	Homo sapiens alcadein alpha-1 mRNA, complete cds
AY753301	763	7.40636e-05	0.760103	Homo sapiens isolate AD12 mitochondrion, complete genome
DQ112697	761	7.38694e-05	0.760177	Homo sapiens genomic sequence surrounding NotI site, clone NR1-EA1C
AJ326482	760	7.37724e-05	0.760251	Homo sapiens isolate AD11 mitochondrion, complete genome
DQ112696	759	7.36753e-05	0.760324	Homo sapiens cDNA FLJ10729 fis, clone NT2RP3001260, highly similar to Calsyntenin-1 precursor
AK001591	754	7.319e-05	0.760397	Homo sapiens chromosome 17, clone RP5-875H18, complete sequence
AC002401	753	7.30929e-05	0.760471	Homo sapiens clone FLC0165 mRNA sequence
AF130094	751	7.28987e-05	0.760543	Homo sapiens cDNA FLJ51002 complete cds, highly similar to Nuclear factor erythroid 2-related factor 2
AK297838	750	7.28017e-05	0.760616	Human MHC class III HSP70-1 gene (HLA), complete cds
M59828	750	7.28017e-05	0.760689	Homo sapiens DNA from choromosome 19q13.1 cosmid f14121 containing ATP4A and GADPH-2 genes, genomic sequence
AD000090	750	7.28017e-05	0.760762	Homo sapiens RNA, 28S ribosomal pseudogene (LOC110467529) on chromosome 21
NG_055263	747	7.25105e-05	0.760834	Homo sapiens DNA from chromosome 19p13.2 cosmids R31240, R30272 and R28549 containing the EKLF, GCDH, CRTC, and RAD23A genes, genomic sequence
AD000092	747	7.25105e-05	0.760907	Homo sapiens full open reading frame cDNA clone RZPDo834G0511D for gene CALR, calreticulin; complete cds, incl. stopcodon
CR457070	747	7.25105e-05	0.760979	Homo sapiens cDNA FLJ38620 fis, clone HEART2007767, weakly similar to Mus musculus mRNA for E-MAP-115 protein
AK095939	746	7.24134e-05	0.761052	Homo sapiens isolate T115 mitochondrion, complete genome
AY714040	744	7.22193e-05	0.761124	Homo sapiens cell division cycle 25B (CDC25B), RefSeqGene on chromosome 20
NG_029040	741	7.19281e-05	0.761196	Homo sapiens ferritin, light polypeptide, mRNA (cDNA clone IMAGE:4099066)
BC008441	741	7.19281e-05	0.761268	H.sapiens mRNA for liver glycine methyltransferase
X62250	738	7.16369e-05	0.761339	Homo sapiens uncharacterized gastric protein ZA31P mRNA, partial cds
AF222023	738	7.16369e-05	0.761411	Homo sapiens insulin-like growth factor binding protein-2 (insulin-like growth factor binding protein-2, IGFBP-2) gene, complete cds
AH003915	737	7.15398e-05	0.761483	Homo sapiens insulin-like growth factor binding protein 2, 36kDa (IGFBP2) gene, complete cds
AY398667	737	7.15398e-05	0.761554	Homo sapiens full open reading frame cDNA clone RZPDo834D109D for gene FLJ10350, hypothetical protein FLJ10350; complete cds, incl. stopcodon
CR457254	737	7.15398e-05	0.761626	Homo sapiens insulin-like growth factor binding protein 2, 36kDa, mRNA (cDNA clone MGC:10918 IMAGE:3627826), complete cds
BC004312	737	7.15398e-05	0.761697	Homo sapiens centromere protein B (CENPB), mRNA
NM_001810	735	7.13456e-05	0.761769	Homo sapiens insulin-like growth factor binding protein 2, 36kDa, mRNA (cDNA clone MGC:16256 IMAGE:3689990), complete cds
BC012769	735	7.13456e-05	0.76184	Homo sapiens insulin-like growth factor binding protein 2, 36kDa, mRNA (cDNA clone MGC:88661 IMAGE:6650239), complete cds
BC071967	735	7.13456e-05	0.761911	Homo sapiens importin 7, mRNA (cDNA clone MGC:138673 IMAGE:40036258), complete cds
BC114929	730	7.08603e-05	0.761982	Homo sapiens mRNA; cDNA DKFZp761F19121 (from clone DKFZp761F19121)
AL136547	730	7.08603e-05	0.762053	Homo sapiens centromere protein B, 80kDa, mRNA (cDNA clone MGC:61764 IMAGE:6470289), complete cds
BC053847	729	7.07632e-05	0.762124	Homo sapiens cDNA, FLJ93329, Homo sapiens importin 7 (IPO7), mRNA
AK312885	729	7.07632e-05	0.762195	Homo sapiens major histocompatibility complex (HLA-B*44031) gene, complete cds
L42283	729	7.07632e-05	0.762265	Homo sapiens cDNA FLJ90427 fis, clone NT2RP3000481, highly similar to Importin-7
AK074908	727	7.05691e-05	0.762336	Homo sapiens isolate N38 mitochondrion, complete genome
KF148362	725	7.0375e-05	0.762406	Homo sapiens cDNA clone IMAGE:3857098, **** WARNING: chimeric clone ****
BC026754	725	7.0375e-05	0.762477	Human hCENP-B gene for centromere autoantigen B (CENP-B)
X55039	722	7.00838e-05	0.762547	Homo sapiens cDNA FLJ14581 fis, clone NT2RM4001382, highly similar to Importin-7
AK027487	721	6.99867e-05	0.762617	Huma complement component C2 mRNA, 5' end
M26301	720	6.98896e-05	0.762687	Homo sapiens cDNA clone IMAGE:4393427, partial cds
BC033658	719	6.97925e-05	0.762756	Homo sapiens centromere protein B, 80kDa, mRNA (cDNA clone IMAGE:4214146), with apparent retained intron
BC040446	719	6.97925e-05	0.762826	Homo sapiens 12q BAC RP11-490H24 (Roswell Park Cancer Institute Human BAC Library) complete sequence
AC078819	719	6.97925e-05	0.762896	Human mRNA (~95%) for major centromere autoantigen CENP-B
X05299	718	6.96955e-05	0.762966	Homo sapiens centromere protein B, 80kDa, mRNA (cDNA clone IMAGE:3534658), with apparent retained intron
BC003649	717	6.95984e-05	0.763035	Homo sapiens genomic DNA, chromosome 11q, clone:RP11-482L11, complete sequence
AP003035	716	6.95013e-05	0.763105	Homo sapiens NFE2 like bZIP transcription factor 2 (NFE2L2), transcript variant 2, mRNA
NM_001145412	715	6.94043e-05	0.763174	Homo sapiens mRNA for high-mobility group box 1 variant protein
AB208998	714	6.93072e-05	0.763243	Homo sapiens, clone IMAGE:3447254, mRNA, partial cds
BC012297	713	6.92101e-05	0.763313	Homo sapiens cDNA FLJ14986 fis, clone Y79AA1000784, highly similar to Importin-7
AK027892	713	6.92101e-05	0.763382	Homo sapiens HLA class I histocompatibility antigen B-57 (HLA-B57) mRNA, complete cds
AF130734	712	6.91131e-05	0.763451	Homo sapiens MAP7 domain containing 1, mRNA (cDNA clone MGC:117315 IMAGE:6514558), complete cds
BC106053	712	6.91131e-05	0.76352	Homo sapiens cDNA: FLJ22881 fis, clone KAT03571, highly similar to HUMFERL Human ferritin L chain mRNA
AK026534	712	6.91131e-05	0.763589	Homo sapiens chromosome 22 clone ll22nc01-74c1 map 22q11, complete sequence
AC103582	712	6.91131e-05	0.763658	Homo sapiens cDNA clone IMAGE:3861754, **** WARNING: chimeric clone ****
BC018180	711	6.9016e-05	0.763727	Homo sapiens IPO7 gene for alternative protein IPO7, isolate 100976
HF583857	711	6.9016e-05	0.763796	Homo sapiens PTH-responsive osteosarcoma D1 protein (D1) mRNA, partial cds
AF095770	708	6.87248e-05	0.763865	Homo sapiens TP53RK binding protein (TPRKB), transcript variant 3, mRNA
NM_001330388	705	6.84336e-05	0.763934	Human DNA sequence from clone RP11-550P23 on chromosome 13, complete sequence
AL353648	705	6.84336e-05	0.764002	H.sapiens HLA-B*3513 gene, exons 2 & 3
X87268	703	6.82394e-05	0.76407	Human DNA sequence from clone RP11-48O20 on chromosome 1, complete sequence
AL513485	702	6.81424e-05	0.764138	Homo sapiens mRNA from HIV-associated non-Hodgkin's lymphoma (clone hl2-1)
Y17170	702	6.81424e-05	0.764207	Homo sapiens parathymosin (PTMS), transcript variant 2, mRNA
NM_002824	701	6.80453e-05	0.764275	Homo sapiens AT rich interactive domain 3A (BRIGHT-like), mRNA (cDNA clone MGC:71697 IMAGE:30342057), complete cds
BC060828	701	6.80453e-05	0.764343	Homo sapiens AT rich interactive domain 3A (BRIGHT-like), mRNA (cDNA clone IMAGE:4543089), partial cds
BC033163	701	6.80453e-05	0.764411	Homo sapiens chr17:48089118-48089548 non-reference unique insertion sequence
MH533723	700	6.79482e-05	0.764479	Homo sapiens mRNA for isocitrate dehydrogenase 2 (NADP+), mitochondrial precursor variant, clone: HRC04508
AK222916	700	6.79482e-05	0.764547	Homo sapiens cDNA clone IMAGE:6106210
BC104662	699	6.78512e-05	0.764614	Homo sapiens chr17:48089612-48089548 non-reference unique insertion sequence
MH533724	699	6.78512e-05	0.764682	H.sapiens telomeric DNA sequence, clone 10PTEL013, read 10PTELOO013.seq
Z96142	699	6.78512e-05	0.76475	Homo sapiens isolate 100201031 mitochondrion, complete genome
KF161433	698	6.77541e-05	0.764818	Homo sapiens ubiquitin C, mRNA (cDNA clone IMAGE:5284302)
BC093445	697	6.7657e-05	0.764886	Homo sapiens importin 7 (IPO7), mRNA
NM_006391	696	6.756e-05	0.764953	Homo sapiens TP53RK binding protein (TPRKB), transcript variant 6, mRNA
NM_001330390	695	6.74629e-05	0.765021	Chain 2, 18S ribosomal RNA
3J3D_2	694	6.73658e-05	0.765088	Homo sapiens cDNA FLJ26238 fis, clone CBR05440, highly similar to Rattus norvegicus ubiquitin C (Ubc)
AK129749	694	6.73658e-05	0.765155	Homo sapiens parathymosin (PTMS), transcript variant 1, mRNA
NM_001330333	693	6.72688e-05	0.765223	Homo sapiens cDNA: FLJ23193 fis, clone REC00306, highly similar to AF052164 Homo sapiens clone 24683 mRNA sequence
AK026846	692	6.71717e-05	0.76529	Human mRNA for insulin-like growth factor binding protein (IGFBP-2)
X16302	689	6.68805e-05	0.765357	Homo sapiens SAM and HD domain containing deoxynucleoside triphosphate triphosphohydrolase 1 (SAMHD1), RefSeqGene (LRG_281) on chromosome 20
NG_017059	689	6.68805e-05	0.765423	Homo sapiens SAM and HD domain containing deoxynucleoside triphosphate triphosphohydrolase 1 (SAMHD1), transcript variant 2, mRNA
NM_001363729	689	6.68805e-05	0.76549	Homo sapiens SAM and HD domain containing deoxynucleoside triphosphate triphosphohydrolase 1 (SAMHD1), transcript variant 1, mRNA
NM_015474	689	6.68805e-05	0.765557	Human DNA sequence from clone RP1-132F21 on chromosome 20, complete sequence
AL079335	688	6.67834e-05	0.765624	Homo sapiens mRNA for insulin-like growth factor binding protein 2 variant protein
AB209509	688	6.67834e-05	0.765691	Homo sapiens long intergenic non-protein coding RNA 1133 (LINC01133), long non-coding RNA
NR_038849	687	6.66863e-05	0.765757	Homo sapiens YY1 transcription factor (YY1), RefSeqGene on chromosome 14
NG_046908	686	6.65893e-05	0.765824	Homo sapiens metastasis associated lung adenocarcinoma transcript 1 (MALAT1), transcript variant 1, long non-coding RNA
NR_002819	685	6.64922e-05	0.765891	Homo sapiens haplotype K mitochondrion, complete genome
AF382005	685	6.64922e-05	0.765957	Human chromosome 14 DNA sequence BAC R-638I2 of library RPCI-11 from chromosome 14 of Homo sapiens (Human), complete sequence
AL157871	684	6.63951e-05	0.766023	Homo sapiens cDNA FLJ39935 fis, clone SPLEN2021463
AK097254	680	6.60069e-05	0.766089	Homo sapiens glucose phosphate isomerase, mRNA (cDNA clone IMAGE:4098234), with apparent retained intron
BC006342	680	6.60069e-05	0.766155	Homo sapiens (clone 18.1,18.3,19.1,19.5) major histocompatibility complex (HLA-B*44032) gene, complete cds
L42282	680	6.60069e-05	0.766221	Homo sapiens MAP7 domain containing 1, mRNA (cDNA clone IMAGE:3909529), **** WARNING: chimeric clone ****
BC015885	679	6.59098e-05	0.766287	H.sapiens HLA-B35 mRNA
Z22651	678	6.58127e-05	0.766353	Homo sapiens cDNA FLJ55752 complete cds, highly similar to Hypoxia-inducible factor 1 alpha
AK304315	677	6.57157e-05	0.766419	Homo sapiens chromosome 15, clone RP11-349G13, complete sequence
AC105129	676	6.56186e-05	0.766485	Homo sapiens isolate 2_U2b(Tor35) mitochondrion, complete genome
AY882380	676	6.56186e-05	0.76655	Homo sapiens 12 PAC RP4-761J14 (Roswell Park Cancer Institute Human PAC Library) complete sequence
AC125494	672	6.52303e-05	0.766615	Homo sapiens isolate Volot_6_M1a3b mitochondrion, complete genome
EU200766	671	6.51332e-05	0.766681	Homo sapiens YY1 transcription factor, mRNA (cDNA clone MGC:41844 IMAGE:5261384), complete cds
BC037308	669	6.49391e-05	0.766745	Homo sapiens LHRI_LNC654.1 lncRNA gene, complete sequence
MN297811	669	6.49391e-05	0.76681	prostacyclin-stimulating factor [human, cultured diploid fibroblast cells, mRNA, 1124 nt]
S75725	669	6.49391e-05	0.766875	Homo sapiens high-mobility group box 1, mRNA (cDNA clone MGC:86953 IMAGE:4818524), complete cds
BC067732	667	6.4745e-05	0.76694	Homo sapiens signal recognition particle 14kDa (homologous Alu RNA binding protein), mRNA (cDNA clone MGC:111680 IMAGE:2847600), complete cds
BC100031	667	6.4745e-05	0.767005	Human DNA sequence from clone RP4-790G17 on chromosome 1q21.1-21.3 Contains the ANP32E gene for acidic (leucine-rich) nuclear phosphoprotein 32 family, member E, the CA14 gene for carbonic anhydrase XIV, the gene for a likely ortholog of C. elegans anterior pharynx defective 1A (APH-1A), the gene for a novel protein (FLJ23221), a novel gene and the MRPS21 gene for mitochondrial ribosomal protein …
AL138795	667	6.4745e-05	0.76707	Homo sapiens signal recognition particle 14kDa (homologous Alu RNA binding protein), mRNA (cDNA clone MGC:14326 IMAGE:4298087), complete cds
BC035495	666	6.46479e-05	0.767134	Homo sapiens BAC clone CH17-67K23 from chromosome 1, complete sequence
AC242988	664	6.44538e-05	0.767199	Homo sapiens isolate AF92 mitochondrion, complete genome
DQ112732	663	6.43567e-05	0.767263	Human MHC class I antigen HLA-B35 (B-3502new allele) mRNA, complete cds
U30936	662	6.42596e-05	0.767327	Homo sapiens cDNA clone IMAGE:6295740, **** WARNING: chimeric clone ****
BC052615	661	6.41625e-05	0.767391	Homo sapiens YY1 transcription factor (YY1), mRNA
NM_003403	658	6.38713e-05	0.767455	Homo sapiens RNA, 18S ribosomal pseudogene 5 (RNA18SP5) on chromosome 21
NG_054875	657	6.37743e-05	0.767519	Homo sapiens BAC clone RP11-514P8 from 7, complete sequence
AC093668	656	6.36772e-05	0.767583	Homo sapiens YY1 transcription factor, mRNA (cDNA clone MGC:71152 IMAGE:5815774), complete cds
BC065366	656	6.36772e-05	0.767646	Homo sapiens RNA component of mitochondrial RNA processing endoribonuclease (RMRP), RefSeqGene (LRG_163) on chromosome 9
NG_017041	653	6.3386e-05	0.76771	Homo sapiens eukaryotic translation initiation factor 2 alpha kinase 4 (EIF2AK4), RefSeqGene on chromosome 15
NG_034053	652	6.32889e-05	0.767773	Homo sapiens haplotype U7 mitochondrion, complete genome
AF382011	649	6.29977e-05	0.767836	Human RNA for HLA-Bw45 antigen
X61710	648	6.29007e-05	0.767899	Homo sapiens nucleoporin 214 (NUP214), RefSeqGene (LRG_1383) on chromosome 9
NG_023371	647	6.28036e-05	0.767962	H.sapiens mRNA for YY1/NF-E1 protein
Z14077	646	6.27065e-05	0.768025	Homo sapiens mRNA for human leucocyte antigen B (HLA-B gene, HLA-B44Null allele)
AJ251593	644	6.25124e-05	0.768087	Homo sapiens mRNA; cDNA DKFZp779M0843 (from clone DKFZp779M0843)
BX649071	643	6.24153e-05	0.768149	Homo sapiens actin, gamma 1, mRNA (cDNA clone MGC:15377 IMAGE:3940861), complete cds
BC010999	643	6.24153e-05	0.768212	Homo sapiens UbC gene for polyubiquitin C, complete cds
AB089613	643	6.24153e-05	0.768274	Homo sapiens isolate RMRP_C01 RNA component of mitochondrial RNA processing endoribonuclease gene, partial sequence
HQ204866	643	6.24153e-05	0.768337	Homo sapiens 12 BAC RP11-592O2 (Roswell Park Cancer Institute Human BAC Library) complete sequence
AC126309	642	6.23182e-05	0.768399	Homo sapiens BAC clone RP11-577H5 from 7, complete sequence
AC105052	639	6.2027e-05	0.768461	Human RNA for HLA-Bw50 antigen
X61706	639	6.2027e-05	0.768523	Homo sapiens actin, gamma 1, mRNA (cDNA clone MGC:23184 IMAGE:4842665), complete cds
BC015695	639	6.2027e-05	0.768585	H.sapiens Wnt-13 mRNA
Z71621	639	6.2027e-05	0.768647	Homo sapiens cDNA FLJ25596 fis, clone JTH13419
AK098462	639	6.2027e-05	0.768709	Human HLA-B50 (B-5001) mRNA, partial cds
U11261	638	6.193e-05	0.768771	Homo sapiens BAC clone CH17-390D12 from chromosome 7, complete sequence
AC253584	637	6.18329e-05	0.768833	Homo sapiens coiled-coil domain containing 107 (CCDC107), RefSeqGene on chromosome 9
NG_033120	637	6.18329e-05	0.768895	Homo sapiens LHRI_LNC2063.10 lncRNA gene, complete sequence
MN297242	636	6.17358e-05	0.768956	Homo sapiens cDNA FLJ12783 fis, clone NT2RP2001876, moderately similar to ALLOGRAFT INFLAMMATORY FACTOR-1
AK022845	635	6.16388e-05	0.769018	Human MHC class I HLA-B39 gene (Bw6), partial cds
M29865	634	6.15417e-05	0.76908	Homo sapiens cDNA FLJ46684 fis, clone TRACH3011282, moderately similar to Allograft inflammatory factor-1
AK128526	634	6.15417e-05	0.769141	Homo sapiens (clones 18.1, 18.3, 19.7, 19.10) HLA-B-6701 mRNA, complete cds
L17005	633	6.14446e-05	0.769203	Homo sapiens allograft inflammatory factor 1 like (AIF1L), transcript variant 2, non-coding RNA
NR_033701	633	6.14446e-05	0.769264	Homo sapiens BAC clone CTB-158O17 from 7, complete sequence
AC004084	632	6.13475e-05	0.769325	Human DNA-binding protein (NF-E1) mRNA, complete cds
M76541	631	6.12505e-05	0.769387	Homo sapiens clone DNA65410 SGEL672 (UNQ672) mRNA, complete cds
AY359067	630	6.11534e-05	0.769448	Homo sapiens FOSMID clone ABC10-46304100N2 from chromosome 7, complete sequence
AC234334	629	6.10563e-05	0.769509	Human HLA-B*5601 mRNA, complete cds
M77776	628	6.09593e-05	0.76957	Homo sapiens mRNA for HLA-B*1513, complete cds
D50295	627	6.08622e-05	0.769631	Homo sapiens mRNA; cDNA DKFZp761J191 (from clone DKFZp761J191)
AL136566	627	6.08622e-05	0.769692	Homo sapiens signal recognition particle 14kDa (homologous Alu RNA binding protein), mRNA (cDNA clone IMAGE:4577398), with apparent retained intron
BC051006	626	6.07651e-05	0.769752	Homo sapiens insulin-like growth factor binding protein 2, 36kDa, mRNA (cDNA clone MGC:2339 IMAGE:3509749), complete cds
BC009902	625	6.06681e-05	0.769813	Homo sapiens isolate 2910714 mitochondrion, complete genome
KF161924	624	6.0571e-05	0.769874	Homo sapiens LNC_000022 lncRNA, complete sequence
MN308659	623	6.04739e-05	0.769934	Homo sapiens actin, gamma 1, mRNA (cDNA clone IMAGE:3533309), complete cds
BC004223	622	6.03769e-05	0.769994	Human DNA sequence from clone RP1-56L9 on chromosome 6, complete sequence
AL135914	622	6.03769e-05	0.770055	Human polymorphic epithelial mucin core protein mRNA, 3' end
M21868	621	6.02798e-05	0.770115	Homo sapiens nucleolin, mRNA (cDNA clone MGC:8580 IMAGE:2960982), complete cds
BC002343	619	6.00857e-05	0.770175	Homo sapiens (isolate SB) HLA-Bw62 antigen (HLA-Bw62.5 IEF variant, B*1507 allele) mRNA, 3'end
M83195	619	6.00857e-05	0.770235	Homo sapiens E2F binding protein (E2FBP1) mRNA, complete cds
AY152547	619	6.00857e-05	0.770295	Homo sapiens 12 BAC RPCI11-392P7 (Roswell Park Cancer Institute Human BAC Library) complete sequence
AC007688	618	5.99886e-05	0.770355	Homo sapiens mRNA for calsyntenin 1 isoform 1 variant, clone: JTH08932
AK225500	617	5.98915e-05	0.770415	Homo sapiens actin, gamma 1, mRNA (cDNA clone MGC:23578 IMAGE:4855463), complete cds
BC015005	617	5.98915e-05	0.770475	Homo sapiens electron transfer flavoprotein subunit beta (ETFB), transcript variant 2, mRNA
NM_001014763	617	5.98915e-05	0.770535	Homo sapiens FP585 mRNA, complete cds
AF370381	616	5.97944e-05	0.770595	Homo sapiens cDNA FLJ30723 fis, clone FCBBF4000282, highly similar to Homo sapiens electron-transfer-flavoprotein, beta polypeptide (ETFB), transcript variant 2, mRNA
AK055285	616	5.97944e-05	0.770655	Homo sapiens cell line Coriell GM01671 RNase MRP RNA component gene, complete sequence
AF458227	614	5.96003e-05	0.770714	Homo sapiens electron-transfer-flavoprotein, beta polypeptide, transcript variant 1, mRNA (cDNA clone MGC:120998 IMAGE:7939808), complete cds
BC093963	613	5.95032e-05	0.770774	Homo sapiens FOSMID clone ABC13-47660400G1 from chromosome 7, complete sequence
AC234100	612	5.94062e-05	0.770833	Homo sapiens electron-transfer-flavoprotein, beta polypeptide, mRNA (cDNA clone MGC:120996 IMAGE:7939806), complete cds
BC093961	612	5.94062e-05	0.770893	Human metalloproteinase-2 inhibitor (TIMP-2) mRNA, complete cds
J05593	609	5.9115e-05	0.770952	Homo sapiens isolate FT13 mitochondrion, complete genome
KC152579	609	5.9115e-05	0.771011	Homo sapiens mRNA for HLA-B antigen alpha chain (B*5002)
Y08995	608	5.90179e-05	0.77107	Human U1 small nuclear RNA (snRNA) gene HU1-1
J00318	606	5.88238e-05	0.771129	Homo sapiens LNC_000012 lncRNA, complete sequence
MN308649	605	5.87267e-05	0.771187	PREDICTED: Homo sapiens electron transfer flavoprotein subunit beta (ETFB), transcript variant X1, mRNA
XM_024451418	604	5.86296e-05	0.771246	Homo sapiens chromosome 15 clone RP11-521C20 map 15q15, complete sequence
AC021755	603	5.85326e-05	0.771304	Human mRNA containing a unique cellular region, a KpnI repeat, and a U3 + R region of T-lymphotropic virus type 1
M32443	602	5.84355e-05	0.771363	Human chromosome 12p13 sequence, complete sequence
U47924	602	5.84355e-05	0.771421	Homo sapiens RNA, 28S ribosomal pseudogene (LOC110467531) on chromosome 19
NG_055265	601	5.83384e-05	0.77148	Homo sapiens, clone IMAGE:3538275, mRNA, partial cds
BC017450	601	5.83384e-05	0.771538	Homo sapiens electron transfer flavoprotein subunit beta (ETFB), transcript variant 1, mRNA
NM_001985	600	5.82413e-05	0.771596	Human DNA sequence from clone CTD-2328D6 on chromosome X, complete sequence
AL928646	599	5.81443e-05	0.771654	Homo sapiens isolate F145 (PS24) mitochondrion, complete genome
AY339546	599	5.81443e-05	0.771713	Homo sapiens isolate BF280 mitochondrion, complete genome
JQ044967	598	5.80472e-05	0.771771	Human DNA sequence from clone RP11-535C21 on chromosome 9, complete sequence
AL354726	598	5.80472e-05	0.771829	Homo sapiens actin, gamma 1, mRNA (cDNA clone MGC:23584 IMAGE:4856294), complete cds
BC015779	598	5.80472e-05	0.771887	Homo sapiens signal recognition particle 14kDa (homologous Alu RNA binding protein), mRNA (cDNA clone MGC:88011 IMAGE:4476669), complete cds
BC071716	597	5.79501e-05	0.771945	Homo sapiens haplogroup L1c3b1 mitochondrion, complete genome
JF509360	596	5.78531e-05	0.772003	Homo sapiens clone 13018 mitochondrion, complete genome
JQ702600	593	5.75619e-05	0.77206	Homo sapiens genomic sequence surrounding NotI site, clone NL1-YE21R
AJ339571	592	5.74648e-05	0.772118	Homo sapiens high-mobility group box 1, mRNA (cDNA clone MGC:86954 IMAGE:5268698), complete cds
BC066889	592	5.74648e-05	0.772175	Homo sapiens clone 12474 mitochondrion, complete genome
JQ702441	590	5.72707e-05	0.772232	Homo sapiens NADH dehydrogenase (ubiquinone) Fe-S protein 8, 23kDa (NADH-coenzyme Q reductase), mRNA (cDNA clone MGC:149876 IMAGE:40119290), complete cds
BC119754	590	5.72707e-05	0.77229	Homo sapiens cDNA, FLJ95370, Homo sapiens NADH dehydrogenase (ubiquinone) Fe-S protein 8, 23kDa(NADH-coenzyme Q reductase) (NDUFS8), mRNA
AK314546	589	5.71736e-05	0.772347	Homo sapiens isolate 4_U2e(Tor10) mitochondrion, complete genome
AY882382	589	5.71736e-05	0.772404	Homo sapiens mRNA; cDNA DKFZp686F22154 (from clone DKFZp686F22154)
BX647504	588	5.70765e-05	0.772461	Human HLA-B*5602 mRNA, complete cds
M77775	588	5.70765e-05	0.772518	Homo sapiens NADH:ubiquinone oxidoreductase core subunit S8 (NDUFS8), mRNA; nuclear gene for mitochondrial product
NM_002496	588	5.70765e-05	0.772575	Homo sapiens eukaryotic translation initiation factor 3 subunit A (EIF3A), mRNA
NM_003750	586	5.68824e-05	0.772632	Homo sapiens plectin 11 mRNA, complete cds
AY480051	584	5.66882e-05	0.772689	PREDICTED: Homo sapiens allograft inflammatory factor 1 like (AIF1L), transcript variant X1, mRNA
XM_017015177	584	5.66882e-05	0.772745	Homo sapiens eukaryotic translation initiation factor 3, subunit A, mRNA (cDNA clone MGC:133101 IMAGE:40027607), complete cds
BC114429	583	5.65912e-05	0.772802	Homo sapiens isolate Zam218 mitochondrion, complete genome
JX303785	583	5.65912e-05	0.772859	Homo sapiens chromosome, clone RP11-138I1, complete sequence
AC093484	582	5.64941e-05	0.772915	Homo sapiens plectin 10 mRNA, complete cds
AY480050	582	5.64941e-05	0.772972	Homo sapiens RNA component of mitochondrial RNA processing endoribonuclease (RMRP), RNase MRP RNA
NR_003051	582	5.64941e-05	0.773028	Homo sapiens plectin 8 mRNA, complete cds
AY480049	581	5.6397e-05	0.773084	Homo sapiens superoxide dismutase 2, mitochondrial (SOD2) gene, complete cds; nuclear gene for mitochondrial product
AY267901	581	5.6397e-05	0.773141	Homo sapiens plectin 7 mRNA, complete cds
AY480048	580	5.63e-05	0.773197	Homo sapiens isolate 1_U2a(Tor34) mitochondrion, complete genome
AY882379	580	5.63e-05	0.773253	Homo sapiens haplotype U22 mitochondrion, complete genome
AF382004	579	5.62029e-05	0.77331	Homo sapiens isolate 3_U2c(Tor36) mitochondrion, complete genome
AY882381	579	5.62029e-05	0.773366	Homo sapiens cDNA clone IMAGE:3857666, containing frame-shift errors
BC012442	577	5.60088e-05	0.773422	Homo sapiens mRNA for KIAA0139 gene
D50929	577	5.60088e-05	0.773478	Homo sapiens mRNA for NADH dehydrogenase (ubiquinone) Fe-S protein 8, 23kDa (NADH-coenzyme Q reductase) variant, clone: KAT09377
AK223114	577	5.60088e-05	0.773534	Homo sapiens eukaryotic translation initiation factor 3 (eIF3a) mRNA, complete cds
JX312508	575	5.58146e-05	0.77359	Homo sapiens chromosome 16 clone VMRC53-322J10, complete sequence
AC270797	574	5.57176e-05	0.773645	Homo sapiens cDNA FLJ32558 fis, clone SPLEN1000143, highly similar to High mobility group protein B1
AK057120	574	5.57176e-05	0.773701	Homo sapiens plectin 6 mRNA, complete cds
AY480047	574	5.57176e-05	0.773757	Homo sapiens cDNA FLJ50921 complete cds, highly similar to Eukaryotic translation initiation factor 3 subunit 10
AK302575	572	5.55234e-05	0.773812	Homo sapiens isolate ZAM330 mitochondrion, complete genome
KJ185402	572	5.55234e-05	0.773868	Homo sapiens plectin (PLEC), RefSeqGene on chromosome 8
NG_012492	571	5.54263e-05	0.773923	Homo sapiens isolate 32_U5b1c(Tor121) mitochondrion, complete genome
AY882410	571	5.54263e-05	0.773979	Homo sapiens ankyrin repeat domain 12 (ANKRD12), RefSeqGene on chromosome 18; nuclear gene for mitochondrial product
NG_047134	568	5.51351e-05	0.774034	Homo sapiens tubulin, alpha 1b, mRNA (cDNA clone MGC:20231 IMAGE:4561240), complete cds
BC011572	567	5.50381e-05	0.774089	Homo sapiens metastasis associated lung adenocarcinoma transcript 1 (MALAT1), transcript variant 2, long non-coding RNA
NR_144567	566	5.4941e-05	0.774144	Human MHC class I HLA-C-alpha-2 chain mRNA, partial cds, clone 9
M24096	566	5.4941e-05	0.774199	Homo sapiens isolate H057 mitochondrion, complete genome
HM771167	565	5.48439e-05	0.774254	Homo sapiens plectin 3 mRNA, complete cds
AY480046	565	5.48439e-05	0.774308	H.sapiens flow-sorted chromosome 6 TaqI fragment, SC6pA7C12
Z79401	563	5.46498e-05	0.774363	Homo sapiens nucleophosmin (nucleolar phosphoprotein B23, numatrin), mRNA (cDNA clone IMAGE:3872185)
BC020467	562	5.45527e-05	0.774418	Homo sapiens haplotype U2 mitochondrion, complete genome
AF382000	562	5.45527e-05	0.774472	Human alpha-1 collagen type I gene, 3' end
M55998	562	5.45527e-05	0.774527	Homo sapiens clone LA15_25H3 sequence
KC876028	560	5.43586e-05	0.774581	Homo sapiens ferritin, light polypeptide, mRNA (cDNA clone MGC:24392 IMAGE:4066010), complete cds
BC016346	560	5.43586e-05	0.774636	Homo sapiens LNC_000488 lncRNA, complete sequence
MN309125	559	5.42615e-05	0.77469	XM_005258092.4
XM_005258092	558	5.41645e-05	0.774744	Homo sapiens isolate 5_U3a(Tor86) mitochondrion, complete genome
AY882383	558	5.41645e-05	0.774798	Homo sapiens ankyrin repeat-containing cofactor-2 (ANCO2) mRNA, complete cds
AY533564	557	5.40674e-05	0.774852	Homo sapiens ankyrin repeat domain 12 (ANKRD12), transcript variant 3, mRNA
NM_001204056	557	5.40674e-05	0.774906	PREDICTED: Homo sapiens ankyrin repeat domain 12 (ANKRD12), transcript variant X1, mRNA
XM_005258093	557	5.40674e-05	0.77496	PREDICTED: Homo sapiens plectin (PLEC), transcript variant X15, mRNA
XM_006716589	557	5.40674e-05	0.775014	PREDICTED: Homo sapiens ankyrin repeat domain 12 (ANKRD12), transcript variant X2, mRNA
XM_024451107	555	5.38732e-05	0.775068	Homo sapiens isolate SWK45 mitochondrion, complete genome
MF695935	555	5.38732e-05	0.775122	Homo sapiens cDNA FLJ52647 complete cds, highly similar to Homo sapiens arginine-rich, mutated in early stage tumors-like 1 (ARMETL1), mRNA
AK301259	554	5.37762e-05	0.775176	Homo sapiens isolate AF87 mitochondrion, complete genome
DQ112737	553	5.36791e-05	0.77523	Homo sapiens actin, gamma 1, mRNA (cDNA clone MGC:32064 IMAGE:4869628), complete cds
BC018774	552	5.3582e-05	0.775283	Homo sapiens cDNA FLJ54218 complete cds, highly similar to Acidic leucine-rich nuclear phosphoprotein 32 family member E
AK303333	551	5.3485e-05	0.775337	Homo sapiens nucleolar phosphoprotein B23 (NPM1) mRNA, complete cds
M28699	551	5.3485e-05	0.77539	Homo sapiens mRNA for nucleophosmin/B23.2, complete cds
AB042278	551	5.3485e-05	0.775444	Human translation initiation factor 3 large subunit mRNA, complete cds
U78311	550	5.33879e-05	0.775497	Homo sapiens isolate NAB751 mitochondrion, complete genome
KJ185521	550	5.33879e-05	0.77555	Homo sapiens ubiquitin B, mRNA (cDNA clone MGC:16688 IMAGE:4126622), complete cds
BC009301	549	5.32908e-05	0.775604	PREDICTED: Homo sapiens ankyrin repeat domain 12 (ANKRD12), transcript variant X5, mRNA
XM_005258095	548	5.31938e-05	0.775657	Homo sapiens chromosome 19 clone CTD-2017D11, complete sequence
AC092279	548	5.31938e-05	0.77571	Homo sapiens plectin 2 mRNA, complete cds
AY480045	548	5.31938e-05	0.775763	Homo sapiens cDNA FLJ76859 complete cds, highly similar to Homo sapiens splicing factor, arginine/serine-rich 4 (SFRS4), mRNA
AK291509	547	5.30967e-05	0.775816	Homo sapiens isolate ZAM650 mitochondrion, complete genome
KJ185577	547	5.30967e-05	0.775869	Homo sapiens isolate 5024 mitochondrion, partial genome
KF162205	546	5.29996e-05	0.775922	Human DNA sequence homologous to HTLV-I provirus 5' LTR, 3' LTR, and gag, pX, and env genes
M64607	545	5.29026e-05	0.775975	Homo sapiens serine and arginine rich splicing factor 4 (SRSF4), mRNA
NM_005626	545	5.29026e-05	0.776028	Homo sapiens small nucleolar RNA, C/D box 81 (SNORD81), small nucleolar RNA
NR_003938	545	5.29026e-05	0.776081	Human rRNA gene internal transcribed spacer 1 (ITS1)
M36624	543	5.27084e-05	0.776134	Homo sapiens ankyrin repeat-containing protein (ANKRD12) mRNA, complete cds
AY373757	542	5.26113e-05	0.776186	Homo sapiens haplotype U21 mitochondrion, complete genome
AF381995	542	5.26113e-05	0.776239	Homo sapiens mRNA for neurabin II protein
AJ401189	542	5.26113e-05	0.776292	Homo sapiens mRNA for HLA-B*1302 antigen, complete cds
D50291	542	5.26113e-05	0.776344	Homo sapiens chromosome 15 clone VMRC53-276M3, complete sequence
AC254984	541	5.25143e-05	0.776397	Homo sapiens endogenous virus Murine leukemia virus clone 240_13 genomic sequence
DQ193421	541	5.25143e-05	0.776449	Homo sapiens MHC class I antigen (HLA-B) mRNA, HLA-B-B*3501 allele, partial cds
L76933	540	5.24172e-05	0.776502	Homo sapiens full open reading frame cDNA clone RZPDo834G0315D for gene ETFB, electron-transfer-flavoprotein, beta polypeptide; complete cds, incl. stopcodon
CR456827	539	5.23201e-05	0.776554	Homo sapiens isolate gNAB488 mitochondrion, complete genome
KJ185766	538	5.22231e-05	0.776606	Homo sapiens haplogroup K1b1b mitochondrion, complete genome
KC847159	537	5.2126e-05	0.776658	Human heat shock protein (hsp 70) gene, complete cds
M11717	536	5.20289e-05	0.77671	Homo sapiens RNA, 18S ribosomal pseudogene 4 (RNA18SP4) on chromosome 22
NG_054873	536	5.20289e-05	0.776762	Homo sapiens nucleophosmin (nucleolar phosphoprotein B23, numatrin), mRNA (cDNA clone MGC:60104 IMAGE:5575414), complete cds
BC050628	535	5.19319e-05	0.776814	Homo sapiens mRNA for splicing factor, arginine/serine-rich 4 variant protein
AB209856	534	5.18348e-05	0.776866	Homo sapiens cDNA FLJ77343 complete cds, highly similar to Homo sapiens electron-transfer-flavoprotein, beta polypeptide(ETFB), mRNA
AK291881	532	5.16407e-05	0.776918	Homo sapiens mRNA; cDNA DKFZp686C07158 (from clone DKFZp686C07158)
BX647414	530	5.14465e-05	0.776969	Homo sapiens glucose-6-phosphate isomerase (GPI), transcript variant 5, mRNA
NM_001329909	529	5.13495e-05	0.777021	Human U1 small nuclear RNA gene, clone cosD21, complete cds
M28013	528	5.12524e-05	0.777072	Homo sapiens, actin, beta, clone IMAGE:4179564, mRNA, partial cds
BC008633	527	5.11553e-05	0.777123	Homo sapiens nucleophosmin (nucleolar phosphoprotein B23, numatrin), mRNA (cDNA clone MGC:8463 IMAGE:2821577), complete cds
BC002398	526	5.10582e-05	0.777174	Homo sapiens HLA-B gene for MHC class I antigen, partial cds, isolate: UKT-NGS-001
LC004127	524	5.08641e-05	0.777225	Homo sapiens partial HLA-B gene for MHC class I antigen, allele HLA-B*50, exons 2-3
LT855665	524	5.08641e-05	0.777276	Homo sapiens cell line Coriell GM03626A RNase MRP RNA component gene, complete sequence
AF458225	524	5.08641e-05	0.777327	Homo sapiens splicing factor, arginine/serine-rich 4 mRNA, complete cds
BT007415	523	5.0767e-05	0.777378	Homo sapiens allograft inflammatory factor 1 like (AIF1L), transcript variant 4, mRNA
NM_001185096	523	5.0767e-05	0.777428	Human DNA sequence from clone RP11-544L8 on chromosome 6, complete sequence
FO393415	523	5.0767e-05	0.777479	Homo sapiens cDNA FLJ26374 fis, clone HRT06262, highly similar to Glucose-6-phosphate isomerase (GPI) (EC 5.3.1.9)
AK129884	522	5.067e-05	0.77753	Human DNA sequence from clone DAMC-157M7 on chromosome 6, complete sequence
CR759761	521	5.05729e-05	0.77758	Homo sapiens genomic sequence surrounding NotI site, clone HSJ4P-P16RS
AJ332357	521	5.05729e-05	0.777631	Human U1 small nuclear RNA pseudogene 1 (class I), clone D8A-1, complete cds
M28011	521	5.05729e-05	0.777681	Homo sapiens LNC_000065 lncRNA, complete sequence
MN308702	519	5.03788e-05	0.777732	Homo sapiens isocitrate dehydrogenase 2 (NADP+), mitochondrial, mRNA (cDNA clone MGC:3700 IMAGE:2959540), complete cds
BC009244	519	5.03788e-05	0.777782	Human U1 small nuclear RNA gene, clone cosD1, complete cds
M28012	519	5.03788e-05	0.777833	Homo sapiens nucleolar and coiled-body phosphoprotein 1 (NOLC1), transcript variant 3, mRNA
NM_001284389	517	5.01846e-05	0.777883	Human 28S rRNA recombined gene (causing Down syndrome), clone A4
M25939	517	5.01846e-05	0.777933	Homo sapiens BAC clone RP11-539L10 from 4, complete sequence
AC093323	517	5.01846e-05	0.777983	Homo sapiens tubulin, alpha 1b, mRNA (cDNA clone MGC:4387 IMAGE:2905305), complete cds
BC006481	517	5.01846e-05	0.778033	Homo sapiens nucleolar and coiled-body phosphoprotein 1 (NOLC1), transcript variant 2, mRNA
NM_004741	516	5.00876e-05	0.778083	Homo sapiens endogenous virus Murine leukemia virus clone 240_28 genomic sequence
DQ193432	516	5.00876e-05	0.778133	Homo sapiens chromosome 17, clone RP13-415G19, complete sequence
AC130686	515	4.99905e-05	0.778183	PREDICTED: Homo sapiens nucleolar and coiled-body phosphoprotein 1 (NOLC1), transcript variant X1, mRNA
XM_005270273	514	4.98934e-05	0.778233	Homo sapiens UbB gene for polyubiquitin B, complete cds
AB089617	514	4.98934e-05	0.778283	Homo sapiens endogenous virus Murine leukemia virus clone 238_2 genomic sequence
DQ193411	514	4.98934e-05	0.778333	Homo sapiens chromosome 10 clone RP11-351D16, complete sequence
AC010864	513	4.97963e-05	0.778383	Homo sapiens cDNA FLJ43310 fis, clone NT2RI2008724, highly similar to Chondroitin beta-1,4-N-acetylgalactosaminyltransferase 2 (EC 2.4.1.174)
AK125300	512	4.96993e-05	0.778433	Homo sapiens chondroitin sulfate N-acetylgalactosaminyltransferase 2, mRNA (cDNA clone MGC:40204 IMAGE:5223190), complete cds
BC030268	512	4.96993e-05	0.778482	Homo sapiens chondroitin sulfate N-acetylgalactosaminyltransferase 2 (CSGALNACT2), transcript variant 4, non-coding RNA
NR_135077	512	4.96993e-05	0.778532	Human (clone: pHyTM1/1) DNA sequence
L15286	512	4.96993e-05	0.778582	Homo sapiens chondroitin sulfate N-acetylgalactosaminyltransferase 2 (CSGALNACT2), transcript variant 2, mRNA
NM_001319654	511	4.96022e-05	0.778631	Homo sapiens chondroitin sulfate N-acetylgalactosaminyltransferase 2 (CSGALNACT2), transcript variant 3, mRNA
NM_001319656	511	4.96022e-05	0.778681	Homo sapiens nucleolar and coiled-body phosphoprotein 1 (NOLC1), transcript variant 1, mRNA
NM_001284388	511	4.96022e-05	0.778731	Homo sapiens mRNA; cDNA DKFZp686H05169 (from clone DKFZp686H05169)
BX640967	510	4.95051e-05	0.77878	Human mRNA for beta-actin
X00351	510	4.95051e-05	0.77883	Homo sapiens ferritin, light polypeptide, mRNA (cDNA clone MGC:10465 IMAGE:3615360), complete cds
BC004245	510	4.95051e-05	0.778879	Homo sapiens myristoylated alanine rich protein kinase C substrate (MARCKS), mRNA
NM_002356	510	4.95051e-05	0.778929	Homo sapiens calsyntenin 1 (CLSTN1), transcript variant 2, mRNA
NM_014944	509	4.94081e-05	0.778978	Human DNA sequence from clone DAAP-21F2 on chromosome 6, complete sequence
CR759915	509	4.94081e-05	0.779027	Homo sapiens plectin 1 mRNA, complete cds
AY480044	509	4.94081e-05	0.779077	Homo sapiens superoxide dismutase 2, mitochondrial, mRNA (cDNA clone MGC:9978 IMAGE:3880111), complete cds
BC012423	509	4.94081e-05	0.779126	Homo sapiens cDNA, FLJ95131, highly similar to Homo sapiens nucleolar and coiled-body phosphoprotein 1 (NOLC1), mRNA
AK314363	507	4.92139e-05	0.779175	Homo sapiens clone HEL-S-135 epididymis secretory sperm binding protein mRNA, complete cds
GQ891414	507	4.92139e-05	0.779225	Homo sapiens FOSMID clone WI2-962G9 from chromosome 7, complete sequence
AC234409	506	4.91169e-05	0.779274	Homo sapiens HCV NS5A trans-regulated protein 13 mRNA, complete cds
AY820769	506	4.91169e-05	0.779323	Homo sapiens calsyntenin 1 (CLSTN1), transcript variant 1, mRNA
NM_001009566	506	4.91169e-05	0.779372	Homo sapiens nucleophosmin (NPM1) mRNA, NPM1-A allele, complete cds
AY740634	506	4.91169e-05	0.779421	H.sapiens SOD-2 gene for manganese superoxide dismutase
X65965	506	4.91169e-05	0.77947	Homo sapiens nucleolar and coiled-body phosphoprotein 1, mRNA (cDNA clone MGC:1494 IMAGE:3533568), complete cds
BC001883	505	4.90198e-05	0.779519	Homo sapiens isolate 6_U3b(Tor11) mitochondrion, complete genome
AY882384	502	4.87286e-05	0.779568	Homo sapiens chromosome 16 clone CH17-289K19, complete sequence
AC277948	501	4.86315e-05	0.779617	Homo sapiens chromosome 17 clone 1200277_ABC11_2_1_000048198200_F19, complete sequence
AC255429	501	4.86315e-05	0.779665	Homo sapiens ribosomal protein S18, mRNA (cDNA clone MGC:117351 IMAGE:4386992), complete cds
BC106063	500	4.85345e-05	0.779714	Human mRNA for mangano-superoxide dismutase (Mn-SOD)
X14322	500	4.85345e-05	0.779762	Homo sapiens cDNA FLJ32193 fis, clone PLACE6002345, highly similar to Nucleolar phosphoprotein p130
AK056755	499	4.84374e-05	0.779811	Human MHC class I HLA-Bw46 mRNA (A2.4a; Bw46; Cw11), complete cds
M24033	499	4.84374e-05	0.779859	Homo sapiens mRNA for 80K-L protein, complete cds
D10522	499	4.84374e-05	0.779908	Homo sapiens splicing factor, arginine/serine-rich 4, mRNA (cDNA clone MGC:3920 IMAGE:3619538), complete cds
BC002781	498	4.83403e-05	0.779956	Human germline (HLA-B) gene, complete cds without introns
M80670	498	4.83403e-05	0.780004	Homo sapiens mRNA for CD68 antigen variant protein
AB209593	498	4.83403e-05	0.780053	Homo sapiens cDNA, FLJ97558
AK307610	497	4.82432e-05	0.780101	PREDICTED: Homo sapiens chondroitin sulfate N-acetylgalactosaminyltransferase 2 (CSGALNACT2), transcript variant X6, mRNA
XM_011539938	496	4.81462e-05	0.780149	PREDICTED: Homo sapiens chondroitin sulfate N-acetylgalactosaminyltransferase 2 (CSGALNACT2), transcript variant X2, mRNA
XM_017016388	496	4.81462e-05	0.780197	XM_017016389.2
XM_017016389	496	4.81462e-05	0.780245	Homo sapiens myristoylated alanine-rich protein kinase C substrate, mRNA (cDNA clone MGC:99613 IMAGE:6378349), complete cds
BC089040	496	4.81462e-05	0.780293	Homo sapiens manganese superoxide dismutase gene, complete cds
S77127	496	4.81462e-05	0.780342	Homo sapiens ribosomal protein S18/S6-like mRNA, complete sequence
AY090769	494	4.7952e-05	0.78039	Homo sapiens cDNA FLJ90015 fis, clone HEMBA1000634, highly similar to Homo sapiens Mof4 family associated protein 1 (MRFAP1), mRNA
AK074496	494	4.7952e-05	0.780438	Human mRNA for manganese-containing superoxide dismutase
Y00985	494	4.7952e-05	0.780485	Homo sapiens, clone RP11-44B21, complete sequence
AC015574	494	4.7952e-05	0.780533	Homo sapiens DNA from chromosome 19, cosmid R29144 (LLNLR-252D12) and overlapping PCR product, complete sequence
AC004221	493	4.7855e-05	0.780581	Homo sapiens cDNA FLJ54234 complete cds, moderately similar to Homo sapiens Mof4 family associated protein 1 (MRFAP1), mRNA
AK303974	493	4.7855e-05	0.780629	Homo sapiens superoxide dismutase 2, mitochondrial mRNA, complete cds
BT006967	493	4.7855e-05	0.780677	Homo sapiens PRO0903 mRNA, complete cds
AF119840	493	4.7855e-05	0.780725	Homo sapiens eukaryotic translation elongation factor 1 alpha 1, mRNA (cDNA clone MGC:16449 IMAGE:3948601), complete cds
BC009875	492	4.77579e-05	0.780773	Homo sapiens chromosome 9 open reading frame 58, mRNA (cDNA clone IMAGE:3842109), containing frame-shift errors
BC009826	492	4.77579e-05	0.78082	Homo sapiens HDCMD34P mRNA, complete cds
AF068289	492	4.77579e-05	0.780868	Homo sapiens cDNA FLJ46008 fis, clone SMINT2017964
AK128811	492	4.77579e-05	0.780916	Homo sapiens cDNA FLJ25007 fis, clone CBL01018
AK057736	491	4.76608e-05	0.780964	Homo sapiens Morf4 family associated protein 1 (MRFAP1), transcript variant 1, mRNA
NM_033296	491	4.76608e-05	0.781011	Homo sapiens COL17A1 mRNA for type XVII collagen alpha-1, complete cds
AB900157	491	4.76608e-05	0.781059	Homo sapiens chromosome 15, clone RP11-44F11, complete sequence
AC012195	491	4.76608e-05	0.781107	Human rRNA primary transcript internal transcribed spacer 1 (ITS1)
X17624	490	4.75638e-05	0.781154	Homo sapiens insulin-like growth factor binding protein 2 (IGFBP2) gene, complete cds
AH001486	490	4.75638e-05	0.781202	Homo sapiens cDNA FLJ54153 complete cds, weakly similar to Homo sapiens Mof4 family associated protein 1 (MRFAP1), mRNA
AK300242	490	4.75638e-05	0.781249	H.sapiens mRNA for signal recognition particle subunit 14
X73459	490	4.75638e-05	0.781297	Homo sapiens chromosome 11 clone CH17-218H19, complete sequence
AC277808	490	4.75638e-05	0.781344	XR_001743635.2
XR_001743635	489	4.74667e-05	0.781392	XM_005271027.1
XM_005271027	489	4.74667e-05	0.781439	Homo sapiens cDNA FLJ26285 fis, clone DMC06816, highly similar to HLA class I histocompatibility antigen, BW-44(B-12) B*4402 alpha chain precursor (B44.2)
AK129796	488	4.73696e-05	0.781487	Homo sapiens chromosome 17, clone RP11-194N12, complete sequence
AC107993	487	4.72726e-05	0.781534	Human DNA sequence from clone RP11-435O11 on chromosome 10, complete sequence
AL355598	487	4.72726e-05	0.781581	Human DNA sequence from clone RP11-211N11 on chromosome 10, complete sequence
AL592546	487	4.72726e-05	0.781628	Human Bullous pemphigoid autoantigen BP180 gene, 3' end
M91669	487	4.72726e-05	0.781676	Homo sapiens pleckstrin homology domain containing S1 (PLEKHS1), transcript variant 2, mRNA
NM_001193434	487	4.72726e-05	0.781723	Homo sapiens partial HLA-B gene for MHC class I antigen, HLA-B*35 allele, exons 1-4
AJ554211	485	4.70784e-05	0.78177	Homo sapiens chromosome 19 clone LLNLR-242A12, complete sequence
AC011534	484	4.69814e-05	0.781817	Human DNA sequence from clone RP4-811H24 on chromosome 1p34.1-34.3, complete sequence
AL109945	482	4.67872e-05	0.781864	Homo sapiens tubulin, alpha 1c, mRNA (cDNA clone MGC:14580 IMAGE:4134187), complete cds
BC005946	482	4.67872e-05	0.781911	Homo sapiens nucleophosmin (NPM1) mRNA, complete cds
AY740635	482	4.67872e-05	0.781957	Human MHC class I (HLA-C w1502) mRNA fragment
L20091	482	4.67872e-05	0.782004	Homo sapiens endogenous virus Murine leukemia virus clone 250_25 genomic sequence
DQ193488	482	4.67872e-05	0.782051	Homo sapiens G protein-coupled receptor class C group 5 member A (GPRC5A), mRNA
NM_003979	481	4.66901e-05	0.782098	Homo sapiens KNSL4 and MAZ genes for kinesin-like DNA binding protein and Myc-associated zinc finger protein, complete cds
AB017335	480	4.65931e-05	0.782144	Human mRNA for manganese superoxide dismutase (EC 1.15.1.1)
X07834	480	4.65931e-05	0.782191	Human small cytoplasmic 7SL RNA (7L30.2) pseudogene
X04251	480	4.65931e-05	0.782237	Homo sapiens pleckstrin homology domain containing S1 (PLEKHS1), transcript variant 3, mRNA
NM_001193435	480	4.65931e-05	0.782284	Homo sapiens endogenous virus Murine leukemia virus clone 241_49 genomic sequence
DQ193445	479	4.6496e-05	0.782331	Homo sapiens chromosome 10 open reading frame 81, mRNA (cDNA clone IMAGE:4825959), partial cds
BC036365	477	4.63019e-05	0.782377	Homo sapiens mRNA for Nef attachable protein, complete cds
AB015434	477	4.63019e-05	0.782423	Homo sapiens apoptosis-associated nuclear protein PHLDA1 (PHLDA1) mRNA, partial cds
AF220656	476	4.62048e-05	0.782469	Homo sapiens ribosomal protein S2, mRNA (cDNA clone MGC:88608 IMAGE:5477295), complete cds
BC071923	476	4.62048e-05	0.782516	Homo sapiens caveolae associated protein 1 (CAVIN1), RefSeqGene on chromosome 17
NG_015845	475	4.61077e-05	0.782562	Homo sapiens KIAA0324 mRNA for KIAA0324 protein
AB002322	475	4.61077e-05	0.782608	Homo sapiens allograft inflammatory factor 1 like (AIF1L), transcript variant 3, mRNA
NM_001185095	475	4.61077e-05	0.782654	Homo sapiens cDNA clone IMAGE:6062938, **** WARNING: chimeric clone ****
BC046249	474	4.60107e-05	0.7827	Homo sapiens T cell receptor beta locus (TRB) on chromosome 7
NG_001333	474	4.60107e-05	0.782746	Homo sapiens eukaryotic translation initiation factor 3, subunit A, mRNA (cDNA clone IMAGE:6503129), partial cds
BC054342	473	4.59136e-05	0.782792	Homo sapiens mRNA; cDNA DKFZp564O0463 (from clone DKFZp564O0463)
AL117609	473	4.59136e-05	0.782838	Homo sapiens clone 5551 mitochondrion, complete genome
JQ704601	472	4.58165e-05	0.782884	Homo sapiens ATP synthase, H+ transporting, mitochondrial F1 complex, alpha subunit 1, cardiac muscle, mRNA (cDNA clone MGC:4207 IMAGE:2823663), complete cds
BC019310	472	4.58165e-05	0.782929	Homo sapiens MARCKS-like protein (MLP) gene, complete cds
AY293577	471	4.57195e-05	0.782975	Human DNA sequence from clone RP11-242O24 on chromosome 1, complete sequence
AL357500	471	4.57195e-05	0.783021	Homo sapiens ATP synthase, H+ transporting, mitochondrial F1 complex, alpha subunit 1, cardiac muscle, mRNA (cDNA clone MGC:20426 IMAGE:4646761), complete cds
BC016046	471	4.57195e-05	0.783067	Human growth hormone (GH-1 and GH-2) and chorionic somatomammotropin (CS-1, CS-2 and CS-5) genes, complete cds
J03071	471	4.57195e-05	0.783112	Homo sapiens mRNA for splicing factor, arginine/serine-rich 4 variant, clone: FCC112H02
AK223444	470	4.56224e-05	0.783158	Homo sapiens mannose-P-dolichol utilization defect 1 (MPDU1), RefSeqGene on chromosome 17
NG_009204	470	4.56224e-05	0.783203	Homo sapiens ATP synthase, H+ transporting, mitochondrial F1 complex, alpha subunit 1, cardiac muscle, mRNA (cDNA clone IMAGE:4705390)
BC028335	470	4.56224e-05	0.783249	Homo sapiens BAC clone RP11-654L23 from chromosome 7, complete sequence
AC239612	470	4.56224e-05	0.783295	Homo sapiens ATP-binding cassette, sub-family F (GCN20), member 1, mRNA (cDNA clone MGC:26501 IMAGE:4826422), complete cds
BC034488	469	4.55253e-05	0.78334	Human DNA sequence from clone RP1-249H1 on chromosome 6q21-22.32 Contains part of a putative novel gene, a ribosomal protein L30 (RPL30) pseudogene, the MARCKS gene for myristoylated alanine-rich protein kinase C substrate (phosphomyristin, MACS, 80K-L, PKCSL, MRACKS, contains FLJ14368 and DKFZp564P1664), and a putative novel gene. Contains 2 CpG islands, complete sequence
AL132660	469	4.55253e-05	0.783386	Human parathymosin mRNA, complete cds
M24398	468	4.54282e-05	0.783431	Homo sapiens nucleophosmin (NPM1) mRNA, complete cds
AY740636	467	4.53312e-05	0.783477	Homo sapiens cDNA FLJ25899 fis, clone CBR04003, highly similar to ATP SYNTHASE ALPHA CHAIN, MITOCHONDRIAL PRECURSOR (EC 3.6.1.34)
AK098765	467	4.53312e-05	0.783522	Homo sapiens isolate L476 mitochondrion, complete genome
EU092821	466	4.52341e-05	0.783567	Homo sapiens isolate ThE26/M38 (Tor479) mitochondrion, complete genome
FJ770963	466	4.52341e-05	0.783612	Homo sapiens (clones 18.1,18.2,19.2,19.3) major histocompatibility complex (HLA-B*3512) gene, complete cds
L42281	466	4.52341e-05	0.783658	Human mitochondrial NADH dehydrogenase-ubiquinone Fe-S protein 8, 23 kDa subunit precursor (NDUFS8) nuclear mRNA encoding mitochondrial protein, complete cds
U65579	466	4.52341e-05	0.783703	Homo sapiens isolate Ben46 mitochondrion, complete genome
FJ004806	465	4.5137e-05	0.783748	Homo sapiens isolate Kol77 mitochondrion, complete genome
FJ004837	465	4.5137e-05	0.783793	Homo sapiens ATP synthase, H+ transporting, mitochondrial F1 complex, alpha subunit 1, cardiac muscle, mRNA (cDNA clone MGC:9384 IMAGE:3867375), complete cds
BC011384	465	4.5137e-05	0.783838	Human DNA sequence from clone RP1-20C7 on chromosome 6p12.3-21.2, complete sequence
AL136304	465	4.5137e-05	0.783883	Homo sapiens isolate UP41 mitochondrion, complete genome
FJ004822	464	4.504e-05	0.783928	Homo sapiens mRNA for HLA-B*1502, complete cds
D50293	464	4.504e-05	0.783973	Human MHC B*4002 mRNA, complete cds
L09736	464	4.504e-05	0.784018	Homo sapiens polymerase (DNA directed), gamma (POLG) gene, complete cds
AF497906	464	4.504e-05	0.784064	Homo sapiens chromosome 16 clone VMRC53-201I10, complete sequence
AC270858	463	4.49429e-05	0.784108	Homo sapiens isolate AF20 mitochondrion, complete genome
DQ112848	463	4.49429e-05	0.784153	Homo sapiens 12 PAC RP3-461F17 (Roswell Park Cancer Institute Human PAC Library) complete sequence
AC006512	463	4.49429e-05	0.784198	Homo sapiens isolate DR77 mitochondrion, complete genome
FJ383294	462	4.48458e-05	0.784243	Homo sapiens cDNA FLJ25987 fis, clone CBR05488, highly similar to Homo sapiens ubiquitin B (UBB)
AK129498	461	4.47488e-05	0.784288	Homo sapiens collagen, type I, alpha 2, mRNA (cDNA clone MGC:57503 IMAGE:6474549), complete cds
BC054498	461	4.47488e-05	0.784333	Homo sapiens ATP-binding cassette, sub-family F (GCN20), member 1, mRNA (cDNA clone MGC:131563 IMAGE:7470309), complete cds
BC112923	460	4.46517e-05	0.784377	Homo sapiens ATP binding cassette subfamily F member 1 (ABCF1), transcript variant 1, mRNA
NM_001025091	460	4.46517e-05	0.784422	Human RNA for HLA-Bw57.2 antigen
X61707	460	4.46517e-05	0.784467	Homo sapiens mRNA for KIAA1398 protein, partial cds
AB037819	458	4.44576e-05	0.784511	Homo sapiens actin, beta, mRNA (cDNA clone MGC:8647 IMAGE:2961617), complete cds
BC002409	458	4.44576e-05	0.784556	Homo sapiens cDNA, FLJ97499
AK307551	457	4.43605e-05	0.7846	Homo sapiens ubiquitin B, mRNA (cDNA clone MGC:24729 IMAGE:4280629), complete cds
BC026301	457	4.43605e-05	0.784644	Homo sapiens isolate LM34mt mitochondrion, partial genome
MK059700	456	4.42634e-05	0.784689	Homo sapiens ATP synthase, H+ transporting, mitochondrial F1 complex, alpha subunit 1, cardiac muscle, mRNA (cDNA clone IMAGE:3871266)
BC042694	455	4.41664e-05	0.784733	Homo sapiens cDNA clone IMAGE:4471726, partial cds
BC042436	455	4.41664e-05	0.784777	Homo sapiens ribosomal RNA processing 36 (RRP36), transcript variant 2, mRNA
NM_001329704	455	4.41664e-05	0.784821	Homo sapiens ribosomal RNA processing 36 (RRP36), transcript variant 1, mRNA
NM_033112	455	4.41664e-05	0.784865	Homo sapiens ribosomal RNA processing 36 (RRP36), transcript variant 3, non-coding RNA
NR_138081	455	4.41664e-05	0.784909	Human MHC class I HLA-Cw3 gene, complete cds
M26431	454	4.40693e-05	0.784953	Homo sapiens cDNA, FLJ94435
AK313816	454	4.40693e-05	0.784998	Homo sapiens BAC clone CH17-112M4 from chromosome 7, complete sequence
AC244472	453	4.39722e-05	0.785041	Homo sapiens mRNA from HIV-associated non-Hodgkin's lymphoma (clone hl2-254)
Y17174	453	4.39722e-05	0.785085	Human placental lactogen hormone (PL-4) mRNA, complete cds
J00118	453	4.39722e-05	0.785129	Human chorionic somatomammotropin (HCS) mRNA, 3' end
M25118	453	4.39722e-05	0.785173	Homo sapiens cDNA: FLJ22894 fis, clone KAT04907
AK026547	452	4.38751e-05	0.785217	Homo sapiens nucleophosmin (NPM1) mRNA, complete cds
AY740637	452	4.38751e-05	0.785261	H.sapiens mRNA for HLA-B antigen alpha chain (B*4407)
X90391	452	4.38751e-05	0.785305	Homo sapiens clone DJ1135M02, complete sequence
AC006359	452	4.38751e-05	0.785349	Homo sapiens chorionic somatomammotropin hormone 1 (placental lactogen), mRNA (cDNA clone MGC:3714 IMAGE:3631916), complete cds
BC002717	452	4.38751e-05	0.785393	Homo sapiens chorionic somatomammotropin hormone 1 (placental lactogen), mRNA (cDNA clone MGC:22607 IMAGE:4769769), complete cds
BC020756	452	4.38751e-05	0.785437	Homo sapiens chromosome 16 clone VMRC53-110O17, complete sequence
AC270859	451	4.37781e-05	0.78548	Homo sapiens kinesin family member 22 (KIF22), RefSeqGene on chromosome 16
NG_032055	451	4.37781e-05	0.785524	Homo sapiens ubiquitin B, mRNA (cDNA clone MGC:32826 IMAGE:4715377), complete cds
BC031027	451	4.37781e-05	0.785568	Homo sapiens cDNA FLJ32377 fis, clone SKMUS1000014, highly similar to Polyubiquitin 9
AK056939	451	4.37781e-05	0.785612	Homo sapiens polymerase I and transcript release factor, mRNA (cDNA clone MGC:71738 IMAGE:5269172), complete cds
BC066123	450	4.3681e-05	0.785655	Homo sapiens TP53RK binding protein (TPRKB), transcript variant 1, mRNA
NM_001330386	450	4.3681e-05	0.785699	Homo sapiens mitochondrial DNA, complete genome, isolate: SCsq0084
AP010744	450	4.3681e-05	0.785743	Homo sapiens actin, gamma 1, mRNA (cDNA clone MGC:15376 IMAGE:3939552), complete cds
BC009848	450	4.3681e-05	0.785786	Homo sapiens ATP synthase, H+ transporting, mitochondrial F1 complex, alpha subunit 1, cardiac muscle, mRNA (cDNA clone IMAGE:3351710), partial cds
BC007299	450	4.3681e-05	0.78583	Homo sapiens isolate AMB108 mitochondrion, complete genome
HQ873554	449	4.35839e-05	0.785874	Homo sapiens clone MLV-HeLa-995 MLV integration site
AY516849	449	4.35839e-05	0.785917	Homo sapiens ADP-ribosylation-like factor 6 interacting protein 4, mRNA (cDNA clone MGC:19918 IMAGE:4648478), complete cds
BC015909	448	4.34869e-05	0.785961	Homo sapiens isolate IC23 mitochondrion, complete genome
EF556196	448	4.34869e-05	0.786004	Homo sapiens isolate HGDP00716 mitochondrion, complete genome
EU597577	448	4.34869e-05	0.786048	Homo sapiens ATP synthase, H+ transporting, mitochondrial F1 complex, alpha subunit 1, cardiac muscle, mRNA (cDNA clone MGC:17237 IMAGE:3873390), complete cds
BC039135	448	4.34869e-05	0.786091	Homo sapiens chromosome 21 Cosmid LLNCO21A112, complete sequence
AL078473	448	4.34869e-05	0.786135	Homo sapiens chromosome 6 open reading frame 153, mRNA (cDNA clone IMAGE:4053965), partial cds
BC006293	447	4.33898e-05	0.786178	Homo sapiens chromosome 6 open reading frame 153, mRNA (cDNA clone MGC:20327 IMAGE:4300313), complete cds
BC011933	447	4.33898e-05	0.786222	Homo sapiens PAC clone RP5-1022I14 from 7, complete sequence
AC004951	446	4.32927e-05	0.786265	Homo sapiens mRNA for nucleolar and coiled-body phosphoprotein 1 variant, clone: CAS08881
AK225101	446	4.32927e-05	0.786308	Homo sapiens ATP binding cassette subfamily F member 1 (ABCF1), transcript variant 2, mRNA
NM_001090	446	4.32927e-05	0.786351	Homo sapiens ATP synthase, H+ transporting, mitochondrial F1 complex, alpha subunit 1, cardiac muscle, mRNA (cDNA clone IMAGE:3356657), partial cds
BC003119	446	4.32927e-05	0.786395	Homo sapiens TNF-alpha stimulated ABC protein (ABC50) mRNA, complete cds
AF027302	445	4.31957e-05	0.786438	Homo sapiens Z23 small nucleolar RNA gene
AJ224028	445	4.31957e-05	0.786481	Homo sapiens clone TCBAP0774 mRNA sequence
AF283771	444	4.30986e-05	0.786524	Homo sapiens tubulin, alpha 1b, mRNA (cDNA clone MGC:12832 IMAGE:4100566), complete cds
BC006379	444	4.30986e-05	0.786567	Homo sapiens BAC clone RP11-25L17 from 2, complete sequence
AC096657	444	4.30986e-05	0.78661	Homo sapiens mRNA; cDNA DKFZp667J126 (from clone DKFZp667J126)
AL833205	444	4.30986e-05	0.786654	Homo sapiens cell growth inhibiting protein 42 mRNA, complete cds
AY550967	444	4.30986e-05	0.786697	Homo sapiens caveolae associated protein 1 (CAVIN1), mRNA
NM_012232	443	4.30015e-05	0.78674	Homo sapiens cDNA FLJ16428 fis, clone BRACE3008066, highly similar to High mobility group protein B1
AK122825	443	4.30015e-05	0.786783	Homo sapiens ADP-ribosylation-like factor 6 interacting protein 4, mRNA (cDNA clone MGC:814 IMAGE:3544177), complete cds
BC001958	442	4.29045e-05	0.786826	Homo sapiens manganese-containing superoxide dismutase (SOD2) mRNA, partial cds; nuclear gene for mitochondrial product
DQ003134	442	4.29045e-05	0.786868	Human chorionic somatomammotropin CS-5 pseudogene
M15895	442	4.29045e-05	0.786911	Homo sapiens chromosome 16 clone RP11-504I2, complete sequence
AC009133	441	4.28074e-05	0.786954	Homo sapiens polymerase I and transcript release factor, mRNA (cDNA clone MGC:88766 IMAGE:6572478), complete cds
BC073759	441	4.28074e-05	0.786997	Homo sapiens ADP-ribosylation-like factor 6 interacting protein 4, mRNA (cDNA clone MGC:104844 IMAGE:6339167), complete cds
BC094839	441	4.28074e-05	0.78704	Homo sapiens clone HTL-S-53 testicular secretory protein Li 53 mRNA, complete cds
HM005593	441	4.28074e-05	0.787083	PREDICTED: Homo sapiens serine and arginine rich splicing factor 4 (SRSF4), transcript variant X3, mRNA
XM_011541951	441	4.28074e-05	0.787125	Homo sapiens mRNA; cDNA DKFZp686J1411 (from clone DKFZp686J1411)
BX648281	441	4.28074e-05	0.787168	Homo sapiens splicing regulator SRrp37 mRNA, complete cds, alternatively spliced
EU624490	440	4.27103e-05	0.787211	Homo sapiens catechol-O-methyltransferase, mRNA (cDNA clone MGC:8663 IMAGE:2964400), complete cds
BC000419	440	4.27103e-05	0.787254	Homo sapiens cDNA FLJ26228 fis, clone ADG08878, highly similar to ATP synthase alpha chain, mitochondrial precursor (EC 3.6.1.34)
AK129739	440	4.27103e-05	0.787296	Homo sapiens (clone pMF18) MHC class I HLA-Bw62 mRNA, 3' end, haplotype A1/A2,B8/Bw62,Cw3/Cw7
M28203	439	4.26133e-05	0.787339	Homo sapiens chromosome 16 clone 174779_ABC12_000049021800_G9, complete sequence
AC270855	438	4.25162e-05	0.787381	H.sapiens mRNA for HLA-B antigen alpha chain (B*5703GB)
Y09157	438	4.25162e-05	0.787424	Homo sapiens cDNA, FLJ96871, highly similar to Homo sapiens ADP-ribosylation-like factor 6 interacting protein 4(ARL6IP4), mRNA
AK315759	437	4.24191e-05	0.787466	Homo sapiens ATP-binding cassette, sub-family F (GCN20), member 1, mRNA (cDNA clone IMAGE:4092495), partial cds
BC016772	437	4.24191e-05	0.787509	Homo sapiens myristoylated alanine-rich protein kinase C substrate (MARCKS) gene, complete cds
DQ341274	437	4.24191e-05	0.787551	Homo sapiens cDNA FLJ25290 fis, clone STM07156, highly similar to ACTIN, CYTOPLASMIC 1
AK058019	436	4.2322e-05	0.787594	Homo sapiens ryanodine receptor 2 (RYR2), RefSeqGene (LRG_402) on chromosome 1
NG_008799	435	4.2225e-05	0.787636	Homo sapiens ADP-ribosylation-like factor 6 interacting protein 4, mRNA (cDNA clone MGC:22989 IMAGE:3609127), complete cds
BC015569	435	4.2225e-05	0.787678	XM_017013884.1
XM_017013884	435	4.2225e-05	0.78772	Homo sapiens cDNA FLJ14379 fis, clone HEMBA1001809
AK027285	434	4.21279e-05	0.787762	Homo sapiens MHC class I HLA-B cell surface glycoprotein (subtype HLA-B1512) mRNA, complete cds
L11603	434	4.21279e-05	0.787804	Human U1A small nuclear RNA
K00788	434	4.21279e-05	0.787847	Homo sapiens endogenous virus Murine leukemia virus clone 237_2 genomic sequence
DQ193396	433	4.20308e-05	0.787889	Homo sapiens cDNA FLJ56536 complete cds, highly similar to ATP-binding cassette sub-family F member 1
AK298061	432	4.19338e-05	0.787931	Homo sapiens BAC clone RP11-252C12 from 2, complete sequence
AC006368	432	4.19338e-05	0.787972	Homo sapiens isolate RM104 mitochondrion, complete genome
KX457333	431	4.18367e-05	0.788014	Homo sapiens isolate RM117 mitochondrion, complete genome
KX457345	431	4.18367e-05	0.788056	Human DNA sequence from clone DAMA-236L13 on chromosome 6, complete sequence
CR354443	431	4.18367e-05	0.788098	Homo sapiens BAC clone RP11-307A11 from 2, complete sequence
AC073321	430	4.17396e-05	0.78814	Homo sapiens SRP14 mRNA for signal recognition particle 14 kDa protein, partial cds, clone: FLJ08081AAAF
AB451391	430	4.17396e-05	0.788181	Homo sapiens partial HLA-B gene for MHC class I antigen, HLA-B*58new allele, exon 3
AJ555248	429	4.16426e-05	0.788223	Homo sapiens 180 kDa bullous pemphigoid antigen 2/type XVII collagen (BPAG2/COL17A1) gene, complete cds
AH005152	429	4.16426e-05	0.788265	Homo sapiens isolate END602 mitochondrion, complete genome
MG272839	428	4.15455e-05	0.788306	Homo sapiens tubulin, alpha 1c, mRNA (cDNA clone MGC:19827 IMAGE:4025017), complete cds
BC011790	428	4.15455e-05	0.788348	Homo sapiens 12 BAC RP11-575F12 (Roswell Park Cancer Institute Human BAC Library) complete sequence
AC079949	427	4.14484e-05	0.788389	Homo sapiens MHC class I HLA-B*1514 mRNA, complete cds
L19937	427	4.14484e-05	0.788431	Homo sapiens isolate RY137 mitochondrion, complete genome
KX457372	426	4.13514e-05	0.788472	Homo sapiens splicing regulator SRrp37-2 mRNA, complete cds, alternatively spliced
EU624491	426	4.13514e-05	0.788513	Homo sapiens nucleophosmin (NPM1) mRNA, complete cds
AY740638	426	4.13514e-05	0.788555	Human 28S rRNA recombined gene (causing Down syndrome), clones A1 and A6
M25940	426	4.13514e-05	0.788596	Human gene for somatomammotropin (hormone)
V00593	426	4.13514e-05	0.788638	Homo sapiens isolate END604 mitochondrion, complete genome
MG272841	425	4.12543e-05	0.788679	Homo sapiens isolate END606 mitochondrion, complete genome
MG272843	425	4.12543e-05	0.78872	Homo sapiens mRNA; cDNA DKFZp686F02203 (from clone DKFZp686F02203)
BX648054	425	4.12543e-05	0.788761	Homo sapiens myristoylated alanine-rich protein kinase C substrate, mRNA (cDNA clone IMAGE:3532926), partial cds
BC013004	425	4.12543e-05	0.788803	Homo sapiens myristoylated alanine-rich protein kinase C substrate, mRNA (cDNA clone IMAGE:6265686), partial cds
BC068059	425	4.12543e-05	0.788844	Homo sapiens clone MLV-HeLa-613 MLV integration site
AY516467	425	4.12543e-05	0.788885	Homo sapiens isolate END603 mitochondrion, complete genome
MG272840	424	4.11572e-05	0.788926	Homo sapiens mRNA for cytoskeletal gamma-actin (ACTG1 gene)
X04098	424	4.11572e-05	0.788967	Human DNA sequence from clone RP11-176F3 on chromosome 9, complete sequence
AL139113	424	4.11572e-05	0.789008	Human DNA sequence from clone DAMC-227D19 on chromosome 6, complete sequence
CR759786	423	4.10601e-05	0.78905	Homo sapiens cDNA: FLJ21722 fis, clone COLF0522, highly similar to HSACTB Homo sapiens ACTB mRNA for mutant beta-actin (beta'-actin)
AK025375	423	4.10601e-05	0.789091	Homo sapiens cDNA clone IMAGE:6654805, partial cds
BC070230	421	4.0866e-05	0.789131	Homo sapiens ADP ribosylation factor like GTPase 6 interacting protein 4 (ARL6IP4), transcript variant 1, mRNA
NM_018694	421	4.0866e-05	0.789172	Homo sapiens chromosome 17, clone CTC-264K15, complete sequence
AC127029	421	4.0866e-05	0.789213	Homo sapiens isolate END608 mitochondrion, complete genome
MG272845	420	4.07689e-05	0.789254	Homo sapiens cDNA FLJ55420 complete cds, highly similar to Troponin C, skeletal muscle
AK300665	420	4.07689e-05	0.789295	Homo sapiens ubiquitin B, mRNA (cDNA clone MGC:57581 IMAGE:3879581), complete cds
BC046123	420	4.07689e-05	0.789336	Human DNA sequence from clone DADB-127H9 on chromosome 6, complete sequence
CR753842	419	4.06719e-05	0.789376	Homo sapiens isolate HGDP01275 polymorphic numt genomic sequence; nuclear copy of mitochondrial sequence
KM281524	418	4.05748e-05	0.789417	Homo sapiens mRNA; cDNA DKFZp686A04236 (from clone DKFZp686A04236)
CR749614	418	4.05748e-05	0.789457	Homo sapiens clone HEL-S-211 epididymis secretory sperm binding protein mRNA, complete cds
GQ891490	418	4.05748e-05	0.789498	Homo sapiens collagen type I alpha 2 chain (COL1A2), mRNA
NM_000089	418	4.05748e-05	0.789538	Homo sapiens genome assembly, organelle: mitochondrion
LS997721	417	4.04777e-05	0.789579	Homo sapiens RRBP1 mRNA for p180/ribosome receptor, complete cds
AB287347	417	4.04777e-05	0.789619	Human DNA sequence from clone CH501-185D15 on chromosome 6, complete sequence
AL662820	417	4.04777e-05	0.78966	Homo sapiens TP53RK binding protein (TPRKB), transcript variant 2, mRNA
NM_001330387	416	4.03807e-05	0.7897	Homo sapiens lncRNA for PCSK6-AS1 gene, map 101874641-101877037
LN713951	416	4.03807e-05	0.789741	Homo sapiens collagen, type I, alpha 2, mRNA (cDNA clone MGC:30044 IMAGE:4803351), complete cds
BC042586	416	4.03807e-05	0.789781	Homo sapiens ribosomal protein S18, mRNA (cDNA clone MGC:126835 IMAGE:8069292), complete cds
BC101786	415	4.02836e-05	0.789821	Homo sapiens haplotype H1 mitochondrion, complete genome
AF381993	415	4.02836e-05	0.789862	Homo sapiens cDNA FLJ35087 fis, clone PLACE6005546, highly similar to Polymerase I and transcript release factor
AK092406	414	4.01865e-05	0.789902	Homo sapiens cDNA FLJ55731 complete cds, highly similar to Polymerase I and transcript release factor
AK298072	413	4.00895e-05	0.789942	Homo sapiens RNA binding motif protein 39, mRNA (cDNA clone MGC:141906 IMAGE:40085367), complete cds
BC131543	413	4.00895e-05	0.789982	Homo sapiens isolate 100200912 mitochondrion, complete genome
KF161401	412	3.99924e-05	0.790022	Homo sapiens RNA binding motif protein 39, mRNA (cDNA clone MGC:165071 IMAGE:40148871), complete cds
BC141835	412	3.99924e-05	0.790062	Homo sapiens polymerase I and transcript release factor, mRNA (cDNA clone MGC:14316 IMAGE:4140111), complete cds
BC008849	411	3.98953e-05	0.790102	Homo sapiens isolate END624 mitochondrion, complete genome
MG272860	411	3.98953e-05	0.790142	Homo sapiens HLA-B gene for major histocompatibility complex I, partial cds, allele: HLA-B*40
LC371655	411	3.98953e-05	0.790182	Homo sapiens cDNA FLJ53495 complete cds, highly similar to Polymerase I and transcript release factor
AK298563	410	3.97983e-05	0.790221	Homo sapiens mRNA; cDNA DKFZp686A11192 (from clone DKFZp686A11192)
BX640714	410	3.97983e-05	0.790261	Homo sapiens MHC class I antigen HLA-B (HLA-B27052 allele) mRNA, complete cds
AF026218	410	3.97983e-05	0.790301	Homo sapiens RNA-binding region (RNP1, RRM) containing 2, mRNA (cDNA clone IMAGE:3867490), with apparent retained intron
BC008204	409	3.97012e-05	0.790341	Homo sapiens BAC clone RP11-798M19 from 4, complete sequence
AC097534	408	3.96041e-05	0.79038	Homo sapiens cDNA FLJ20598 fis, clone KAT07882, highly similar to AB020718 Homo sapiens mRNA for KIAA0911 protein
AK000605	408	3.96041e-05	0.79042	Homo sapiens isolate AF40 mitochondrion, complete genome
DQ112923	408	3.96041e-05	0.79046	Homo sapiens albumin, mRNA (cDNA clone MGC:32850 IMAGE:4724105), complete cds
BC036003	407	3.9507e-05	0.790499	Homo sapiens genomic sequence surrounding NotI site, clone NL1-BC11R
AJ330718	406	3.941e-05	0.790538	Homo sapiens ribosomal protein S18 (RPS18), mRNA
NM_022551	406	3.941e-05	0.790578	Homo sapiens mRNA for ribosomal protein S18
X69150	406	3.941e-05	0.790617	Human MHC class I HLA-B13 subtype B13.1 (Oriental) gene, complete cds
M24075	406	3.941e-05	0.790657	Homo sapiens BAC clone CH17-53C15 from chromosome 7, complete sequence
AC255546	406	3.941e-05	0.790696	Homo sapiens myristoylated alanine-rich protein kinase C substrate, mRNA (cDNA clone IMAGE:5219286), partial cds
BC028284	406	3.941e-05	0.790736	Homo sapiens serum albumin mRNA, complete cds
AY960291	406	3.941e-05	0.790775	Homo sapiens DNA, contains COL1A1 exon 51, polymorphism
AB827386	405	3.93129e-05	0.790814	Human DNA sequence from clone DAQB-195H10 on chromosome 6, complete sequence
AL805934	403	3.91188e-05	0.790853	Homo sapiens isolate TZPR030_L0a mitochondrion, complete genome
EF184603	401	3.89246e-05	0.790892	Homo sapiens MARCKS like 1 (MARCKSL1), transcript variant 1, mRNA
NM_023009	401	3.89246e-05	0.790931	Homo sapiens isolate AS46 mitochondrion, complete genome
DQ112953	400	3.88276e-05	0.79097	Homo sapiens tubulin, alpha 1c, mRNA (cDNA clone MGC:1754 IMAGE:3543481), complete cds
BC021088	399	3.87305e-05	0.791009	H.sapiens mRNA for MHC class I HLA-B*5104
Z15143	399	3.87305e-05	0.791048	Homo sapiens clone KTN0130 mitochondrion, partial genome
AF465956	399	3.87305e-05	0.791086	Homo sapiens isolate 1_L0a2a(Tor29) mitochondrion, complete genome
DQ341058	399	3.87305e-05	0.791125	Human myristoylated alanine-rich C-kinase substrate mRNA, complete cds
M68956	399	3.87305e-05	0.791164	Homo sapiens MARCKS-like 1, mRNA (cDNA clone MGC:14113 IMAGE:4138092), complete cds
BC007904	399	3.87305e-05	0.791202	Homo sapiens MARCKS-like 1, mRNA (cDNA clone MGC:87111 IMAGE:5259353), complete cds
BC066915	399	3.87305e-05	0.791241	Homo sapiens cDNA, FLJ95163, highly similar to Homo sapiens polymerase I and transcript release factor (PTRF),mRNA
AK314389	398	3.86334e-05	0.79128	Homo sapiens isolate tztr002_L0a mitochondrion, complete genome
EF184605	398	3.86334e-05	0.791318	Homo sapiens LNC_000694 lncRNA, complete sequence
MN309331	398	3.86334e-05	0.791357	Homo sapiens cell line Coriell GM05893 RNase MRP RNA component gene, complete sequence
AF458224	398	3.86334e-05	0.791396	Human pre-mRNA splicing factor SRp75 mRNA, complete cds
L14076	397	3.85364e-05	0.791434	Homo sapiens heat shock protein 90kDa alpha (cytosolic), class B member 1, mRNA (cDNA clone MGC:1138 IMAGE:2987963), complete cds
BC016753	397	3.85364e-05	0.791473	Homo sapiens clone CDABP0045 mRNA sequence
AY007131	396	3.84393e-05	0.791511	Homo sapiens metastasis associated lung adenocarcinoma transcript 1 (MALAT1), transcript variant 3, long non-coding RNA
NR_144568	395	3.83422e-05	0.79155	H.sapiens ACTB mRNA for mutant beta-actin (beta'-actin)
X63432	395	3.83422e-05	0.791588	PREDICTED: Homo sapiens ubiquitin conjugating enzyme E2 R2 (UBE2R2), transcript variant X1, mRNA
XM_005251496	395	3.83422e-05	0.791626	PREDICTED: Homo sapiens ubiquitin conjugating enzyme E2 R2 (UBE2R2), transcript variant X2, mRNA
XM_011517949	395	3.83422e-05	0.791665	Homo sapiens mRNA; cDNA DKFZp547C2413 (from clone DKFZp547C2413)
AL713653	395	3.83422e-05	0.791703	Homo sapiens LNC_000071 lncRNA, complete sequence
MN308708	395	3.83422e-05	0.791741	Homo sapiens isolate Catalhoyuk_20832 mitochondrion, partial genome
MK308704	394	3.82451e-05	0.79178	Human MHC class I antigen HLA-B48 mRNA, partial cds
U58110	393	3.81481e-05	0.791818	Homo sapiens pleckstrin homology domain containing S1 (PLEKHS1), transcript variant 4, mRNA
NM_024889	393	3.81481e-05	0.791856	Homo sapiens glucose-6-phosphate isomerase (GPI), transcript variant 6, mRNA
NM_001329910	392	3.8051e-05	0.791894	Human casein kinase II beta subunit mRNA, complete cds
M30448	392	3.8051e-05	0.791932	PREDICTED: Homo sapiens ubiquitin conjugating enzyme E2 R2 (UBE2R2), transcript variant X3, mRNA
XM_017014860	392	3.8051e-05	0.79197	Human insulin-like growth factor binding protein 2 (IGFBP2) mRNA, complete cds
M35410	391	3.79539e-05	0.792008	PREDICTED: Homo sapiens poly(ADP-ribose) polymerase 2 (PARP2), transcript variant X2, mRNA
XM_017020912	390	3.78569e-05	0.792046	Homo sapiens PDZ domain containing 7, mRNA (cDNA clone IMAGE:3842021), **** WARNING: chimeric clone ****
BC005129	390	3.78569e-05	0.792084	Homo sapiens chromosome 9 duplication of the T cell receptor beta locus and trypsinogen gene families
AF029308	390	3.78569e-05	0.792121	Homo sapiens tubulin, alpha 1c, mRNA (cDNA clone MGC:10851 IMAGE:3617714), complete cds
BC004949	389	3.77598e-05	0.792159	Homo sapiens casein kinase 2 beta (CSNK2B), transcript variant 2, mRNA
NM_001282385	389	3.77598e-05	0.792197	Homo sapiens ubiquitin conjugating enzyme E2 R2 (UBE2R2), mRNA
NM_017811	389	3.77598e-05	0.792235	Homo sapiens chromosome 19 clone CTC-251H24, complete sequence
AC008397	388	3.76627e-05	0.792272	Homo sapiens (isolate WI) HLA-Bw62 antigen (HLA-Bw62.4 IEF variant, B*1506 allele) mRNA, 3'end
M83194	388	3.76627e-05	0.79231	Homo sapiens chromosome 20 clone CH17-190G8, complete sequence
AC277795	388	3.76627e-05	0.792348	Homo sapiens heat shock protein 90kDa alpha (cytosolic), class B member 1, mRNA (cDNA clone IMAGE:3615632), partial cds
BC009206	387	3.75657e-05	0.792385	Homo sapiens RAB1A, member RAS oncogene family, mRNA (cDNA clone MGC:5233 IMAGE:2900705), complete cds
BC000905	387	3.75657e-05	0.792423	Human DNA sequence from clone RP4-614O4 on chromosome 20q11.1-12, complete sequence
AL121753	387	3.75657e-05	0.79246	Homo sapiens heat shock protein 90kDa alpha (cytosolic), class B member 1, mRNA (cDNA clone MGC:23206 IMAGE:4870198), complete cds
BC014485	386	3.74686e-05	0.792498	Homo sapiens clone 14 pur alpha-associated ribosomal RNA gene, partial sequence
AF397159	386	3.74686e-05	0.792535	Homo sapiens ubiquitin B, mRNA (cDNA clone MGC:8385 IMAGE:2820408), complete cds
BC000379	384	3.72745e-05	0.792573	Homo sapiens isolate MTDNA149 mitochondrion, complete genome
EF657286	383	3.71774e-05	0.79261	Human DNA sequence from clone RP11-263K19 on chromosome 1, complete sequence
AL713999	383	3.71774e-05	0.792647	TPA: Homo sapiens SNORD81L4 gene for small nucleolar RNA SNORD81L4
LN848204	383	3.71774e-05	0.792684	Homo sapiens 12S ribosomal RNA gene, partial sequence; and tRNA-Val gene, complete sequence; mitochondrial
AY012136	382	3.70803e-05	0.792721	Homo sapiens eukaryotic translation initiation factor 6 (EIF6), RefSeqGene on chromosome 20
NG_023238	382	3.70803e-05	0.792758	Homo sapiens calsyntenin 1, mRNA (cDNA clone MGC:33741 IMAGE:5263192), complete cds
BC033902	381	3.69833e-05	0.792795	Homo sapiens, Similar to heat shock 70kD protein 1B, clone IMAGE:3547046, mRNA
BC001876	381	3.69833e-05	0.792832	Homo sapiens mRNA similar to cisplatin resistance-associated overexpressed protein (cDNA clone IMAGE:3346964)
BC000604	381	3.69833e-05	0.792869	Homo sapiens isolate 100200092 mitochondrion, complete genome
KF161095	381	3.69833e-05	0.792906	Homo sapiens isolate ST36 mitochondrion, complete genome
FJ383300	380	3.68862e-05	0.792943	Homo sapiens RanBP7/importin 7 mRNA, complete cds
AF098799	380	3.68862e-05	0.79298	Homo sapiens ATP synthase F1 subunit delta (ATP5F1D), transcript variant 1, mRNA; nuclear gene for mitochondrial product
NM_001687	379	3.67891e-05	0.793017	Homo sapiens ATP synthase, H+ transporting, mitochondrial F1 complex, delta subunit, mRNA (cDNA clone MGC:8347 IMAGE:2819749), complete cds
BC002389	378	3.6692e-05	0.793054	Homo sapiens ATP synthase, H+ transporting, mitochondrial F1 complex, delta subunit, mRNA (cDNA clone MGC:3724 IMAGE:2819749), complete cds
BC004426	378	3.6692e-05	0.79309	Homo sapiens poly(ADP-ribose) polymerase 2 (PARP2), RefSeqGene on chromosome 14
NG_033959	378	3.6692e-05	0.793127	Homo sapiens MMP24 opposite strand (MMP24OS), transcript variant 1, mRNA
NM_001355003	378	3.6692e-05	0.793164	Homo sapiens MMP24 opposite strand (MMP24OS), transcript variant 2, mRNA
NM_001355004	378	3.6692e-05	0.7932	Homo sapiens MMP24 opposite strand (MMP24OS), transcript variant 3, non-coding RNA
NR_149147	378	3.6692e-05	0.793237	Homo sapiens MMP24 opposite strand (MMP24OS), transcript variant 4, non-coding RNA
NR_149148	378	3.6692e-05	0.793274	Homo sapiens insulin like growth factor binding protein 2 (IGFBP2), transcript variant 1, mRNA
NM_000597	378	3.6692e-05	0.79331	Human DNA sequence from clone RP11-229P13 on chromosome 9, complete sequence
AL807752	377	3.6595e-05	0.793347	Homo sapiens cDNA: FLJ21717 fis, clone COL10322
AK025370	377	3.6595e-05	0.793384	Homo sapiens chromosome 19 clone CTB-33G10, complete sequence
AC011495	377	3.6595e-05	0.79342	Human DNA sequence from clone CH501-32J3 on chromosome 6, complete sequence
AL662899	377	3.6595e-05	0.793457	Homo sapiens ubiquitin B, mRNA (cDNA clone MGC:24232 IMAGE:3929901), complete cds
BC015127	375	3.64008e-05	0.793493	H.sapiens CpG island DNA genomic Mse1 fragment, clone 8d5, forward read cpg8d5.f1g
Z63758	375	3.64008e-05	0.79353	Homo sapiens endogenous virus Murine leukemia virus clone 251_33 genomic sequence
DQ193498	375	3.64008e-05	0.793566	Human class I U1 small nuclear RNA pseudogene U1.15
M25190	375	3.64008e-05	0.793602	XM_011540336.2
XM_011540336	374	3.63038e-05	0.793639	Homo sapiens DC48 mRNA, complete cds
AF271776	374	3.63038e-05	0.793675	Homo sapiens isolate Liv chaperone protein HSP90 beta (HSP90BETA) mRNA, complete cds
AF275719	374	3.63038e-05	0.793711	Homo sapiens isolate KTN130 mitochondrion, complete genome
EU095204	374	3.63038e-05	0.793748	Homo sapiens mRNA for DERP12 (dermal papilla derived protein 12), complete cds
AB014766	374	3.63038e-05	0.793784	Homo sapiens acidic nuclear phosphoprotein 32 family member E (ANP32E), transcript variant 2, mRNA
NM_001136478	373	3.62067e-05	0.79382	Human DNA sequence from clone CH502-40G17 on chromosome 6, complete sequence
AL662834	373	3.62067e-05	0.793856	Homo sapiens chorionic somatomammotropin hormone 1 (placental lactogen), mRNA (cDNA clone MGC:14518 IMAGE:4043768), complete cds
BC005921	373	3.62067e-05	0.793893	Homo sapiens prohibitin 2, mRNA (cDNA clone MGC:117268 IMAGE:5540527), complete cds
BC110322	372	3.61096e-05	0.793929	Homo sapiens 12 BAC RP11-757E18 (Roswell Park Cancer Institute Human BAC Library) complete sequence
AC018474	372	3.61096e-05	0.793965	Homo sapiens isolate HGDP00547 mitochondrion, complete genome
EU597519	371	3.60126e-05	0.794001	Homo sapiens cDNA FLJ25885 fis, clone CBR02968, highly similar to ACTIN, CYTOPLASMIC TYPE 5
AK098751	371	3.60126e-05	0.794037	Human MHC class I HLA-B44BO (HLA-B) mRNA, complete cds
U64801	371	3.60126e-05	0.794073	Homo sapiens isolate MON225 mitochondrion, complete genome
KX457127	370	3.59155e-05	0.794109	Homo sapiens DEAD (Asp-Glu-Ala-Asp) box polypeptide 21, mRNA (cDNA clone MGC:2857 IMAGE:2987980), complete cds
BC008071	370	3.59155e-05	0.794145	Human MHC HLA class I cell surface antigen (HLA-B 5102) mRNA, complete cds
M68964	370	3.59155e-05	0.794181	Human DNA sequence from clone RP11-314J18 on chromosome 10, complete sequence
AL359844	369	3.58184e-05	0.794216	Homo sapiens chromosome 10 clone RP11-104F15, complete sequence
AC022532	369	3.58184e-05	0.794252	Homo sapiens prohibitin 2, mRNA (cDNA clone MGC:17479 IMAGE:3452360), complete cds
BC014766	369	3.58184e-05	0.794288	Homo sapiens DExD-box helicase 21 (DDX21), transcript variant 2, mRNA
NM_001256910	368	3.57214e-05	0.794324	Homo sapiens isolate GP4 mitochondrion, complete genome
AY289078	368	3.57214e-05	0.794359	Homo sapiens isolate WE16 mitochondrion, complete genome
AY289079	368	3.57214e-05	0.794395	Homo sapiens isolate SH19 mitochondrion, complete genome
AY289089	368	3.57214e-05	0.794431	Homo sapiens prohibitin 2 (PHB2), transcript variant 3, mRNA
NM_001267700	368	3.57214e-05	0.794467	Homo sapiens chromosome 16, cosmid clone 373C8 (LANL), complete sequence
AC004493	367	3.56243e-05	0.794502	Homo sapiens chromosome 16 clone CTD-2270P14, complete sequence
AC092117	367	3.56243e-05	0.794538	Homo sapiens cDNA clone IMAGE:4125298, **** WARNING: chimeric clone ****
BC071936	367	3.56243e-05	0.794573	Homo sapiens TP53RK binding protein, mRNA (cDNA clone MGC:33031 IMAGE:5271898), complete cds
BC029492	366	3.55272e-05	0.794609	Homo sapiens isolate HGDP00540 mitochondrion, complete genome
KJ446554	366	3.55272e-05	0.794645	Homo sapiens HSP70-1 gene for heat shock protein 72, spliced variant, partial cds
AB018045	366	3.55272e-05	0.79468	Human DNA sequence from clone CH502-88C14 on chromosome 6, complete sequence
AL670886	366	3.55272e-05	0.794716	Homo sapiens genomic DNA, chromosome 21q22.1, segment 27/28, complete sequence
AP000056	366	3.55272e-05	0.794751	Homo sapiens FOSMID clone ABC21-876F17 from chromosome 12, complete sequence
AC240687	366	3.55272e-05	0.794787	Homo sapiens prohibitin 2 (PHB2), transcript variant 1, mRNA
NM_001144831	365	3.54302e-05	0.794822	Homo sapiens isolate HGDP00540 mitochondrion, complete genome
KF451075	364	3.53331e-05	0.794857	XR_242980.3
XR_242980	364	3.53331e-05	0.794893	Homo sapiens DExD-box helicase 21 (DDX21), transcript variant 1, mRNA
NM_004728	363	3.5236e-05	0.794928	XM_017016910.2
XM_017016910	363	3.5236e-05	0.794963	Homo sapiens isolate HGDP00541 mitochondrion, complete genome
KF451076	363	3.5236e-05	0.794998	Homo sapiens isolate HGDP00547 mitochondrion, complete genome
KF451082	363	3.5236e-05	0.795034	Homo sapiens isolate HGDP00541 mitochondrion, complete genome
KJ446556	363	3.5236e-05	0.795069	Homo sapiens mitochondrial ATP synthase complex delta-subunit precusor mRNA, complete cds, alternatively spliced; nuclear gene for mitochondrial product
S87918	362	3.51389e-05	0.795104	Human liver mRNA for beta-subunit signal transducing proteins Gs/Gi (beta-G)
X04526	361	3.50419e-05	0.795139	Homo sapiens chromosome 11, clone CTD-2371O3, complete sequence
AC132192	361	3.50419e-05	0.795174	Homo sapiens zinc finger CCCH-type containing 6 (ZC3H6), mRNA
NM_198581	361	3.50419e-05	0.795209	PREDICTED: Homo sapiens zinc finger CCCH-type containing 6 (ZC3H6), transcript variant X1, mRNA
XM_006712519	361	3.50419e-05	0.795244	Human DNA sequence from clone RP11-353C18 on chromosome 20, complete sequence
AL357374	361	3.50419e-05	0.795279	Human DNA sequence from clone RP1-132F22 on chromosome 6, complete sequence
AL162581	361	3.50419e-05	0.795314	Homo sapiens isolate AeB4080_Aeta_Bataan mitochondrion, complete genome
KC993942	360	3.49448e-05	0.795349	Homo sapiens isolate AeB4082_Aeta_Bataan mitochondrion, complete genome
KC993944	360	3.49448e-05	0.795384	Homo sapiens isolate AeB4087_Aeta_Bataan mitochondrion, complete genome
KC993947	360	3.49448e-05	0.795419	Homo sapiens isolate AeB4094_Aeta_Bataan mitochondrion, complete genome
KC993951	360	3.49448e-05	0.795454	Human MHC class I HLA-B35 (subtype B*3508) mRNA, complete cds
L04696	360	3.49448e-05	0.795489	Homo sapiens mitochondrial RNA-processing endoribonuclease RNA (RMRP) gene, complete sequence
AF334829	360	3.49448e-05	0.795524	Homo sapiens chromosome 16 clone RP11-211H13, complete sequence
AC009048	360	3.49448e-05	0.795559	Homo sapiens mucin 1, transmembrane (MUC1) gene, complete cds
AY463543	360	3.49448e-05	0.795594	Homo sapiens isolate AeB4088_Aeta_Bataan mitochondrion, complete genome
KC993948	359	3.48477e-05	0.795629	Homo sapiens isolate NG2217 haplogroup Q3a1 mitochondrion, complete genome
MN398764	359	3.48477e-05	0.795664	Homo sapiens chromosome 17, clone RP11-802D6, complete sequence
AC068025	359	3.48477e-05	0.795698	Homo sapiens eukaryotic translation initiation factor 4E binding protein 2 (EIF4EBP2), mRNA
NM_004096	359	3.48477e-05	0.795733	Homo sapiens KDEL (Lys-Asp-Glu-Leu) endoplasmic reticulum protein retention receptor 2, mRNA (cDNA clone IMAGE:4063584), **** WARNING: chimeric clone ****
BC014568	358	3.47507e-05	0.795768	Homo sapiens actin, gamma 1, mRNA (cDNA clone MGC:3728 IMAGE:2820489), complete cds
BC001920	358	3.47507e-05	0.795803	Chain A, H1 RNA
6AHR_A	358	3.47507e-05	0.795837	H.sapiens dek mRNA
X64229	357	3.46536e-05	0.795872	Homo sapiens genomic DNA, chromosome 11q clone:RP11-727F15, complete sequences
AP001160	357	3.46536e-05	0.795907	Homo sapiens rhabdomyosarcoma antigen MU-RMS-40.21 (RPS18) mRNA, complete cds, alternatively spliced
AY536376	356	3.45565e-05	0.795941	Homo sapiens isolate PH161 mitochondrion, complete genome
GQ119026	356	3.45565e-05	0.795976	Homo sapiens cDNA, FLJ96663, Homo sapiens DEAD (Asp-Glu-Ala-Asp) box polypeptide 21 (DDX21),mRNA
AK315585	356	3.45565e-05	0.79601	Homo sapiens GLI-Krupple related protein (YY1) mRNA, complete cds
M77698	355	3.44595e-05	0.796045	Homo sapiens isolate AeB4069_Aeta_Bataan mitochondrion, complete genome
KC993935	355	3.44595e-05	0.796079	Homo sapiens putative helicase RUVBL mRNA, complete cds
AF218313	355	3.44595e-05	0.796114	Homo sapiens mRNA for Werner helicase interacting protein isoform 1 variant, clone: FCC130H09
AK223593	355	3.44595e-05	0.796148	Homo sapiens cDNA, FLJ95995
AK315047	355	3.44595e-05	0.796183	Homo sapiens eukaryotic translation initiation factor 4E binding protein 2, mRNA (cDNA clone MGC:60113 IMAGE:5555034), complete cds
BC050633	355	3.44595e-05	0.796217	Homo sapiens glutathione S-transferase A4 (GSTA4) gene, complete cds
AY878121	355	3.44595e-05	0.796252	Homo sapiens isolate AeB4068_Aeta_Bataan mitochondrion, complete genome
KC993934	354	3.43624e-05	0.796286	Human DNA sequence from clone CH502-165D10 on chromosome 6, complete sequence
AL662827	354	3.43624e-05	0.79632	Homo sapiens cDNA FLJ26552 fis, clone LNF01613, highly similar to Actin, cytoplasmic 1
AK130062	354	3.43624e-05	0.796355	Homo sapiens mRNA for Werner helicase interacting protein isoform 1 variant protein
AB209723	354	3.43624e-05	0.796389	Homo sapiens cDNA FLJ26645 fis, clone MPE03047, highly similar to HLA class I histocompatibility antigen, BW-75(B-15) B*1502 alpha chain precursor
AK130155	354	3.43624e-05	0.796423	Homo sapiens repressor of estrogen receptor activity (REA) mRNA, complete cds
AF150962	354	3.43624e-05	0.796458	Homo sapiens cDNA FLJ36401 fis, clone THYMU2009835, highly similar to KERATIN, TYPE II CYTOSKELETAL 5
AK093720	354	3.43624e-05	0.796492	Homo sapiens chromosome 17 clone CH17-441A22, complete sequence
AC277799	353	3.42653e-05	0.796526	Homo sapiens tubulin, alpha 1c, mRNA (cDNA clone MGC:59688 IMAGE:3832363), complete cds
BC051297	353	3.42653e-05	0.796561	Homo sapiens cDNA, FLJ96531, Homo sapiens Werner helicase interacting protein 1 (WRNIP1),transcript variant 2, mRNA
AK315471	353	3.42653e-05	0.796595	Homo sapiens isolate EU28 mitochondrion, complete genome
DQ112764	353	3.42653e-05	0.796629	Homo sapiens cDNA FLJ25398 fis, clone TST02653
AK058127	353	3.42653e-05	0.796664	Homo sapiens WRN helicase interacting protein 1 (WRNIP1), transcript variant 1, mRNA
NM_020135	353	3.42653e-05	0.796698	Homo sapiens isolate Y536 haplogroup N1a1a3 mitochondrion, complete genome
KM986623	352	3.41683e-05	0.796732	Homo sapiens isolate EU96 mitochondrion, complete genome
DQ112808	352	3.41683e-05	0.796766	Homo sapiens clone HsUT00699064 PHB2 (PHB2) gene, 3' UTR
KT584174	352	3.41683e-05	0.7968	Homo sapiens chromosome 17, clone RP11-22N12, complete sequence
AC005412	351	3.40712e-05	0.796834	Homo sapiens mRNA; cDNA DKFZp686J15116 (from clone DKFZp686J15116)
BX649154	351	3.40712e-05	0.796868	Homo sapiens genomic sequence surrounding NotI site, clone NR3-AE12R
AJ343068	351	3.40712e-05	0.796903	Homo sapiens clone HIV1-HeLa-225 HIV-1 integration site
AY517469	351	3.40712e-05	0.796937	Human DNA sequence from clone DADB-159G18 on chromosome 6, complete sequence
CR759817	350	3.39741e-05	0.796971	Homo sapiens WRN helicase interacting protein 1 (WRNIP1), transcript variant 2, mRNA
NM_130395	350	3.39741e-05	0.797005	Homo sapiens LHRI_LNC2063.12 lncRNA gene, complete sequence
MN297251	350	3.39741e-05	0.797039	Homo sapiens high-mobility group box 2, mRNA (cDNA clone MGC:2393 IMAGE:2963045), complete cds
BC001063	349	3.3877e-05	0.797072	Homo sapiens high mobility group box 2 (HMGB2), transcript variant 2, mRNA
NM_001130688	349	3.3877e-05	0.797106	Homo sapiens cDNA FLJ37504 fis, clone BRAWH2017103, highly similar to ATPase WRNIP1
AK094823	349	3.3877e-05	0.79714	Homo sapiens isolate HGDP00009 mitochondrion, complete genome
KF450818	348	3.378e-05	0.797174	Homo sapiens cDNA: FLJ23277 fis, clone HEP03322
AK026930	348	3.378e-05	0.797208	Homo sapiens cDNA FLJ37038 fis, clone BRACE2011646, weakly similar to ATP SYNTHASE DELTA CHAIN, MITOCHONDRIAL PRECURSOR (EC 3.6.1.34)
AK094357	348	3.378e-05	0.797241	Homo sapiens NADH dehydrogenase subunit 5 (MTND5) mRNA, RNA 5, complete cds; mitochondrial gene for mitochondrial product
AF339085	348	3.378e-05	0.797275	PREDICTED: Homo sapiens WRN helicase interacting protein 1 (WRNIP1), transcript variant X2, mRNA
XM_005249232	348	3.378e-05	0.797309	PREDICTED: Homo sapiens WRN helicase interacting protein 1 (WRNIP1), transcript variant X1, mRNA
XM_017011060	348	3.378e-05	0.797343	Homo sapiens isolate EU37 mitochondrion, complete genome
DQ112837	348	3.378e-05	0.797377	Homo sapiens cDNA clone IMAGE:3935402
BC025986	348	3.378e-05	0.79741	Homo sapiens collagen type I alpha 2 isoform 1 (COL1A2) mRNA, partial cds
KU177988	348	3.378e-05	0.797444	Homo sapiens endogenous virus Murine leukemia virus clone 244_27 genomic sequence
DQ193458	348	3.378e-05	0.797478	Homo sapiens high-mobility group box 2, mRNA (cDNA clone MGC:110999 IMAGE:6163784), complete cds
BC100019	347	3.36829e-05	0.797512	Homo sapiens mRNA; cDNA DKFZp686F21172 (from clone DKFZp686F21172)
CR749598	347	3.36829e-05	0.797545	Homo sapiens ATP synthase, H+ transporting, mitochondrial F1 complex, delta subunit, mRNA (cDNA clone IMAGE:5229155), partial cds
BC058927	347	3.36829e-05	0.797579	Homo sapiens isolate Rev5 haplogroup X2b mitochondrion, partial genome
KU171096	347	3.36829e-05	0.797613	Homo sapiens chromosome 19 clone CTD-2537I9, complete sequence
AC008735	347	3.36829e-05	0.797646	Homo sapiens isolate EU88 mitochondrion, complete genome
DQ112823	347	3.36829e-05	0.79768	XR_002957805.1
XR_002957805	347	3.36829e-05	0.797714	Homo sapiens keratin 5 (epidermolysis bullosa simplex, Dowling-Meara/Kobner/Weber-Cockayne types), mRNA (cDNA clone IMAGE:5478026), **** WARNING: chimeric clone ****
BC080609	347	3.36829e-05	0.797747	Homo sapiens 12 BAC RP11-818F20 (Roswell Park Cancer Institute Human BAC Library) complete sequence
AC089983	346	3.35858e-05	0.797781	Homo sapiens high mobility group box 2 (HMGB2), transcript variant 3, mRNA
NM_001130689	346	3.35858e-05	0.797815	Homo sapiens mRNA; cDNA DKFZp686B0790 (from clone DKFZp686B0790); complete cds
BX538238	346	3.35858e-05	0.797848	Homo sapiens isolate EU56 mitochondrion, complete genome
DQ112799	346	3.35858e-05	0.797882	Homo sapiens mRNA for alpha 2 type I collagen variant, clone: sj01762
AK226074	346	3.35858e-05	0.797915	Homo sapiens chromosome 2 clone VMRC59-326J04, complete sequence
AC278922	345	3.34888e-05	0.797949	Homo sapiens tubulin, alpha 1b, mRNA (cDNA clone IMAGE:4130515)
BC018948	345	3.34888e-05	0.797982	H. sapiens HLA-B*2706 mRNA
X73578	345	3.34888e-05	0.798016	Homo sapiens ribonuclease P RNA component H1 (RPPH1), RNase P RNA
NR_002312	345	3.34888e-05	0.798049	Homo sapiens DNA-damage-inducible transcript 4, mRNA (cDNA clone MGC:12610 IMAGE:4302878), complete cds
BC007714	344	3.33917e-05	0.798083	Human MHC class I lymphocyte antigen (HLA-B*4801) mRNA, complete cds
M84380	344	3.33917e-05	0.798116	Homo sapiens mRNA for MHC class I antigen (HLA-B gene), isolate 4388, allele HLA-B*27:17
HG327115	344	3.33917e-05	0.798149	Homo sapiens ubiquitin B, mRNA (cDNA clone MGC:47606 IMAGE:4943285), complete cds
BC038999	343	3.32946e-05	0.798183	Homo sapiens cDNA FLJ20500 fis, clone KAT09159
AK000507	343	3.32946e-05	0.798216	Homo sapiens mRNA for MHC class I antigen (HLA-B gene), isolate 34873, allele HLA-B*27:10
HG327122	343	3.32946e-05	0.798249	Homo sapiens endogenous virus Murine leukemia virus clone 240_23 genomic sequence
DQ193430	343	3.32946e-05	0.798283	Homo sapiens high mobility group box 2 (HMGB2), transcript variant 1, mRNA
NM_002129	342	3.31976e-05	0.798316	Homo sapiens ubiquitin B mRNA, complete cds
BT020104	342	3.31976e-05	0.798349	Homo sapiens mRNA; cDNA DKFZp564O2071 (from clone DKFZp564O2071)
AL136668	342	3.31976e-05	0.798382	Homo sapiens DNA-damage-inducible transcript 4, mRNA (cDNA clone MGC:1033 IMAGE:3507244), complete cds
BC000708	342	3.31976e-05	0.798415	Homo sapiens glutathione transferase A4 gene, exon 1
AF052051	342	3.31976e-05	0.798449	Homo sapiens cDNA FLJ54081 complete cds, highly similar to Keratin, type II cytoskeletal 5
AK303972	342	3.31976e-05	0.798482	Homo sapiens isolate TKH-9 haplogroup N mitochondrion, complete genome
MF479728	341	3.31005e-05	0.798515	Homo sapiens isolate FLP107 mitochondrion, complete genome
KY411495	341	3.31005e-05	0.798548	Homo sapiens chromosome 10 RNA helicase II/Gu protein (RNA helicase II/Gu protein) gene, complete cds
AH009497	341	3.31005e-05	0.798581	Homo sapiens partial HLA-B gene for MHC class I antigen, HLA-B*55 allele
AJ871373	341	3.31005e-05	0.798614	Homo sapiens NADH dehydrogenase subunit 5 (MTND5) mRNA, RNA 4, complete cds; mitochondrial gene for mitochondrial product
AF339086	341	3.31005e-05	0.798647	Human isolate GU2739 HLA-B71 variant mRNA, partial cds
U11266	341	3.31005e-05	0.79868	Human mRNA for high mobility group-1 protein (HMG-1)
X12597	340	3.30034e-05	0.798713	Homo sapiens DNA-damage-inducible transcript 4, mRNA (cDNA clone MGC:17872 IMAGE:3906374), complete cds
BC015236	340	3.30034e-05	0.798746	Homo sapiens DNA damage inducible transcript 4 (DDIT4), mRNA
NM_019058	340	3.30034e-05	0.798779	Human DNA sequence from clone RP11-331F9 on chromosome 9, complete sequence
AL357874	340	3.30034e-05	0.798812	Homo sapiens isolate Khm_69 mitochondrion, complete genome
JN857046	339	3.29064e-05	0.798845	Homo sapiens RTP801 mRNA, complete cds
AF335324	339	3.29064e-05	0.798878	Human isolate GU2037 HLA-B71 (B-1510) mRNA, partial cds
U11262	339	3.29064e-05	0.798911	Homo sapiens ATP synthase, H+ transporting, mitochondrial F1 complex, delta subunit, mRNA (cDNA clone IMAGE:5770003), partial cds
BC050458	338	3.28093e-05	0.798944	Homo sapiens nuclear fragile X mental retardation protein interacting protein 2, mRNA (cDNA clone MGC:117262 IMAGE:6502841), complete cds
BC108307	338	3.28093e-05	0.798977	Homo sapiens isolate rise396_mt mitochondrion, partial genome
MF362736	338	3.28093e-05	0.79901	PREDICTED: Homo sapiens ankyrin repeat domain 12 (ANKRD12), transcript variant X6, mRNA
XM_017025661	338	3.28093e-05	0.799042	XR_002957806.1
XR_002957806	338	3.28093e-05	0.799075	Homo sapiens isolate Stieng08_M12b mitochondrion, complete genome
KC505088	337	3.27122e-05	0.799108	Human DNA sequence from clone RP11-442H21 on chromosome 10, complete sequence
AL683820	337	3.27122e-05	0.799141	Homo sapiens chromosome 17 from PAC 84M10 map17p11.2 region D17S842-D17S953, complete sequence
AL356460	337	3.27122e-05	0.799173	Homo sapiens HLA-B1511V1 gene for MHC class I antigen, partial cds
AB036051	337	3.27122e-05	0.799206	Homo sapiens haplogroup T2b* mitochondrion, complete genome
KC911490	336	3.26152e-05	0.799239	Homo sapiens cDNA clone IMAGE:3508235
BC024102	336	3.26152e-05	0.799271	Homo sapiens 18S ribosomal RNA, partial sequence
HQ387008	336	3.26152e-05	0.799304	Homo sapiens mRNA expressed only in placental villi, clone SMAP83
AB019568	336	3.26152e-05	0.799337	Homo sapiens mRNA for MHC class I antigen (HLA-B gene), HLA-B*44 allele
AJ535113	336	3.26152e-05	0.799369	Homo sapiens SRP14 mRNA for signal recognition particle 14kD, complete cds
AB061546	335	3.25181e-05	0.799402	Homo sapiens cDNA FLJ41366 fis, clone BRCAN2004173, highly similar to Homo sapiens Mof4 family associated protein 1 (MRFAP1), mRNA
AK123360	335	3.25181e-05	0.799434	Homo sapiens proliferation-inducing gene 1 mRNA, complete cds
AY232289	335	3.25181e-05	0.799467	Homo sapiens COMT full length open reading frame (ORF) cDNA clone (cDNA clone C22ORF:pGEM.COMT)
CR456422	335	3.25181e-05	0.799499	Human DNA sequence from clone RP11-214N16 on chromosome 9, complete sequence
AL161626	335	3.25181e-05	0.799532	Homo sapiens keratin 5, mRNA (cDNA clone MGC:88585 IMAGE:6106996), complete cds
BC071906	334	3.2421e-05	0.799564	Homo sapiens SLU7 homolog, splicing factor (SLU7), transcript variant 4, mRNA
NM_001364520	333	3.23239e-05	0.799596	Homo sapiens SLU7 homolog, splicing factor (SLU7), transcript variant 5, mRNA
NM_001364521	333	3.23239e-05	0.799629	Homo sapiens SLU7 homolog, splicing factor (SLU7), transcript variant 7, mRNA
NM_001364523	333	3.23239e-05	0.799661	Homo sapiens SLU7 homolog, splicing factor (SLU7), transcript variant 2, mRNA
NM_006425	333	3.23239e-05	0.799693	Homo sapiens cDNA FLJ26140 fis, clone TMS04780
AK129651	333	3.23239e-05	0.799726	Homo sapiens ribosomal protein S2, mRNA (cDNA clone IMAGE:3446871)
BC035427	333	3.23239e-05	0.799758	Homo sapiens eukaryotic translation initiation factor 4E binding protein 2, mRNA (cDNA clone MGC:12944 IMAGE:2823322), complete cds
BC005057	333	3.23239e-05	0.79979	Homo sapiens isolate 2017 mitochondrion, complete genome
MF056467	332	3.22269e-05	0.799823	Human DNA sequence from clone RP11-401M16 on chromosome 1, complete sequence
AL391357	332	3.22269e-05	0.799855	Homo sapiens cDNA FLJ16526 fis, clone OCBBF2006987
AK131416	332	3.22269e-05	0.799887	Homo sapiens chromosome 17, clone RP11-186B7, complete sequence
AC016876	331	3.21298e-05	0.799919	Homo sapiens 12 BAC RP11-571M6 (Roswell Park Cancer Institute Human BAC Library) complete sequence
AC025165	331	3.21298e-05	0.799951	Homo sapiens cDNA, FLJ95388, highly similar to Homo sapiens step II splicing factor SLU7 (SLU7), mRNA
AK314564	330	3.20327e-05	0.799983	Homo sapiens SLU7 homolog, splicing factor (SLU7), transcript variant 6, mRNA
NM_001364522	330	3.20327e-05	0.800015	PREDICTED: Homo sapiens SLU7 homolog, splicing factor (SLU7), transcript variant X1, mRNA
XM_024454327	330	3.20327e-05	0.800047	Homo sapiens REDD-1 (REDD-1) mRNA, complete cds
AY090097	330	3.20327e-05	0.800079	Homo sapiens FOSMID clone ABC9-41279700F10 from chromosome unknown, complete sequence
AC226392	330	3.20327e-05	0.800112	Homo sapiens SLU7 homolog, splicing factor (SLU7), transcript variant 3, mRNA
NM_001364518	329	3.19357e-05	0.800143	Human MHC class I HLA-Bw47 gene, complete cds
M19756	329	3.19357e-05	0.800175	Homo sapiens ubiquitin gene
X04803	329	3.19357e-05	0.800207	Homo sapiens antigen MLAA-26 mRNA sequence
AY288969	329	3.19357e-05	0.800239	Homo sapiens SLU7 splicing factor homolog (S. cerevisiae), mRNA (cDNA clone MGC:9280 IMAGE:3871882), complete cds
BC010634	328	3.18386e-05	0.800271	Human HLA-B*5502 mRNA, complete cds
M77777	328	3.18386e-05	0.800303	Homo sapiens RNA component of 7SK nuclear ribonucleoprotein (RN7SK), small nuclear RNA
NR_001445	328	3.18386e-05	0.800335	Homo sapiens isolate MS10620 mitochondrion, partial genome
MH043584	327	3.17415e-05	0.800367	Homo sapiens ribosomal protein S2, mRNA (cDNA clone MGC:87874 IMAGE:4540360), complete cds
BC071673	327	3.17415e-05	0.800398	Human alpha-1 collagen type 1 mRNA, 3' end
M32798	327	3.17415e-05	0.80043	Homo sapiens cDNA FLJ33081 fis, clone TRACH2000321
AK057643	326	3.16445e-05	0.800462	H.sapiens 28S rRNA V8 region (MRC5-1)
X69370	325	3.15474e-05	0.800493	Homo sapiens chromosome 16 clone CTD-2593F12, complete sequence
AC093517	325	3.15474e-05	0.800525	Homo sapiens ribosomal protein S2, mRNA (cDNA clone MGC:88607 IMAGE:5455280), complete cds
BC071922	325	3.15474e-05	0.800556	Homo sapiens isolate NEC12 mitochondrion, partial genome
JQ664528	324	3.14503e-05	0.800588	Homo sapiens for mRNA encoding HMG2B
Z17240	324	3.14503e-05	0.800619	Homo sapiens casein kinase 2, beta polypeptide (CSNK2B) gene, complete cds
DQ314868	324	3.14503e-05	0.800651	Homo sapiens BAC clone CH17-66M11 from chromosome 19, complete sequence
AC256309	323	3.13533e-05	0.800682	Homo sapiens chromosome 3 sequence from BAC 344J2 map 3q21 region D3S3607-D3S1587, complete sequence
AL449213	323	3.13533e-05	0.800713	Human DNA sequence from clone 15E1 on chromosome 12, complete sequence
AL021546	321	3.11591e-05	0.800745	Human DNA sequence from clone RP4-669K10 on chromosome 1, complete sequence
AL513497	321	3.11591e-05	0.800776	Human MHC class I HLA-B8 chain gene (A1,2; B5,8), complete cds
M24036	321	3.11591e-05	0.800807	Homo sapiens isolate 151 mitochondrion, complete genome
MF057689	321	3.11591e-05	0.800838	Homo sapiens dermatopontin, mRNA (cDNA clone IMAGE:4136044), **** WARNING: chimeric clone ****
BC021212	320	3.10621e-05	0.800869	Human DNA sequence from clone RP4-798A10 on chromosome 1, complete sequence
AL137802	320	3.10621e-05	0.8009	Homo sapiens Fas-binding protein Daxx mRNA, complete cds
AF015956	319	3.0965e-05	0.800931	Homo sapiens full open reading frame cDNA clone RZPDo834B036D for gene DAXX, death-associated protein 6; complete cds, incl. stopcodon
CR457085	319	3.0965e-05	0.800962	Homo sapiens chromosome 18, clone RP11-712P20, complete sequence
AC090220	319	3.0965e-05	0.800993	Homo sapiens isolate ND4/U5 (Tor305) mitochondrion, complete genome
EU915477	319	3.0965e-05	0.801024	Homo sapiens genomic sequence surrounding NotI site, clone HSJ-6AG2RS
AJ328465	319	3.0965e-05	0.801055	Homo sapiens chromosome 15, clone RP11-628M2, complete sequence
AC068213	319	3.0965e-05	0.801086	Human 5.8S ribosomal RNA
J01866	319	3.0965e-05	0.801117	Homo sapiens SLU7 homolog, splicing factor (SLU7), transcript variant 1, mRNA
NM_001364517	318	3.08679e-05	0.801148	Homo sapiens LHRI_LNC2041.1 lncRNA gene, complete sequence
MN297223	318	3.08679e-05	0.801179	Human DNA sequence from clone RP1-163M9 on chromosome 1p35.1-36.21, complete sequence
AL021920	318	3.08679e-05	0.801209	Homo sapiens mRNA; cDNA DKFZp761K0511 (from clone DKFZp761K0511); partial cds
AL136543	317	3.07708e-05	0.80124	Homo sapiens death-domain associated protein, mRNA (cDNA clone IMAGE:3353019), partial cds
BC000220	317	3.07708e-05	0.801271	Homo sapiens BAC clone RP11-812M14 from 2, complete sequence
AC115115	317	3.07708e-05	0.801302	Homo sapiens isolate TofalarZ mitochondrion, complete genome
AY519493	316	3.06738e-05	0.801332	Homo sapiens ribosomal protein S2, mRNA (cDNA clone MGC:117345 IMAGE:6471612), complete cds
BC106060	316	3.06738e-05	0.801363	Human DNA sequence from clone RP5-1182A14 on chromosome 1, complete sequence
AL137798	316	3.06738e-05	0.801394	Homo sapiens SENP3-EIF4A1 readthrough (NMD candidate) (SENP3-EIF4A1), long non-coding RNA
NR_037926	315	3.05767e-05	0.801424	Homo sapiens ribosomal protein S2, mRNA (cDNA clone MGC:88606 IMAGE:5441508), complete cds
BC075830	315	3.05767e-05	0.801455	Homo sapiens 12 BAC RP11-1020M18 (Roswell Park Cancer Institute Human BAC Library) complete sequence
AC055736	315	3.05767e-05	0.801486	H.sapiens HMG-2 mRNA
X62534	314	3.04796e-05	0.801516	Homo sapiens isolate 100200054 mitochondrion, complete genome
KF161078	314	3.04796e-05	0.801547	Homo sapiens high-mobility group box 1, mRNA (cDNA clone MGC:32637 IMAGE:4041682), complete cds
BC030981	313	3.03826e-05	0.801577	Homo sapiens cDNA FLJ57096 complete cds, highly similar to Hypoxia-inducible factor 1 alpha
AK304436	313	3.03826e-05	0.801607	Homo sapiens 12 BAC RP11-303O9 (Roswell Park Cancer Institute Human BAC Library) complete sequence
AC010178	312	3.02855e-05	0.801638	Homo sapiens ribosomal protein S2, mRNA (cDNA clone MGC:20390 IMAGE:4564801), complete cds
BC012354	312	3.02855e-05	0.801668	Homo sapiens isolate 5171 mitochondrion, partial genome
KF162306	311	3.01884e-05	0.801698	Homo sapiens isolate HGDP00717 mitochondrion, complete genome
KJ446130	311	3.01884e-05	0.801728	Homo sapiens isolate F144 (PL30) mitochondrion, complete genome
AY339545	311	3.01884e-05	0.801758	Chain 2, 18S ribosomal RNA
5OA3_2	310	3.00914e-05	0.801788	Homo sapiens ferritin, light polypeptide, mRNA (cDNA clone MGC:61835 IMAGE:4049525), complete cds
BC058820	310	3.00914e-05	0.801819	Homo sapiens thrombospondin 1, mRNA (cDNA clone MGC:168082 IMAGE:9020459), complete cds
BC136470	310	3.00914e-05	0.801849	Homo sapiens cDNA FLJ40096 fis, clone TESTI2004080, highly similar to Homo sapiens mRNA for polyubiquitin UbC
AK097415	309	2.99943e-05	0.801879	Homo sapiens thrombospondin 1, mRNA (cDNA clone MGC:168081 IMAGE:9020458), complete cds
BC136469	309	2.99943e-05	0.801909	Homo sapiens phosphatidylinositol-4,5-bisphosphate 3-kinase catalytic subunit delta (PIK3CD), RefSeqGene (LRG_191) on chromosome 1
NG_023434	308	2.98972e-05	0.801939	Homo sapiens chromosome 8 clone ABC12_46790000_K10, complete sequence
AC275345	308	2.98972e-05	0.801968	Homo sapiens cDNA FLJ57768 complete cds, highly similar to Ras-related protein Rab-1A
AK303678	308	2.98972e-05	0.801998	Human chromosome 14 DNA sequence BAC R-203M5 of library RPCI-11 from chromosome 14 of Homo sapiens (Human), complete sequence
AL355075	308	2.98972e-05	0.802028	Homo sapiens isolate Iranian12 mitochondrion, complete genome
HM852817	307	2.98002e-05	0.802058	Human mitochondrial genes for several tRNAs (Phe, Val, Leu) and 12S and 16S ribosomal RNAs
V00710	307	2.98002e-05	0.802088	Homo sapiens mRNA; cDNA DKFZp686G0115 (from clone DKFZp686G0115)
BX647606	307	2.98002e-05	0.802118	PREDICTED: Homo sapiens SR-related CTD associated factor 1 (SCAF1), transcript variant X2, mRNA
XM_005259122	307	2.98002e-05	0.802147	PREDICTED: Homo sapiens SR-related CTD associated factor 1 (SCAF1), transcript variant X3, mRNA
XM_017027083	307	2.98002e-05	0.802177	PREDICTED: Homo sapiens thrombospondin 1 (THBS1), transcript variant X2, mRNA
XM_011521971	307	2.98002e-05	0.802207	Homo sapiens cDNA clone IMAGE:4734794, containing frame-shift errors
BC034026	307	2.98002e-05	0.802237	PREDICTED: Homo sapiens SR-related CTD associated factor 1 (SCAF1), transcript variant X1, mRNA
XM_011527194	306	2.97031e-05	0.802267	Homo sapiens cDNA clone IMAGE:3010311, **** WARNING: chimeric clone ****
BC021073	306	2.97031e-05	0.802296	Homo sapiens ribosomal protein S2, mRNA (cDNA clone IMAGE:5441798), partial cds
BC052235	306	2.97031e-05	0.802326	Homo sapiens RAB1A, member RAS oncogene family (RAB1A), transcript variant 2, mRNA
NM_015543	306	2.97031e-05	0.802356	Homo sapiens keratin 5 (KRT5), mRNA
NM_000424	306	2.97031e-05	0.802385	TPA: Homo sapiens SRP RNA for signal recognition particle RNA
HG323704	305	2.9606e-05	0.802415	Homo sapiens albumin, mRNA (cDNA clone MGC:22784 IMAGE:4734617), complete cds
BC034023	305	2.9606e-05	0.802445	Human DNA sequence from clone RP11-403I13 on chromosome 1 Contains the 5' end of a novel pseudogene, a profilin 1 (PFN1) pseudogene, six novel genes and a novel pseudogene, complete sequence
AL356957	304	2.95089e-05	0.802474	Homo sapiens mRNA; cDNA DKFZp779N1935 (from clone DKFZp779N1935)
CR749331	304	2.95089e-05	0.802504	Homo sapiens isolate N1b2_34002_Pal mitochondrion, complete genome
EU742149	303	2.94119e-05	0.802533	Homo sapiens cDNA FLJ76873 complete cds, highly similar to Homo sapiens thrombospondin 1 (THBS1), mRNA
AK291639	303	2.94119e-05	0.802562	Homo sapiens cDNA FLJ44383 fis, clone TRACH3036207
AK126354	303	2.94119e-05	0.802592	Homo sapiens TP53 regulated inhibitor of apoptosis 1, mRNA (cDNA clone MGC:3365 IMAGE:3608062), complete cds
BC002638	302	2.93148e-05	0.802621	Homo sapiens cDNA FLJ26627 fis, clone MPC05094, highly similar to HLA class I histocompatibility antigen, B-35 B*3501 alpha chain precursor
AK130137	302	2.93148e-05	0.80265	Homo sapiens isolate MTDNA336 mitochondrion, complete genome
EF657494	302	2.93148e-05	0.80268	Homo sapiens thrombospondin 1 (THBS1), mRNA
NM_003246	302	2.93148e-05	0.802709	Homo sapiens cDNA FLJ51203 complete cds, highly similar to Thrombospondin-1 precursor
AK304754	302	2.93148e-05	0.802738	Homo sapiens TP53 regulated inhibitor of apoptosis 1, mRNA (cDNA clone MGC:62047 IMAGE:4280046), complete cds
BC055313	301	2.92177e-05	0.802768	Homo sapiens TP53 regulated inhibitor of apoptosis 1 (TRIAP1), mRNA
NM_016399	301	2.92177e-05	0.802797	Homo sapiens calcium/calmodulin dependent protein kinase II inhibitor 1 (CAMK2N1), mRNA
NM_018584	301	2.92177e-05	0.802826	Homo sapiens heart mRNA for MHC class I HLA-Bw62, partial cds
D87665	301	2.92177e-05	0.802855	Homo sapiens BAC clone CH17-183I20 from chromosome 7, complete sequence
AC256220	301	2.92177e-05	0.802884	Human interleukin-13 receptor mRNA, complete cds
U62858	301	2.92177e-05	0.802914	Homo sapiens isolate Ancient Aboriginal Australian WPAH6 mitochondrion, complete genome
MK165689	300	2.91207e-05	0.802943	Homo sapiens HSPC132 mRNA, complete cds
AF161481	300	2.91207e-05	0.802972	Homo sapiens isolate R_Tib513 mitochondrion, complete genome
FJ544238	300	2.91207e-05	0.803001	Homo sapiens isolate N1b2_37002_Pal mitochondrion, complete genome
EU742150	300	2.91207e-05	0.80303	Homo sapiens isolate EU22 mitochondrion, complete genome
DQ112890	300	2.91207e-05	0.803059	Homo sapiens isolate 5210645 mitochondrion, complete genome
KF162428	299	2.90236e-05	0.803088	Homo sapiens WF-1 mRNA, complete cds
U75688	299	2.90236e-05	0.803117	Homo sapiens chromosome 1 open reading frame 35, mRNA (cDNA clone MGC:4174 IMAGE:3634226), complete cds
BC002843	299	2.90236e-05	0.803146	Homo sapiens chromosome 1 open reading frame 35 (C1orf35), transcript variant 1, mRNA
NM_024319	299	2.90236e-05	0.803175	Homo sapiens isolate PA_EU_IT_0079 mitochondrion, complete genome
EF660993	299	2.90236e-05	0.803204	Homo sapiens isolate N1b2_33002_Pal mitochondrion, complete genome
EU742148	299	2.90236e-05	0.803233	Homo sapiens chromosome 7 clone CH17-183B20, complete sequence
AC256302	299	2.90236e-05	0.803262	Homo sapiens collagen type XVII alpha 1 chain (COL17A1), mRNA
NM_000494	299	2.90236e-05	0.803292	Homo sapiens multiple myeloma transforming gene 2 (MMTAG2) mRNA, complete cds
AY137773	298	2.89265e-05	0.80332	Homo sapiens isolate PA_EU_IT_0097 mitochondrion, complete genome
EF661011	298	2.89265e-05	0.803349	Homo sapiens cDNA FLJ34805 fis, clone NT2NE2006478
AK092124	298	2.89265e-05	0.803378	Homo sapiens jun D proto-oncogene (JUND) gene, complete cds
EF044249	298	2.89265e-05	0.803407	Homo sapiens isolate EU38 mitochondrion, complete genome
DQ112838	298	2.89265e-05	0.803436	Homo sapiens mRNA for thrombospondin 1 precursor variant protein
AB209912	298	2.89265e-05	0.803465	Homo sapiens chromosome 1 open reading frame 35, mRNA (cDNA clone MGC:74916 IMAGE:5212995), complete cds
BC062585	297	2.88295e-05	0.803494	Homo sapiens cDNA clone IMAGE:3952593, **** WARNING: chimeric clone ****
BC006100	297	2.88295e-05	0.803523	Homo sapiens isolate N1b2_4002_Pal mitochondrion, complete genome
EU742151	297	2.88295e-05	0.803552	Homo sapiens isolate N1b2_505002_Pal mitochondrion, complete genome
EU742152	297	2.88295e-05	0.80358	Homo sapiens chromosome 15 clone RP11-43D14 map 15q14, complete sequence
AC025168	296	2.87324e-05	0.803609	Homo sapiens isolate N1b2_8002_Pal mitochondrion, complete genome
EU742153	296	2.87324e-05	0.803638	Homo sapiens acidic nuclear phosphoprotein 32 family member E (ANP32E), transcript variant 3, mRNA
NM_001136479	296	2.87324e-05	0.803667	Homo sapiens FAU ubiquitin like and ribosomal protein S30 fusion (FAU), mRNA
NM_001997	296	2.87324e-05	0.803695	Homo sapiens JunD proto-oncogene, AP-1 transcription factor subunit (JUND), transcript variant 1, mRNA
NM_005354	296	2.87324e-05	0.803724	Homo sapiens cDNA FLJ50118 complete cds, highly similar to Splicing factor, arginine/serine-rich 4
AK293706	295	2.86353e-05	0.803753	Homo sapiens cDNA FLJ32258 fis, clone PROST1000272, highly similar to Calsyntenin-1 precursor
AK056820	295	2.86353e-05	0.803781	Homo sapiens isolate F122 (P60) mitochondrion, complete genome
AY339523	295	2.86353e-05	0.80381	Homo sapiens isolate M210 mitochondrion, complete genome
DQ156212	295	2.86353e-05	0.803839	Homo sapiens pre-pro-alpha-2 type I collagen (COL1A2) mRNA, complete cds
J03464	295	2.86353e-05	0.803867	Homo sapiens isolate BF225 mitochondrion, complete genome
JQ045062	294	2.85383e-05	0.803896	Human DNA sequence from clone ICRF6c-CF0811 on chromosome 6 Contains the 3' end of the DAXX gene for death-associated protein 6 (Fas-binding protein), the ZNF297 gene for zinc finger protein 297 (BING1), the TAPBP gene for TAP-binding protein (tapasin), the RAB2L gene for RAB2 protein (member of RAS oncogene family)-like protein, the HKE2 gene for HLA class II region protein KE2, the 5' end of th…
Z97184	294	2.85383e-05	0.803924	Homo sapiens PELOTA (PELOTA) gene, complete cds; and transposon Tn10 IS10 transposase-like (PELOTA) gene, complete sequence
AF143952	294	2.85383e-05	0.803953	Homo sapiens mRNA for chemokine (C-X3-C motif) ligand 1 variant, clone: TST08069
AK223351	294	2.85383e-05	0.803981	Homo sapiens ribosomal protein S2, mRNA (cDNA clone MGC:88609 IMAGE:6729920), complete cds
BC071924	293	2.84412e-05	0.80401	H.sapiens mitochondrial 16S rRNA gene (partial)
Z70759	293	2.84412e-05	0.804038	Homo sapiens MHC class I antigen (HLA-B) mRNA, HLA-B*1515 allele, partial cds
AF436091	293	2.84412e-05	0.804067	NM_001190487.2
NM_001190487	293	2.84412e-05	0.804095	Homo sapiens mRNA for SET translocation (myeloid leukemia-associated) variant, clone: FCC127D11
AK223556	292	2.83441e-05	0.804123	Homo sapiens cDNA: FLJ22986 fis, clone KAT11742
AK026639	292	2.83441e-05	0.804152	16q24.3 clone, complete sequence
AC103890	292	2.83441e-05	0.80418	Homo sapiens chromosome 16 clone GS2-740I5, complete sequence
AC137932	292	2.83441e-05	0.804209	Homo sapiens NADH:ubiquinone oxidoreductase PSST subunit mRNA, complete cds
AF115969	292	2.83441e-05	0.804237	Human U2 small nuclear RNA, complete
K02847	292	2.83441e-05	0.804265	Homo sapiens lymphocyte antigen (HLA-B) mRNA, HLA-B*1515 allele, partial cds
L49343	292	2.83441e-05	0.804294	Homo sapiens BAC clone CH17-478I19 from chromosome unknown, complete sequence
AC244166	291	2.82471e-05	0.804322	Homo sapiens survival of motor neuron 2, centromeric, mRNA (cDNA clone MGC:5208 IMAGE:2985046), complete cds
BC000908	291	2.82471e-05	0.80435	Human gene for small cytoplasmic 7SL RNA (7L30.1)
X04249	291	2.82471e-05	0.804378	Homo sapiens Finkel-Biskis-Reilly murine sarcoma virus (FBR-MuSV) ubiquitously expressed, mRNA (cDNA clone MGC:45978 IMAGE:5758816), complete cds
BC033877	290	2.815e-05	0.804406	Homo sapiens NADH dehydrogenase (ubiquinone) Fe-S protein 7, 20kDa (NADH-coenzyme Q reductase), mRNA (cDNA clone MGC:14592 IMAGE:4276489), complete cds
BC005954	290	2.815e-05	0.804435	Homo sapiens BAC clone RP11-397H17 from 2, complete sequence
AC018804	290	2.815e-05	0.804463	Homo sapiens heat shock protein 90kDa alpha (cytosolic), class B member 1, mRNA (cDNA clone MGC:10493 IMAGE:3621040), complete cds
BC004928	289	2.80529e-05	0.804491	Homo sapiens nucleolin, mRNA (cDNA clone MGC:1440 IMAGE:2960982), complete cds
BC006494	289	2.80529e-05	0.804519	Homo sapiens phospholipase B domain containing 2 (PLBD2), transcript variant 2, mRNA
NM_001159727	289	2.80529e-05	0.804547	Homo sapiens phospholipase B domain containing 2 (PLBD2), transcript variant 1, mRNA
NM_173542	289	2.80529e-05	0.804575	Homo sapiens MHC class I antigen (HLA-B) mRNA, HLA-B*27 allele, complete cds
MK455073	289	2.80529e-05	0.804603	Homo sapiens keratin 14, mRNA (cDNA clone MGC:29662 IMAGE:5013623), complete cds
BC019097	289	2.80529e-05	0.804631	Homo sapiens cDNA, FLJ92280
AK312006	288	2.79558e-05	0.804659	Homo sapiens isolate 2120 mitochondrion, partial genome
MF056570	288	2.79558e-05	0.804687	Homo sapiens isolate MK11 mitochondrion, complete genome
MH499935	288	2.79558e-05	0.804715	Homo sapiens chromosome 5 clone RP11-718N2, complete sequence
AC113426	288	2.79558e-05	0.804743	Homo sapiens chromosome 17, clone RP11-198F11, complete sequence
AC027820	287	2.78588e-05	0.804771	Homo sapiens isolate N1b1_BGU_123_ash mitochondrion, complete genome
EU742154	287	2.78588e-05	0.804799	Homo sapiens haplotype L1b mitochondrion, complete genome
AF381994	287	2.78588e-05	0.804826	PREDICTED: Homo sapiens phospholipase B domain containing 2 (PLBD2), transcript variant X1, mRNA
XM_011538023	287	2.78588e-05	0.804854	PREDICTED: Homo sapiens phospholipase B domain containing 2 (PLBD2), transcript variant X2, mRNA
XM_017018977	287	2.78588e-05	0.804882	Homo sapiens cDNA: FLJ23537 fis, clone LNG07690
AK027190	287	2.78588e-05	0.80491	Homo sapiens YY1 transcription factor, mRNA (cDNA clone IMAGE:3859359)
BC020324	286	2.77617e-05	0.804938	Homo sapiens eukaryotic translation elongation factor 1 alpha 1, mRNA (cDNA clone MGC:16224 IMAGE:3660140), complete cds
BC018641	286	2.77617e-05	0.804966	H.sapiens fau mRNA
X65923	286	2.77617e-05	0.804993	Human DNA sequence from clone RP11-196G18 on chromosome 1 Contains a ubiquitin-conjugating enzyme E2D 1 (UBC4/5 homolog, yeast) (UBE2D1) pseudogene, the FCGR1A gene for Fc fragment of IgG, high affinity Ia, receptor for (CD64), a novel gene similar to histone 2, H2be (HIST2H2BE), a novel gene similar to histone 2, H3c (HIST2H3C), the HIST2H4 gene for histone 2, H4, the HIST2H3C gene for histone 2…
AL591493	286	2.77617e-05	0.805021	Homo sapiens chromosome 17, clone RP11-314A20, complete sequence
AC091153	285	2.76646e-05	0.805049	Homo sapiens isolate 1521 mitochondrion, partial genome
MF055901	285	2.76646e-05	0.805076	Homo sapiens ubiquitin C, mRNA (cDNA clone IMAGE:3030313), partial cds
BC008955	285	2.76646e-05	0.805104	Homo sapiens BAC clone CH17-335C11 from chromosome unknown, complete sequence
AC243914	284	2.75676e-05	0.805132	Homo sapiens isolate Thai12 mitochondrion, complete genome
GQ301883	284	2.75676e-05	0.805159	Homo sapiens cDNA clone IMAGE:3010577, containing frame-shift errors
BC014567	284	2.75676e-05	0.805187	H.sapiens mRNA for HLA-Cw*1203
X82122	284	2.75676e-05	0.805214	Homo sapiens BAC clone RP11-125K7 from 11, complete sequence
AC009470	284	2.75676e-05	0.805242	Homo sapiens major histocompatability complex B antigen (HLA-B) gene, HLA-B*15 allele, complete cds
KP236588	284	2.75676e-05	0.805269	Homo sapiens isolate 2331 mitochondrion, partial genome
MF056781	283	2.74705e-05	0.805297	Homo sapiens serine/arginine repetitive matrix 2, mRNA (cDNA clone IMAGE:4999979)
BC028054	283	2.74705e-05	0.805324	Homo sapiens RNA binding motif protein 25, mRNA (cDNA clone IMAGE:8322441), partial cds
BC113389	283	2.74705e-05	0.805352	Homo sapiens high mobility group box 1 protein (HMGB1) gene, promoter region and complete cds
EF157968	283	2.74705e-05	0.805379	Homo sapiens isolate L418 mitochondrion, complete genome
EU092774	282	2.73734e-05	0.805407	Homo sapiens cDNA FLJ35050 fis, clone OCBBF2018167, highly similar to Pyruvate kinase isozyme M1 (EC 2.7.1.40)
AK092369	282	2.73734e-05	0.805434	Homo sapiens chromosome 17, clone hCIT.58_E_17, complete sequence
AC006449	282	2.73734e-05	0.805461	Human DNA sequence from clone ICRF6c-CB2046 on chromosome 6 Contains a myosin regulatory light chain 2 pseudogene, the DAXX gene for death-associated protein 6 (Fas-binding protein), the ZNF297 gene for zinc finger protein 297 (BING1), the 5' end of the TAPBP gene for TAP binding protein (tapasin). Contains ESTs, STSs, GSSs and three CpG islands, complete sequence
Z97183	282	2.73734e-05	0.805489	Homo sapiens full open reading frame cDNA clone RZPDo834G1234D for gene FAU, Finkel-Biskis-Reilly murine sarcoma virus (FBR-MuSV) ubiquitously expressed (fox derived); ribosomal protein S30; complete cds, incl. stopcodon
CR541974	282	2.73734e-05	0.805516	Homo sapiens SR-related CTD associated factor 1 (SCAF1), mRNA
NM_021228	282	2.73734e-05	0.805544	Homo sapiens keratin 14 (KRT14), mRNA
NM_000526	282	2.73734e-05	0.805571	Homo sapiens RNA binding motif protein 25, mRNA (cDNA clone IMAGE:8322443), partial cds
BC113391	281	2.72764e-05	0.805598	Homo sapiens RNA binding motif protein 25, mRNA (cDNA clone MGC:168389 IMAGE:9020766), complete cds
BC136776	281	2.72764e-05	0.805626	Human clone WDV 14/16 MHC class I histocompatibility antigen (HLA-Cw) mRNA, complete cds
U06695	281	2.72764e-05	0.805653	Human DNA sequence from clone RP11-216B9 on chromosome 9, complete sequence
AL356481	281	2.72764e-05	0.80568	H.sapiens mRNA for PHAPI2a protein
Y07569	280	2.71793e-05	0.805707	Homo sapiens cDNA clone IMAGE:2961423, containing frame-shift errors
BC004182	280	2.71793e-05	0.805734	Homo sapiens RNA binding motif protein 25, mRNA (cDNA clone MGC:168388 IMAGE:9020765), complete cds
BC136775	280	2.71793e-05	0.805762	Homo sapiens PRO0890 mRNA, complete cds
AF116606	280	2.71793e-05	0.805789	Homo sapiens chromosome 22 clone p888c9 map 22q11, complete sequence
AC005663	280	2.71793e-05	0.805816	Homo sapiens cDNA: FLJ22250 fis, clone HRC02675, highly similar to AB016092 Homo sapiens mRNA for RNA binding protein
AK025903	279	2.70822e-05	0.805843	Homo sapiens isolate 14_H7a1b(KD069) mitochondrion, partial genome
MN334599	279	2.70822e-05	0.80587	Homo sapiens Chromosome 22q11.2 Cosmid Clone 56c In DGCR Region, complete sequence
AC000080	279	2.70822e-05	0.805897	Homo sapiens catechol-O-methyltransferase (COMT) gene, complete cds
AY341246	279	2.70822e-05	0.805924	Homo sapiens cDNA FLJ34850 fis, clone NT2NE2011758, highly similar to NADH-UBIQUINONE OXIDOREDUCTASE 20 KDA SUBUNIT PRECURSOR (EC 1.6.5.3)
AK092169	279	2.70822e-05	0.805951	Homo sapiens LHRI_LNC2064.2 lncRNA gene, complete sequence
MN297249	279	2.70822e-05	0.805978	Homo sapiens isolate WB2_1 mitochondrion, complete genome
JX893365	278	2.69852e-05	0.806005	Homo sapiens isolate 15_J1c3(KD068) mitochondrion, partial genome
MN334600	278	2.69852e-05	0.806032	Homo sapiens cDNA FLJ34304 fis, clone FEBRA2007880, highly similar to NADH-ubiquinone oxidoreductase 20 kDa subunit, mitochondrial precursor (EC 1.6.5.3)
AK091623	278	2.69852e-05	0.806059	Homo sapiens cDNA clone IMAGE:40018599
BC111537	278	2.69852e-05	0.806086	Homo sapiens RNA, 28S ribosomal pseudogene (RNA28SP) on chromosome 2
NG_055259	278	2.69852e-05	0.806113	Human DNA sequence from clone RP1-20N18 on chromosome 1, complete sequence
AL356867	278	2.69852e-05	0.80614	Homo sapiens BRD4-independent group 4 enhancer GRCh37_chr12:120883528-120884727 (LOC112163529) on chromosome 12
NG_056554	277	2.68881e-05	0.806167	Homo sapiens chromosome 1 clone VMRC65-99B10, complete sequence
AC277721	277	2.68881e-05	0.806194	Homo sapiens eukaryotic translation elongation factor 2, mRNA (cDNA clone MGC:161537 IMAGE:8991975), complete cds
BC126259	276	2.6791e-05	0.806221	Homo sapiens isolate VN048 mitochondrion, complete genome
GQ119017	276	2.6791e-05	0.806248	Homo sapiens chromosome 17, clone RP5-1030O14, complete sequence
AC007421	276	2.6791e-05	0.806275	Homo sapiens FLJ00034 mRNA for FLJ00034 protein
AK024444	276	2.6791e-05	0.806301	Homo sapiens cDNA FLJ59406 complete cds, highly similar to Hypoxia-inducible factor 1 alpha
AK299551	276	2.6791e-05	0.806328	H1 RNA gene {promoter} [human, Genomic, 497 nt]
S68670	276	2.6791e-05	0.806355	Human U1 small nuclear RNA gene, clone HSD7, complete cds
M14587	276	2.6791e-05	0.806382	Homo sapiens thioredoxin reductase 1 (TXNRD1), RefSeqGene on chromosome 12
NG_029392	275	2.66939e-05	0.806408	Homo sapiens Chromosome 22q11.2 Cosmid Clone 20b In DGCR Region, complete sequence
AC000074	275	2.66939e-05	0.806435	Homo sapiens ser/arg-rich pre-mRNA splicing factor SR-A1 (SR-A1) gene, complete cds
AF254411	275	2.66939e-05	0.806462	Homo sapiens keratin 14 (epidermolysis bullosa simplex, Dowling-Meara, Koebner) mRNA, complete cds
BT007186	275	2.66939e-05	0.806488	Homo sapiens zinc finger CCCH-type containing 15, mRNA (cDNA clone MGC:31837 IMAGE:5020890), complete cds
BC021102	274	2.65969e-05	0.806515	XM_017004502.1
XM_017004502	273	2.64998e-05	0.806542	Homo sapiens cDNA FLJ37378 fis, clone BRAMY2025230, highly similar to Probable RNA-binding protein 25
AK094697	273	2.64998e-05	0.806568	Homo sapiens eukaryotic translation initiation factor 4A1 (EIF4A1), transcript variant 1, mRNA
NM_001416	273	2.64998e-05	0.806595	Homo sapiens family with sequence similarity 128, member B, mRNA (cDNA clone MGC:87017 IMAGE:5284352), complete cds
BC066296	273	2.64998e-05	0.806621	Homo sapiens sphingomyelin phosphodiesterase 4 (SMPD4), RefSeqGene on chromosome 2
NG_053070	273	2.64998e-05	0.806648	Homo sapiens mRNA for pyruvate kinase 3 isoform 1 variant, clone: HRC08174
AK222927	272	2.64027e-05	0.806674	Homo sapiens pyruvate kinase, muscle, mRNA (cDNA clone IMAGE:30558692)
BC096823	272	2.64027e-05	0.8067	Homo sapiens MSTP012 mRNA, complete cds
AF109366	272	2.64027e-05	0.806727	Homo sapiens cDNA FLJ11039 fis, clone PLACE1004376
AK001901	272	2.64027e-05	0.806753	Homo sapiens prothymosin, alpha, mRNA (cDNA clone MGC:24712 IMAGE:4277490), complete cds
BC022433	272	2.64027e-05	0.80678	Homo sapiens eukaryotic translation initiation factor 4A1 (EIF4A1), transcript variant 2, mRNA
NM_001204510	272	2.64027e-05	0.806806	Homo sapiens isolate F123 (P22) mitochondrion, complete genome
AY339524	272	2.64027e-05	0.806832	Homo sapiens chromosome 17, clone CTD-3226O14, complete sequence
AC105208	272	2.64027e-05	0.806859	Homo sapiens cDNA FLJ61635 complete cds, highly similar to Homo sapiens likely ortholog of mouse immediate early response, erythropoietin 4 (LEREPO4), mRNA
AK298615	271	2.63057e-05	0.806885	Homo sapiens low density lipoprotein receptor (LDLR) gene, complete cds
AY324609	271	2.63057e-05	0.806911	Homo sapiens MHC class I antigen HLA-C mRNA (HLA-Cw-1603 allele), complete cds
U41420	271	2.63057e-05	0.806938	Homo sapiens mRNA; cDNA DKFZp686C17209 (from clone DKFZp686C17209)
BX640812	271	2.63057e-05	0.806964	Homo sapiens chromosome 11, clone RP11-138N3, complete sequence
AC034259	271	2.63057e-05	0.80699	Human jun-D mRNA for JUN-D protein
X51346	271	2.63057e-05	0.807017	Human mRNA for actin-binding protein (filamin) (ABP-280)
X53416	271	2.63057e-05	0.807043	Homo sapiens cDNA clone IMAGE:4135681, **** WARNING: chimeric clone ****
BC023515	271	2.63057e-05	0.807069	Homo sapiens melanoma antigen family D, 2, mRNA (cDNA clone MGC:111101 IMAGE:30529545), complete cds
BC091503	271	2.63057e-05	0.807096	TPA: Homo sapiens SRP RNA for signal recognition particle RNA
HG323693	271	2.63057e-05	0.807122	Homo sapiens pyruvate kinase, muscle, mRNA (cDNA clone MGC:3932 IMAGE:2958817), complete cds
BC012811	270	2.62086e-05	0.807148	Homo sapiens high-mobility group box 2, mRNA (cDNA clone IMAGE:2900706)
BC000903	270	2.62086e-05	0.807174	XR_932816.2
XR_932816	270	2.62086e-05	0.8072	Homo sapiens chromosome 8, clone RP11-863K10, complete sequence
AC138356	270	2.62086e-05	0.807227	Human DNA sequence from clone RP1-14O9 on chromosome Xp11.1-11.4, complete sequence
Z98046	270	2.62086e-05	0.807253	Homo sapiens mRNA; partial sequence
AJ002969	269	2.61115e-05	0.807279	Homo sapiens hepatocellular carcinoma-associated protein HCA10 mRNA, complete cds
AF320070	269	2.61115e-05	0.807305	Homo sapiens cDNA FLJ25779 fis, clone TST06596
AK098645	269	2.61115e-05	0.807331	H.sapiens 28S rRNA V8 region (Antrum-2)
X69344	268	2.60145e-05	0.807357	Homo sapiens ribosomal protein S18 pseudogene 12 (RPS18P12) on chromosome 17
NG_011261	268	2.60145e-05	0.807383	Homo sapiens genome assembly, organelle: mitochondrion
LS998724	268	2.60145e-05	0.807409	Homo sapiens clone pp730 unknown mRNA
AF289586	268	2.60145e-05	0.807435	Homo sapiens mRNA for proline-, glutamic acid-, leucine-rich protein 1 variant, clone: fk12906
AK226056	268	2.60145e-05	0.807461	Homo sapiens survival of motor neuron 2, centromeric, mRNA (cDNA clone MGC:20996 IMAGE:4427000), complete cds
BC015308	268	2.60145e-05	0.807487	Homo sapiens mRNA for hypothetical protein 11B6, clone XP11B6
AJ293618	268	2.60145e-05	0.807513	Homo sapiens transcription factor HMX3 mRNA, complete cds
AY882602	267	2.59174e-05	0.807539	Homo sapiens proline, glutamate and leucine rich protein 1, mRNA (cDNA clone MGC:70420 IMAGE:6068755), complete cds
BC069058	267	2.59174e-05	0.807565	Homo sapiens cDNA FLJ76644 complete cds, highly similar to Homo sapiens survival of motor neuron 2, centromeric (SMN2), transcript variant a, mRNA
AK289669	267	2.59174e-05	0.807591	Homo sapiens survival of motor neuron 2, centromeric, mRNA (cDNA clone MGC:88227 IMAGE:4673318), complete cds
BC070242	267	2.59174e-05	0.807617	Homo sapiens melanoma antigen family D, 2, mRNA (cDNA clone MGC:8386 IMAGE:2820442), complete cds
BC000304	267	2.59174e-05	0.807643	Homo sapiens mRNA; cDNA DKFZp686P0752 (from clone DKFZp686P0752)
BX647995	267	2.59174e-05	0.807669	Homo sapiens BAC clone RP11-114B6 from chromosome 7, complete sequence
AC231380	267	2.59174e-05	0.807695	Homo sapiens isolate TDD84 mitochondrion, complete genome
KC252467	266	2.58203e-05	0.807721	Homo sapiens isolate A33-59 mitochondrion, complete genome
MH120455	266	2.58203e-05	0.807746	Homo sapiens cDNA FLJ60710 complete cds, highly similar to Homo sapiens likely ortholog of mouse immediate early response, erythropoietin 4 (LEREPO4), mRNA
AK297658	266	2.58203e-05	0.807772	Homo sapiens survival motor neuron protein isoform e (SMN2) mRNA, exons 2b, 4 through 8 and partial cds, alternatively spliced
JQ690861	266	2.58203e-05	0.807798	Homo sapiens actin, beta, mRNA (cDNA clone IMAGE:3461395), containing frame-shift errors
BC023204	266	2.58203e-05	0.807824	Homo sapiens DEK proto-oncogene (DEK), RefSeqGene (LRG_1375) on chromosome 6
NG_042290	265	2.57233e-05	0.80785	Homo sapiens chromosome 2 clone CH17-211O8, complete sequence
AC277863	265	2.57233e-05	0.807875	Homo sapiens cDNA FLJ60754 complete cds, moderately similar to Survival motor neuron protein
AK298203	265	2.57233e-05	0.807901	Homo sapiens survival motor neuron 1 protein isoform e (SMN1) mRNA, partial cds, alternatively spliced
JQ657800	265	2.57233e-05	0.807927	Homo sapiens survival motor neuron protein isoform h (SMN2) mRNA, exons 2b, 4 through 6, 8 and partial cds, alternatively spliced
JQ690862	265	2.57233e-05	0.807952	Homo sapiens survival motor neuron protein isoform h (SMN1) mRNA, exons 2b, 4 through 6, 8 and partial cds, alternatively spliced
JQ690867	265	2.57233e-05	0.807978	Homo sapiens mRNA for jun D proto-oncogene variant, clone: FCC135B07
AK223630	265	2.57233e-05	0.808004	Homo sapiens tyrosine phosphatase (cdc14B) mRNA, complete cds
AF023158	265	2.57233e-05	0.80803	Homo sapiens cDNA FLJ33684 fis, clone BRAWH2002630, highly similar to Human hepatocellular carcinoma associated protein (JCL-1) mRNA
AK091003	265	2.57233e-05	0.808055	Homo sapiens MHC class I antigen (HLA-B) mRNA, HLA-B*270502 variant allele, partial cds
AY221104	265	2.57233e-05	0.808081	Homo sapiens isolate MA178 mitochondrion, complete genome
HQ012121	264	2.56262e-05	0.808107	Homo sapiens junction plakoglobin (JUP), RefSeqGene (LRG_401) on chromosome 17
NG_009090	264	2.56262e-05	0.808132	Homo sapiens chromosome 19 clone CTB-50L17, complete sequence
AC011498	264	2.56262e-05	0.808158	Homo sapiens cDNA FLJ46285 fis, clone TESTI4032128, highly similar to Amyloid-like protein 2 precursor (Amyloid protein homolog) (APPH) (CDEI box-binding protein)(CDEBP)
AK128162	264	2.56262e-05	0.808184	Human junD mRNA
X56681	263	2.55291e-05	0.808209	Human HLA-B*5501 mRNA, complete cds
M77778	263	2.55291e-05	0.808235	Homo sapiens keratin 5, mRNA (cDNA clone MGC:39301 IMAGE:5428482), complete cds
BC024292	263	2.55291e-05	0.80826	Homo sapiens haplogroup K1a2 mitochondrion, complete genome
HM041971	262	2.54321e-05	0.808286	Homo sapiens tubulin, alpha 1b, mRNA (cDNA clone MGC:16616 IMAGE:4111591), complete cds
BC009314	262	2.54321e-05	0.808311	Homo sapiens LHRI_LNC1842.2 lncRNA gene, complete sequence
MN297062	262	2.54321e-05	0.808336	Homo sapiens clone fl4 breast cancer associated gene 1 protein (BCG1) mRNA, complete cds
AF128528	262	2.54321e-05	0.808362	H.sapiens CpG island DNA genomic Mse1 fragment, clone 46g7, reverse read cpg46g7.rt1a
Z58636	262	2.54321e-05	0.808387	Homo sapiens 28S ribosomal RNA pseudogene, complete sequence
L20636	262	2.54321e-05	0.808413	Homo sapiens keratin 14, mRNA (cDNA clone MGC:24954 IMAGE:4776763), complete cds
BC042437	262	2.54321e-05	0.808438	Homo sapiens RNA, U5A small nuclear 1 (RNU5A-1), small nuclear RNA
NR_002756	262	2.54321e-05	0.808464	Homo sapiens isolate MS10589 mitochondrion, partial genome
MH043585	261	2.5335e-05	0.808489	Homo sapiens signal recognition particle 14 (SRP14), transcript variant 2, mRNA
NM_001309434	261	2.5335e-05	0.808514	Human elongation factor 1-alpha (EF1A) mRNA, partial cds
M29548	261	2.5335e-05	0.80854	Homo sapiens catechol-O-methyltransferase transcript variant COMT_v2 (COMT) mRNA, alternatively spliced
EF103917	261	2.5335e-05	0.808565	Human DNA sequence from clone RP11-16H23 on chromosome 10, complete sequence
AL138761	261	2.5335e-05	0.80859	Homo sapiens cDNA FLJ61585 complete cds, highly similar to DNA-directed RNA polymerase II largest subunit (EC 2.7.7.6)
AK304882	260	2.52379e-05	0.808616	TPA: Homo sapiens SRP RNA for signal recognition particle RNA
HG323699	260	2.52379e-05	0.808641	Homo sapiens RAB6A, member RAS oncogene family, mRNA (cDNA clone MGC:110943 IMAGE:5295149), complete cds
BC096818	259	2.51408e-05	0.808666	Homo sapiens high-mobility group box 1, mRNA (cDNA clone MGC:166986 IMAGE:8860319), complete cds
BC141844	259	2.51408e-05	0.808691	Homo sapiens HLA-B52v gene for HLA-B52 variant, partial cds
AB051357	259	2.51408e-05	0.808716	Homo sapiens catechol-O-methyltransferase transcript variant COMT_v1 (COMT) mRNA, alternatively spliced
EF103916	259	2.51408e-05	0.808741	Homo sapiens chromosome 5 clone CH17-85K8, complete sequence
AC270747	259	2.51408e-05	0.808766	Homo sapiens NADH:ubiquinone oxidoreductase core subunit S8 (NDUFS8), RefSeqGene on chromosome 11; nuclear gene for mitochondrial product
NG_017040	259	2.51408e-05	0.808792	Homo sapiens chromosome 11, clone RP11-113A6, complete sequence
AC091012	259	2.51408e-05	0.808817	Homo sapiens clone alpha_S628 mRNA sequence
AF001541	258	2.50438e-05	0.808842	Homo sapiens cDNA FLJ33705 fis, clone BRAWH2006301, weakly similar to SPLICEOSOME ASSOCIATED PROTEIN 49
AK091024	258	2.50438e-05	0.808867	Homo sapiens insulin-like growth factor binding protein 7 mRNA, complete cds
BT006654	258	2.50438e-05	0.808892	Homo sapiens PRO2675 mRNA, complete cds
AF119890	258	2.50438e-05	0.808917	Homo sapiens RNA, U5B small nuclear 1 (RNU5B-1), small nuclear RNA
NR_002757	258	2.50438e-05	0.808942	Homo sapiens haplotype E18X mitochondrion, complete genome
AY195773	257	2.49467e-05	0.808967	Homo sapiens haplogroup X2c1 mitochondrion, complete genome
KX530926	257	2.49467e-05	0.808992	Homo sapiens isolate Erzrum_84 haplogroup T2c1c mitochondrion, complete genome
MF362947	257	2.49467e-05	0.809017	Homo sapiens isolate Tamula17_Baltic_MN_CCC mitochondrion, complete genome
MG429017	257	2.49467e-05	0.809042	Homo sapiens cDNA FLJ32595 fis, clone SPLEN2000505, highly similar to RAS-RELATED PROTEIN RAB-6
AK057157	257	2.49467e-05	0.809067	Homo sapiens CD81 molecule (CD81), transcript variant 1, mRNA
NM_004356	257	2.49467e-05	0.809092	Homo sapiens nuclear FMR1 interacting protein 2 (NUFIP2), mRNA
NM_020772	257	2.49467e-05	0.809117	Homo sapiens transportin 1 (TNPO1), transcript variant 1, mRNA
NM_002270	257	2.49467e-05	0.809142	Homo sapiens cDNA, FLJ96345, Homo sapiens SET translocation (myeloid leukemia-associated) (SET),mRNA
AK315313	256	2.48496e-05	0.809166	Homo sapiens CD81 molecule, mRNA (cDNA clone MGC:111086 IMAGE:30398483), complete cds
BC093047	256	2.48496e-05	0.809191	Homo sapiens high-mobility group box 1 (HMGB1) gene, complete cds
EU012027	256	2.48496e-05	0.809216	Homo sapiens RAB6A, member RAS oncogene family, mRNA (cDNA clone MGC:1654 IMAGE:3506585), complete cds
BC003617	256	2.48496e-05	0.809241	Homo sapiens nuclear paraspeckle assembly transcript 1 (NEAT1), transcript variant MENbeta, long non-coding RNA
[truncated: 17,985 more rows]
