# Supplementary material for: Revisiting the cancer microbiome using PRISM
Source: bioRxiv. 2025 Jan 24:2025.01.21.634087. Preprint. [Version 1] doi: 10.1101/2025.01.21.634087 (PMC11785023; doi:10.1101/2025.01.21.634087)
Supplement: Supplement 3 — Table S3. PRISM training and testing datasets [file media-3.xlsx]

## Sheet: Table S3
data type	project	sample	taxid	name	type (1=truly present, 0=contaminant)	predicted contamination score	fold
CLID	PRJDB14694	DRR415303	10376	Human gammaherpesvirus 4	1	0.998853	1
CLID	PRJDB14694	DRR415303	573	Klebsiella pneumoniae	0	0.000342163	1
CLID	PRJDB14694	DRR415303	1491	Clostridium botulinum	0	7.80539e-05	1
CLID	PRJDB14694	DRR415303	11908	Human T cell leukemia virus type I	0	0.240993	1
CLID	PRJDB14694	DRR415303	29382	Staphylococcus cohnii	0	0.000337561	1
CLID	PRJDB14694	DRR415303	29442	Pseudomonas tolaasii	0	3.64913e-05	1
CLID	PRJDB14694	DRR415303	55601	Vibrio anguillarum	0	0.000134763	1
CLID	PRJDB14694	DRR415303	2057741	Bradyrhizobium sp SK17	0	0.000638577	1
CLID	PRJDB14694	DRR415303	2267833	Rhizobium oryzihabitans	0	1.04117e-05	1
CLID	PRJDB14694	DRR415304	10376	Human gammaherpesvirus 4	1	0.997632	3
CLID	PRJDB14694	DRR415304	573	Klebsiella pneumoniae	0	0.000183193	3
CLID	PRJDB14694	DRR415304	1491	Clostridium botulinum	0	2.85383e-05	3
CLID	PRJDB14694	DRR415304	11908	Human T cell leukemia virus type I	0	0.854675	3
CLID	PRJDB14694	DRR415304	29382	Staphylococcus cohnii	0	6.21199e-05	3
CLID	PRJDB14694	DRR415304	29442	Pseudomonas tolaasii	0	0.000349558	3
CLID	PRJDB14694	DRR415304	55601	Vibrio anguillarum	0	0.000100346	3
CLID	PRJDB14694	DRR415304	1197460	Bradyrhizobium sp 6 2017	0	0.000196887	3
CLID	PRJDB14694	DRR415304	2057741	Bradyrhizobium sp SK17	0	0.00691852	3
CLID	PRJDB14694	DRR415304	2184519	Hydrogenophaga sp. NH-16	0	0.000161371	3
CLID	PRJDB14694	DRR415304	2267833	Rhizobium oryzihabitans	0	3.98224e-05	3
CLID	PRJDB14694	DRR415305	10376	Human gammaherpesvirus 4	1	0.999653	3
CLID	PRJDB14694	DRR415305	573	Klebsiella pneumoniae	0	0.000129031	3
CLID	PRJDB14694	DRR415305	1491	Clostridium botulinum	0	4.01584e-05	3
CLID	PRJDB14694	DRR415305	1747	Cutibacterium acnes	0	4.45341e-05	3
CLID	PRJDB14694	DRR415305	11856	Squirrel monkey retrovirus	0	0.00168235	3
CLID	PRJDB14694	DRR415305	11908	Human T cell leukemia virus type I	0	0.0248993	3
CLID	PRJDB14694	DRR415305	29382	Staphylococcus cohnii	0	0.000243813	3
CLID	PRJDB14694	DRR415305	29442	Pseudomonas tolaasii	0	0.000109239	3
CLID	PRJDB14694	DRR415305	55601	Vibrio anguillarum	0	7.94333e-05	3
CLID	PRJDB14694	DRR415305	1197460	Bradyrhizobium sp 6 2017	0	0.00028561	3
CLID	PRJDB14694	DRR415305	2057741	Bradyrhizobium sp SK17	0	0.0143758	3
CLID	PRJDB14694	DRR415305	2184519	Hydrogenophaga sp. NH-16	0	2.27569e-05	3
CLID	PRJDB14694	DRR415305	2267833	Rhizobium oryzihabitans	0	9.15626e-05	3
CLID	PRJDB14694	DRR415306	10376	Human gammaherpesvirus 4	1	0.999158	3
CLID	PRJDB14694	DRR415306	1280	Staphylococcus aureus	0	0.00129991	3
CLID	PRJDB14694	DRR415306	1491	Clostridium botulinum	0	1.83241e-05	3
CLID	PRJDB14694	DRR415306	11856	Squirrel monkey retrovirus	0	0.184766	3
CLID	PRJDB14694	DRR415306	11908	Human T cell leukemia virus type I	0	0.506029	3
CLID	PRJDB14694	DRR415306	29442	Pseudomonas tolaasii	0	0.000365384	3
CLID	PRJDB14694	DRR415306	55601	Vibrio anguillarum	0	6.03135e-05	3
CLID	PRJDB14694	DRR415306	2057741	Bradyrhizobium sp SK17	0	0.0025517	3
CLID	PRJDB14694	DRR415306	2267833	Rhizobium oryzihabitans	0	5.41434e-05	3
CLID	PRJDB14694	DRR415307	10376	Human gammaherpesvirus 4	1	0.74541	3
CLID	PRJDB14694	DRR415307	573	Klebsiella pneumoniae	0	0.000137502	3
CLID	PRJDB14694	DRR415307	1491	Clostridium botulinum	0	8.28871e-05	3
CLID	PRJDB14694	DRR415307	11908	Human T cell leukemia virus type I	0	0.866813	3
CLID	PRJDB14694	DRR415307	55601	Vibrio anguillarum	0	0.00011824	3
CLID	PRJDB14694	DRR415307	1197460	Bradyrhizobium sp 6 2017	0	0.00104641	3
CLID	PRJDB14694	DRR415307	2057741	Bradyrhizobium sp SK17	0	0.0247996	3
CLID	PRJDB14694	DRR415307	2267833	Rhizobium oryzihabitans	0	0.000278156	3
CLID	PRJDB14694	DRR415307	2500149	Chivirus iEPS5	0	0.00256943	3
CLID	PRJDB14694	DRR415308	10376	Human gammaherpesvirus 4	1	0.969748	3
CLID	PRJDB14694	DRR415308	573	Klebsiella pneumoniae	0	6.64203e-05	3
CLID	PRJDB14694	DRR415308	1491	Clostridium botulinum	0	4.06268e-05	3
CLID	PRJDB14694	DRR415308	1747	Cutibacterium acnes	0	0.000101573	3
CLID	PRJDB14694	DRR415308	11856	Squirrel monkey retrovirus	0	0.00832449	3
CLID	PRJDB14694	DRR415308	11908	Human T cell leukemia virus type I	0	0.897847	3
CLID	PRJDB14694	DRR415308	29382	Staphylococcus cohnii	0	7.82737e-05	3
CLID	PRJDB14694	DRR415308	29442	Pseudomonas tolaasii	0	0.000262367	3
CLID	PRJDB14694	DRR415308	55601	Vibrio anguillarum	0	0.000645597	3
CLID	PRJDB14694	DRR415308	76775	Malassezia restricta	0	0.000110242	3
CLID	PRJDB14694	DRR415308	122368	Cercospora beticola	0	1.54281e-05	3
CLID	PRJDB14694	DRR415308	2057741	Bradyrhizobium sp SK17	0	0.00367773	3
CLID	PRJDB14694	DRR415308	2184519	Hydrogenophaga sp. NH-16	0	0.00025907	3
CLID	PRJDB14694	DRR415308	2267833	Rhizobium oryzihabitans	0	1.54871e-05	3
CLID	PRJDB14694	DRR415309	10376	Human gammaherpesvirus 4	1	0.723262	3
CLID	PRJDB14694	DRR415309	562	Escherichia coli	0	0.000445806	3
CLID	PRJDB14694	DRR415309	573	Klebsiella pneumoniae	0	3.89786e-05	3
CLID	PRJDB14694	DRR415309	1282	Staphylococcus epidermidis	0	0.000391944	3
CLID	PRJDB14694	DRR415309	1396	Bacillus cereus	0	0.00164547	3
CLID	PRJDB14694	DRR415309	1747	Cutibacterium acnes	0	0.000116282	3
CLID	PRJDB14694	DRR415309	11908	Human T cell leukemia virus type I	0	0.714149	3
CLID	PRJDB14694	DRR415309	29380	Staphylococcus caprae	0	8.29822e-05	3
CLID	PRJDB14694	DRR415309	40324	Stenotrophomonas maltophilia	0	4.08489e-05	3
CLID	PRJDB14694	DRR415309	44283	Pasteurella multocida subsp multocida	0	0.000127681	3
CLID	PRJDB14694	DRR415309	55601	Vibrio anguillarum	0	5.379e-05	3
CLID	PRJDB14694	DRR415309	172042	Rothia aeria	0	2.44494e-05	3
CLID	PRJDB14694	DRR415309	223967	Methylorubrum populi	0	1.0012e-05	3
CLID	PRJDB14694	DRR415309	244734	Bradyrhizobium betae	0	0.000133091	3
CLID	PRJDB14694	DRR415309	272630	Methylorubrum extorquens AM1	0	2.44442e-05	3
CLID	PRJDB14694	DRR415309	1197460	Bradyrhizobium sp 6 2017	0	0.000474661	3
CLID	PRJDB14694	DRR415309	1325090	Bradyrhizobium guangdongense	0	0.000204452	3
CLID	PRJDB14694	DRR415309	1528099	Lawsonella clevelandensis	0	3.91025e-06	3
CLID	PRJDB14694	DRR415309	2057741	Bradyrhizobium sp SK17	0	0.0280616	3
CLID	PRJDB14694	DRR415309	2184519	Hydrogenophaga sp. NH-16	0	2.09492e-05	3
CLID	PRJDB14694	DRR415309	2267833	Rhizobium oryzihabitans	0	3.1775e-05	3
CLID	PRJDB14694	DRR415310	10376	Human gammaherpesvirus 4	1	0.99884	3
CLID	PRJDB14694	DRR415310	562	Escherichia coli	0	0.00147562	3
CLID	PRJDB14694	DRR415310	1491	Clostridium botulinum	0	3.21614e-05	3
CLID	PRJDB14694	DRR415310	1747	Cutibacterium acnes	0	0.00118599	3
CLID	PRJDB14694	DRR415310	11908	Human T cell leukemia virus type I	0	0.935927	3
CLID	PRJDB14694	DRR415310	55601	Vibrio anguillarum	0	4.72661e-05	3
CLID	PRJDB14694	DRR415310	2057741	Bradyrhizobium sp SK17	0	0.000694111	3
CLID	PRJDB14694	DRR415311	10376	Human gammaherpesvirus 4	1	0.989146	3
CLID	PRJDB14694	DRR415311	573	Klebsiella pneumoniae	0	0.000270501	3
CLID	PRJDB14694	DRR415311	1491	Clostridium botulinum	0	2.07398e-05	3
CLID	PRJDB14694	DRR415311	1747	Cutibacterium acnes	0	0.000296591	3
CLID	PRJDB14694	DRR415311	11908	Human T cell leukemia virus type I	0	0.920275	3
CLID	PRJDB14694	DRR415311	29442	Pseudomonas tolaasii	0	0.000224911	3
CLID	PRJDB14694	DRR415311	55601	Vibrio anguillarum	0	3.85073e-05	3
CLID	PRJDB14694	DRR415311	2057741	Bradyrhizobium sp SK17	0	0.0683852	3
CLID	PRJDB14694	DRR415311	2184519	Hydrogenophaga sp. NH-16	0	0.000125509	3
CLID	PRJDB14694	DRR415312	10376	Human gammaherpesvirus 4	1	0.991453	3
CLID	PRJDB14694	DRR415312	573	Klebsiella pneumoniae	0	7.86274e-05	3
CLID	PRJDB14694	DRR415312	1491	Clostridium botulinum	0	6.22271e-05	3
CLID	PRJDB14694	DRR415312	29382	Staphylococcus cohnii	0	4.48535e-05	3
CLID	PRJDB14694	DRR415312	29442	Pseudomonas tolaasii	0	0.000216986	3
CLID	PRJDB14694	DRR415312	55601	Vibrio anguillarum	0	5.09218e-05	3
CLID	PRJDB14694	DRR415312	2057741	Bradyrhizobium sp SK17	0	0.0119899	3
CLID	PRJDB14694	DRR415312	2184519	Hydrogenophaga sp. NH-16	0	8.80392e-05	3
CLID	PRJDB14694	DRR415313	10376	Human gammaherpesvirus 4	1	0.933948	3
CLID	PRJDB14694	DRR415313	562	Escherichia coli	0	0.000259454	3
CLID	PRJDB14694	DRR415313	573	Klebsiella pneumoniae	0	0.000124429	3
CLID	PRJDB14694	DRR415313	1491	Clostridium botulinum	0	2.38553e-05	3
CLID	PRJDB14694	DRR415313	1747	Cutibacterium acnes	0	7.08724e-05	3
CLID	PRJDB14694	DRR415313	55601	Vibrio anguillarum	0	0.000420744	3
CLID	PRJDB14694	DRR415313	72000	Kocuria rhizophila	0	0.000314972	3
CLID	PRJDB14694	DRR415313	76775	Malassezia restricta	0	2.76676e-05	3
CLID	PRJDB14694	DRR415313	83263	Aminobacter aminovorans	0	0.000199376	3
CLID	PRJDB14694	DRR415313	223967	Methylorubrum populi	0	1.51868e-05	3
CLID	PRJDB14694	DRR415313	244734	Bradyrhizobium betae	0	0.000119704	3
CLID	PRJDB14694	DRR415313	272630	Methylorubrum extorquens AM1	0	0.000102822	3
CLID	PRJDB14694	DRR415313	1197460	Bradyrhizobium sp 6 2017	0	0.000138141	3
CLID	PRJDB14694	DRR415313	1325090	Bradyrhizobium guangdongense	0	0.000364046	3
CLID	PRJDB14694	DRR415313	1355477	Bradyrhizobium diazoefficiens	0	5.15495e-05	3
CLID	PRJDB14694	DRR415313	2057741	Bradyrhizobium sp SK17	0	0.0393051	3
CLID	PRJDB14694	DRR415313	2184519	Hydrogenophaga sp. NH-16	0	2.75642e-05	3
CLID	PRJDB14694	DRR415313	2267833	Rhizobium oryzihabitans	0	1.09571e-05	3
CLID	PRJDB7352	DRR149005	11234	Measles morbillivirus	1	0.998228	3
CLID	PRJDB7352	DRR149005	573	Klebsiella pneumoniae	0	0.00027242	3
CLID	PRJDB7352	DRR149005	1747	Cutibacterium acnes	0	0.000663963	3
CLID	PRJDB7352	DRR149005	488447	Burkholderia contaminans	0	0.000485511	3
CLID	PRJDB7352	DRR149005	1324352	Chryseobacterium gallinarum	0	0.000138728	3
CLID	PRJDB7352	DRR149005	1458426	Serpentinimonas maccroryi	0	2.84137e-05	3
CLID	PRJDB9077	DRR200603	11908	Human T cell leukemia virus type I	1	0.814801	4
CLID	PRJDB9077	DRR200603	562	Escherichia coli	0	0.181071	4
CLID	PRJDB9077	DRR200603	2267833	Rhizobium oryzihabitans	0	0.000172542	4
CLID	PRJEB22183	ERR2097201	11676	Human immunodeficiency virus 1	1	0.999143	1
CLID	PRJEB22183	ERR2097201	2267833	Rhizobium oryzihabitans	0	0.000450707	1
CLID	PRJEB22183	ERR2097201	2306583	Halomonas sp JS92 SW72	0	1.54924e-05	1
CLID	PRJEB32013	ERR3262080	1313	Streptococcus pneumoniae	1	0.145293	2
CLID	PRJEB32013	ERR3262080	76775	Malassezia restricta	0	0.000735577	2
CLID	PRJEB32013	ERR3262084	1313	Streptococcus pneumoniae	1	0.993005	3
CLID	PRJEB32013	ERR3262084	1747	Cutibacterium acnes	0	0.00015224	3
CLID	PRJEB32013	ERR3262085	1313	Streptococcus pneumoniae	1	0.99872	2
CLID	PRJEB32013	ERR3262085	1396	Bacillus cereus	0	0.000163419	2
CLID	PRJEB32013	ERR3262085	1827580	Streptomyces nigra	0	1.10746e-05	2
CLID	PRJEB32013	ERR3262086	1313	Streptococcus pneumoniae	1	0.819259	2
CLID	PRJEB32013	ERR3262086	76775	Malassezia restricta	0	0.000679936	2
CLID	PRJEB32013	ERR3262088	1313	Streptococcus pneumoniae	1	0.999645	2
CLID	PRJEB32013	ERR3262088	1396	Bacillus cereus	0	6.14888e-05	2
CLID	PRJEB32013	ERR3262088	76775	Malassezia restricta	0	0.000286148	2
CLID	PRJEB32013	ERR3262091	1313	Streptococcus pneumoniae	1	0.997091	2
CLID	PRJEB32013	ERR3262091	1280	Staphylococcus aureus	0	0.000117705	2
CLID	PRJEB32013	ERR3262091	76775	Malassezia restricta	0	0.000307235	2
CLID	PRJEB32013	ERR3262092	1313	Streptococcus pneumoniae	1	0.982933	2
CLID	PRJEB32013	ERR3262093	1313	Streptococcus pneumoniae	1	0.993664	2
CLID	PRJEB32013	ERR3262098	1313	Streptococcus pneumoniae	1	0.999699	2
CLID	PRJEB32829	ERR3346324	487	Neisseria meningitidis	1	0.518621	2
CLID	PRJEB32829	ERR3346324	287	Pseudomonas aeruginosa	0	0.042317	2
CLID	PRJEB32829	ERR3346324	303	Pseudomonas putida	0	9.38129e-05	2
CLID	PRJEB32829	ERR3346324	305	Ralstonia solanacearum	0	3.24547e-05	2
CLID	PRJEB32829	ERR3346324	470	Acinetobacter baumannii	0	0.000195569	2
CLID	PRJEB32829	ERR3346324	483	Neisseria cinerea	0	0.00107264	2
CLID	PRJEB32829	ERR3346324	485	Neisseria gonorrhoeae	0	0.0808455	2
CLID	PRJEB32829	ERR3346324	486	Neisseria lactamica	0	0.00236114	2
CLID	PRJEB32829	ERR3346324	490	Neisseria sicca	0	0.0569366	2
CLID	PRJEB32829	ERR3346324	492	Neisseria animalis	0	0.00261628	2
CLID	PRJEB32829	ERR3346324	495	Neisseria elongata	0	0.040156	2
CLID	PRJEB32829	ERR3346324	562	Escherichia coli	0	0.0130345	2
CLID	PRJEB32829	ERR3346324	573	Klebsiella pneumoniae	0	0.000322003	2
CLID	PRJEB32829	ERR3346324	670	Vibrio parahaemolyticus	0	1.24242e-05	2
CLID	PRJEB32829	ERR3346324	1396	Bacillus cereus	0	0.000366355	2
CLID	PRJEB32829	ERR3346324	11676	Human immunodeficiency virus 1	0	0.546628	2
CLID	PRJEB32829	ERR3346324	28450	Burkholderia pseudomallei	0	4.8059e-05	2
CLID	PRJEB32829	ERR3346324	44574	Nitrosomonas communis	0	2.27673e-05	2
CLID	PRJEB32829	ERR3346324	59201	Salmonella enterica subsp enterica	0	0.000743828	2
CLID	PRJEB32829	ERR3346324	96942	Vitreoscilla sp C1	0	1.33229e-05	2
CLID	PRJEB32829	ERR3346324	149539	Salmonella enterica subsp enterica serovar Enteritidis	0	0.000161999	2
CLID	PRJEB32829	ERR3346324	243365	Chromobacterium violaceum ATCC 12472	0	0.00051336	2
CLID	PRJEB32829	ERR3346324	292415	Thiobacillus denitrificans ATCC 25259	0	0.000475078	2
CLID	PRJEB32829	ERR3346324	576610	Polynucleobacter necessarius	0	1.66702e-05	2
CLID	PRJEB32829	ERR3346324	640030	Neisseria zalophi	0	6.47449e-05	2
CLID	PRJEB32829	ERR3346324	657387	Kushneria phosphatilytica	0	9.58185e-06	2
CLID	PRJEB32829	ERR3346324	768066	Halomonas elongata DSM 2581	0	0.000515354	2
CLID	PRJEB32829	ERR3346324	1432792	Methylocaldum marinum	0	1.42102e-06	2
CLID	PRJEB32829	ERR3346324	1443113	Yersinia enterocolitica LC20	0	1.71307e-05	2
CLID	PRJEB32829	ERR3346324	1445510	Gynuella sunshinyii YC6258	0	6.13783e-06	2
CLID	PRJEB32829	ERR3346324	1853278	Neisseria chenwenguii	0	1.29745e-05	2
CLID	PRJEB32829	ERR3346324	1867846	Legionella clemsonensis	0	1.46932e-06	2
CLID	PRJEB32829	ERR3346324	2583588	Salmonella enterica subsp enterica serovar 1 4 5 12 i	0	0.000395241	2
CLID	PRJEB32829	ERR3346325	487	Neisseria meningitidis	1	0.744538	2
CLID	PRJEB32829	ERR3346325	287	Pseudomonas aeruginosa	0	0.0949083	2
CLID	PRJEB32829	ERR3346325	303	Pseudomonas putida	0	1.14141e-05	2
CLID	PRJEB32829	ERR3346325	470	Acinetobacter baumannii	0	0.00154665	2
CLID	PRJEB32829	ERR3346325	483	Neisseria cinerea	0	0.000420072	2
CLID	PRJEB32829	ERR3346325	485	Neisseria gonorrhoeae	0	0.261226	2
CLID	PRJEB32829	ERR3346325	486	Neisseria lactamica	0	0.00198792	2
CLID	PRJEB32829	ERR3346325	490	Neisseria sicca	0	0.0388901	2
CLID	PRJEB32829	ERR3346325	495	Neisseria elongata	0	0.0281951	2
CLID	PRJEB32829	ERR3346325	504	Kingella kingae	0	1.49139e-05	2
CLID	PRJEB32829	ERR3346325	645	Aeromonas salmonicida	0	3.63126e-05	2
CLID	PRJEB32829	ERR3346325	1396	Bacillus cereus	0	0.000159573	2
CLID	PRJEB32829	ERR3346325	1496	Clostridioides difficile	0	1.39044e-05	2
CLID	PRJEB32829	ERR3346325	11676	Human immunodeficiency virus 1	0	0.165641	2
CLID	PRJEB32829	ERR3346325	28450	Burkholderia pseudomallei	0	4.19638e-05	2
CLID	PRJEB32829	ERR3346325	44574	Nitrosomonas communis	0	6.4122e-05	2
CLID	PRJEB32829	ERR3346325	96942	Vitreoscilla sp C1	0	8.63982e-06	2
CLID	PRJEB32829	ERR3346325	149539	Salmonella enterica subsp enterica serovar Enteritidis	0	0.00146816	2
CLID	PRJEB32829	ERR3346325	219572	Pseudomonas antarctica	0	8.80799e-06	2
CLID	PRJEB32829	ERR3346325	242231	Neisseria gonorrhoeae FA 1090	0	0.0112768	2
CLID	PRJEB32829	ERR3346325	243365	Chromobacterium violaceum ATCC 12472	0	0.000567651	2
CLID	PRJEB32829	ERR3346325	576610	Polynucleobacter necessarius	0	3.18686e-05	2
CLID	PRJEB32829	ERR3346325	640030	Neisseria zalophi	0	0.000117572	2
CLID	PRJEB32829	ERR3346325	657387	Kushneria phosphatilytica	0	1.31702e-05	2
CLID	PRJEB32829	ERR3346325	768066	Halomonas elongata DSM 2581	0	0.000225168	2
CLID	PRJEB32829	ERR3346325	1443113	Yersinia enterocolitica LC20	0	1.38474e-05	2
CLID	PRJEB32829	ERR3346325	1853278	Neisseria chenwenguii	0	4.73834e-05	2
CLID	PRJEB32829	ERR3346325	2583588	Salmonella enterica subsp enterica serovar 1 4 5 12 i	0	0.000841446	2
CLID	PRJEB32829	ERR3346326	487	Neisseria meningitidis	1	0.820597	2
CLID	PRJEB32829	ERR3346326	287	Pseudomonas aeruginosa	0	0.0873362	2
CLID	PRJEB32829	ERR3346326	303	Pseudomonas putida	0	3.07608e-05	2
CLID	PRJEB32829	ERR3346326	305	Ralstonia solanacearum	0	0.000153463	2
CLID	PRJEB32829	ERR3346326	470	Acinetobacter baumannii	0	0.000717742	2
CLID	PRJEB32829	ERR3346326	485	Neisseria gonorrhoeae	0	0.276208	2
CLID	PRJEB32829	ERR3346326	486	Neisseria lactamica	0	0.00276035	2
CLID	PRJEB32829	ERR3346326	490	Neisseria sicca	0	0.0405643	2
CLID	PRJEB32829	ERR3346326	495	Neisseria elongata	0	0.00590133	2
CLID	PRJEB32829	ERR3346326	504	Kingella kingae	0	1.75398e-05	2
CLID	PRJEB32829	ERR3346326	670	Vibrio parahaemolyticus	0	3.46766e-06	2
CLID	PRJEB32829	ERR3346326	1396	Bacillus cereus	0	0.000248629	2
CLID	PRJEB32829	ERR3346326	11676	Human immunodeficiency virus 1	0	0.392132	2
CLID	PRJEB32829	ERR3346326	28450	Burkholderia pseudomallei	0	2.75455e-05	2
CLID	PRJEB32829	ERR3346326	44574	Nitrosomonas communis	0	3.59392e-05	2
CLID	PRJEB32829	ERR3346326	47421	Hydrogenophaga pseudoflava	0	3.77533e-05	2
CLID	PRJEB32829	ERR3346326	96942	Vitreoscilla sp C1	0	1.06773e-05	2
CLID	PRJEB32829	ERR3346326	149539	Salmonella enterica subsp enterica serovar Enteritidis	0	0.000415428	2
CLID	PRJEB32829	ERR3346326	242231	Neisseria gonorrhoeae FA 1090	0	0.00209915	2
CLID	PRJEB32829	ERR3346326	243365	Chromobacterium violaceum ATCC 12472	0	0.000681915	2
CLID	PRJEB32829	ERR3346326	576610	Polynucleobacter necessarius	0	1.87446e-05	2
CLID	PRJEB32829	ERR3346326	640030	Neisseria zalophi	0	8.36295e-06	2
CLID	PRJEB32829	ERR3346326	657387	Kushneria phosphatilytica	0	1.226e-05	2
CLID	PRJEB32829	ERR3346326	768066	Halomonas elongata DSM 2581	0	0.000756994	2
CLID	PRJEB32829	ERR3346326	1443113	Yersinia enterocolitica LC20	0	4.0568e-05	2
CLID	PRJEB32829	ERR3346326	1853278	Neisseria chenwenguii	0	1.55659e-05	2
CLID	PRJEB33005	ERR3367901	139	Borreliella burgdorferi	1	0.0116452	5
CLID	PRJEB33005	ERR3367901	29519	Borreliella garinii	1	0.917457	5
CLID	PRJEB33005	ERR3367901	287	Pseudomonas aeruginosa	0	0.840373	5
CLID	PRJEB33005	ERR3367901	316	Pseudomonas stutzeri	0	0.0152827	5
CLID	PRJEB33005	ERR3367901	487	Neisseria meningitidis	0	0.463679	5
CLID	PRJEB33005	ERR3367901	1280	Staphylococcus aureus	0	0.000494995	5
CLID	PRJEB33005	ERR3367901	1282	Staphylococcus epidermidis	0	0.0015883	5
CLID	PRJEB33005	ERR3367901	11676	Human immunodeficiency virus 1	0	0.0842976	5
CLID	PRJEB33005	ERR3367901	29518	Borreliella afzelii	0	0.000133989	5
CLID	PRJEB33005	ERR3367901	498741	Borreliella finlandensis	0	0.000569569	5
CLID	PRJEB33005	ERR3367901	1302376	Candidatus Pseudomonas adelgestsugas	0	0.00034109	5
CLID	PRJEB33005	ERR3367901	1674146	Borreliella mayonii	0	0.000215721	5
CLID	PRJEB34920	ERR3597432	11676	Human immunodeficiency virus 1	1	0.999758	3
CLID	PRJEB34920	ERR3597432	35269	Woodchuck hepatitis virus	0	0.0108219	3
CLID	PRJEB34920	ERR3597432	76775	Malassezia restricta	0	1.53227e-05	3
CLID	PRJEB34920	ERR3597432	1179673	Oerskovia sp. KBS0722	0	0.000657813	3
CLID	PRJEB34920	ERR3597433	11676	Human immunodeficiency virus 1	1	0.999799	3
CLID	PRJEB34920	ERR3597433	29382	Staphylococcus cohnii	0	0.00105164	3
CLID	PRJEB34920	ERR3597433	35269	Woodchuck hepatitis virus	0	0.00590841	3
CLID	PRJEB34920	ERR3597434	11676	Human immunodeficiency virus 1	1	0.999641	3
CLID	PRJEB34920	ERR3597434	29382	Staphylococcus cohnii	0	0.000161949	3
CLID	PRJEB34920	ERR3597435	11676	Human immunodeficiency virus 1	1	0.999892	3
CLID	PRJEB34920	ERR3597435	35269	Woodchuck hepatitis virus	0	0.00694396	3
CLID	PRJEB34920	ERR3597435	280036	Sporisorium graminicola	0	0.000146929	3
CLID	PRJEB34920	ERR3597436	11676	Human immunodeficiency virus 1	1	0.999718	3
CLID	PRJEB34920	ERR3597436	35269	Woodchuck hepatitis virus	0	0.00573399	3
CLID	PRJEB34920	ERR3597437	11676	Human immunodeficiency virus 1	1	0.99981	3
CLID	PRJEB34920	ERR3597438	11676	Human immunodeficiency virus 1	1	0.999684	3
CLID	PRJEB34920	ERR3597438	29382	Staphylococcus cohnii	0	0.000364762	3
CLID	PRJEB34920	ERR3597438	35269	Woodchuck hepatitis virus	0	0.00363885	3
CLID	PRJEB34920	ERR3597439	11676	Human immunodeficiency virus 1	1	0.999169	3
CLID	PRJEB34920	ERR3597439	562	Escherichia coli	0	0.0134555	3
CLID	PRJEB34920	ERR3597439	1379	Gemella haemolysans	0	0.0791118	3
CLID	PRJEB34920	ERR3597439	35269	Woodchuck hepatitis virus	0	0.00542713	3
CLID	PRJEB34920	ERR3597440	11676	Human immunodeficiency virus 1	1	0.99955	3
CLID	PRJEB40775	ERR4675284	1280	Staphylococcus aureus	1	0.959819	5
CLID	PRJEB40775	ERR4675284	287	Pseudomonas aeruginosa	0	0.132406	5
CLID	PRJEB40775	ERR4675284	294	Pseudomonas fluorescens	0	0.0154712	5
CLID	PRJEB40775	ERR4675284	303	Pseudomonas putida	0	0.00680582	5
CLID	PRJEB40775	ERR4675284	470	Acinetobacter baumannii	0	0.000228459	5
CLID	PRJEB40775	ERR4675284	562	Escherichia coli	0	0.0364682	5
CLID	PRJEB40775	ERR4675284	573	Klebsiella pneumoniae	0	0.000776212	5
CLID	PRJEB40775	ERR4675284	1282	Staphylococcus epidermidis	0	0.0084789	5
CLID	PRJEB40775	ERR4675284	1290	Staphylococcus hominis	0	0.00501397	5
CLID	PRJEB40775	ERR4675284	1404	Priestia megaterium	0	6.00997e-05	5
CLID	PRJEB40775	ERR4675284	1423	Bacillus subtilis	0	0.000723928	5
CLID	PRJEB40775	ERR4675284	1428	Bacillus thuringiensis	0	1.70511e-05	5
CLID	PRJEB40775	ERR4675284	1747	Cutibacterium acnes	0	0.000417377	5
CLID	PRJEB40775	ERR4675284	2751	Carnobacterium maltaromaticum	0	0.000123771	5
CLID	PRJEB40775	ERR4675284	5007	Brettanomyces bruxellensis	0	1.33506e-05	5
CLID	PRJEB40775	ERR4675284	28035	Staphylococcus lugdunensis	0	0.000164096	5
CLID	PRJEB40775	ERR4675284	29380	Staphylococcus caprae	0	0.0387188	5
CLID	PRJEB40775	ERR4675284	29385	Staphylococcus saprophyticus	0	0.000465766	5
CLID	PRJEB40775	ERR4675284	34062	Moraxella osloensis	0	0.000187154	5
CLID	PRJEB40775	ERR4675284	38304	Corynebacterium tuberculostearicum	0	3.25259e-05	5
CLID	PRJEB40775	ERR4675284	44283	Pasteurella multocida subsp multocida	0	0.000162385	5
CLID	PRJEB40775	ERR4675284	55508	Janthinobacterium agaricidamnosum	0	0.00016224	5
CLID	PRJEB40775	ERR4675284	55601	Vibrio anguillarum	0	3.04202e-05	5
CLID	PRJEB40775	ERR4675284	76775	Malassezia restricta	0	0.000998739	5
CLID	PRJEB40775	ERR4675284	121627	Talaromyces rugulosus	0	2.40027e-06	5
CLID	PRJEB40775	ERR4675284	170573	Staphylococcus pettenkoferi	0	0.0317765	5
CLID	PRJEB40775	ERR4675284	188932	Pedobacter cryoconitis	0	9.85653e-05	5
CLID	PRJEB40775	ERR4675284	237258	Cloacibacterium normanense	0	4.18089e-05	5
CLID	PRJEB40775	ERR4675284	246432	Staphylococcus equorum	0	0.00381012	5
CLID	PRJEB40775	ERR4675284	280036	Sporisorium graminicola	0	2.2399e-06	5
CLID	PRJEB40775	ERR4675284	284591	Yarrowia lipolytica CLIB122	0	0.000229702	5
CLID	PRJEB40775	ERR4675284	367110	Neurospora crassa	0	3.87762e-05	5
CLID	PRJEB40775	ERR4675284	368607	Janthinobacterium svalbardensis	0	0.00097994	5
CLID	PRJEB40775	ERR4675284	492670	Bacillus velezensis	0	8.58956e-05	5
CLID	PRJEB40775	ERR4675284	985002	Staphylococcus argenteus	0	0.000840175	5
CLID	PRJEB40775	ERR4675284	1817405	Abyssicoccus albus	0	1.11138e-05	5
CLID	PRJEB40775	ERR4675284	2306583	Halomonas sp JS92 SW72	0	4.6543e-06	5
CLID	PRJEB40775	ERR4675284	2528023	Urbifossiella limnaea	0	2.81722e-05	5
CLID	PRJEB40775	ERR4675285	1280	Staphylococcus aureus	1	0.781317	5
CLID	PRJEB40775	ERR4675285	573	Klebsiella pneumoniae	0	0.000429204	5
CLID	PRJEB40775	ERR4675285	729	Haemophilus parainfluenzae	0	0.000573401	5
CLID	PRJEB40775	ERR4675285	1260	Finegoldia magna	0	0.00160053	5
CLID	PRJEB40775	ERR4675285	1270	Micrococcus luteus	0	0.00798075	5
CLID	PRJEB40775	ERR4675285	1276	Kytococcus sedentarius	0	0.000138449	5
CLID	PRJEB40775	ERR4675285	1379	Gemella haemolysans	0	0.00103812	5
CLID	PRJEB40775	ERR4675285	1660	Schaalia odontolytica	0	2.48462e-05	5
CLID	PRJEB40775	ERR4675285	1747	Cutibacterium acnes	0	0.00287896	5
CLID	PRJEB40775	ERR4675285	5207	Cryptococcus neoformans	0	0.0840008	5
CLID	PRJEB40775	ERR4675285	5478	Candida glabrata	0	4.72166e-05	5
CLID	PRJEB40775	ERR4675285	29385	Staphylococcus saprophyticus	0	0.000412523	5
CLID	PRJEB40775	ERR4675285	29394	Dolosigranulum pigrum	0	0.00262818	5
CLID	PRJEB40775	ERR4675285	33011	Cutibacterium granulosum	0	5.58192e-05	5
CLID	PRJEB40775	ERR4675285	34062	Moraxella osloensis	0	0.00172949	5
CLID	PRJEB40775	ERR4675285	37921	Arthrobacter agilis	0	0.000171205	5
CLID	PRJEB40775	ERR4675285	38304	Corynebacterium tuberculostearicum	0	0.00035631	5
CLID	PRJEB40775	ERR4675285	39791	Corynebacterium glucuronolyticum	0	0.000221305	5
CLID	PRJEB40775	ERR4675285	43768	Corynebacterium matruchotii	0	0.000228897	5
CLID	PRJEB40775	ERR4675285	43990	Corynebacterium segmentosum	0	0.00010248	5
CLID	PRJEB40775	ERR4675285	44283	Pasteurella multocida subsp multocida	0	0.0058993	5
CLID	PRJEB40775	ERR4675285	46125	Abiotrophia defectiva	0	0.000410302	5
CLID	PRJEB40775	ERR4675285	47671	Lautropia mirabilis	0	0.00013726	5
CLID	PRJEB40775	ERR4675285	47770	Lactobacillus crispatus	0	0.000666062	5
CLID	PRJEB40775	ERR4675285	54005	Peptoniphilus harei	0	0.000247864	5
CLID	PRJEB40775	ERR4675285	71999	Kocuria palustris	0	0.000445042	5
CLID	PRJEB40775	ERR4675285	90370	Salmonella enterica subsp enterica serovar Typhi	0	0.000495118	5
CLID	PRJEB40775	ERR4675285	119912	Salmonella enterica subsp enterica serovar Choleraesuis	0	0.000202575	5
CLID	PRJEB40775	ERR4675285	122368	Cercospora beticola	0	6.29671e-06	5
CLID	PRJEB40775	ERR4675285	135461	Bacillus subtilis subsp subtilis	0	0.00107296	5
CLID	PRJEB40775	ERR4675285	147802	Lactobacillus iners	0	0.00401556	5
CLID	PRJEB40775	ERR4675285	155077	Cellvibrio japonicus	0	0.000283263	5
CLID	PRJEB40775	ERR4675285	157687	Leptotrichia wadei	0	0.00290639	5
CLID	PRJEB40775	ERR4675285	165179	Prevotella copri	0	0.00465498	5
CLID	PRJEB40775	ERR4675285	179408	Oscillatoria nigro viridis PCC 7112	0	0.00131864	5
CLID	PRJEB40775	ERR4675285	208596	Carnobacterium sp 17 4	0	0.000896592	5
CLID	PRJEB40775	ERR4675285	223967	Methylorubrum populi	0	2.68734e-05	5
CLID	PRJEB40775	ERR4675285	237258	Cloacibacterium normanense	0	0.000948389	5
CLID	PRJEB40775	ERR4675285	262209	Janibacter melonis	0	8.36399e-05	5
CLID	PRJEB40775	ERR4675285	322104	Scheffersomyces stipitis CBS 6054	0	0.000290878	5
CLID	PRJEB40775	ERR4675285	392593	Inhella inkyongensis	0	1.079e-05	5
CLID	PRJEB40775	ERR4675285	396015	Rothia terrae	0	0.00140717	5
CLID	PRJEB40775	ERR4675285	401472	Corynebacterium ureicelerivorans	0	0.000217017	5
CLID	PRJEB40775	ERR4675285	402881	Parvibaculum lavamentivorans	0	0.000663968	5
CLID	PRJEB40775	ERR4675285	437897	Megamonas funiformis	0	0.000155587	5
CLID	PRJEB40775	ERR4675285	441620	Methylorubrum populi	0	8.07943e-06	5
CLID	PRJEB40775	ERR4675285	525919	Anaerococcus prevotii DSM 20548	0	0.0172309	5
CLID	PRJEB40775	ERR4675285	526225	Geodermatophilus obscurus DSM 43160	0	2.95677e-05	5
CLID	PRJEB40775	ERR4675285	617123	Lachnoanaerobaculum umeaense	0	0.000129519	5
CLID	PRJEB40775	ERR4675285	649638	Truepera radiovictrix DSM 17093	0	0.0004332	5
CLID	PRJEB40775	ERR4675285	712435	Porphyromonas sp oral taxon 275	0	0.00167576	5
CLID	PRJEB40775	ERR4675285	943830	Tardiphaga robiniae	0	9.44175e-05	5
CLID	PRJEB40775	ERR4675285	1032480	Microlunatus phosphovorus NM 1	0	4.66251e-05	5
CLID	PRJEB40775	ERR4675285	1115757	Leptolyngbya sp BL0902	0	0.00537919	5
CLID	PRJEB40775	ERR4675285	1146883	Blastococcus saxobsidens DD2	0	4.31799e-05	5
CLID	PRJEB40775	ERR4675285	1173027	Allocoleopsis franciscana PCC 7113	0	7.80266e-05	5
CLID	PRJEB40775	ERR4675285	1182172	Salmonella enterica subsp enterica serovar Bareilly str CFSAN000661	0	0.00012263	5
CLID	PRJEB40775	ERR4675285	1195464	Bacillus thuringiensis MC28	0	4.67677e-05	5
CLID	PRJEB40775	ERR4675285	1266845	Carnobacterium inhibens	0	0.000344525	5
CLID	PRJEB40775	ERR4675285	1296536	Enterobacter hormaechei subsp xiangfangensis	0	6.71107e-06	5
CLID	PRJEB40775	ERR4675285	1461582	Jeotgalicoccus saudimassiliensis	0	0.000143187	5
CLID	PRJEB40775	ERR4675285	1499687	Planococcus massiliensis	0	1.23207e-05	5
CLID	PRJEB40775	ERR4675285	1646498	Acinetobacter sp TTH0 4	0	3.80988e-05	5
CLID	PRJEB40775	ERR4675285	1817405	Abyssicoccus albus	0	4.49978e-05	5
CLID	PRJEB40775	ERR4675285	1870984	Anaerococcus mediterraneensis	0	0.000150451	5
CLID	PRJEB40775	ERR4675285	2303332	Cellvibrio sp KY GH 1	0	0.000497047	5
CLID	PRJEB40775	ERR4675285	2498451	Rheinheimera mangrovi	0	3.81067e-05	5
CLID	PRJEB40775	ERR4675285	2500532	Paracoccus sp Arc7 R13	0	0.0067096	5
CLID	PRJEB40775	ERR4675285	2528023	Urbifossiella limnaea	0	0.00392834	5
CLID	PRJEB40775	ERR4675285	2589076	Paracoccus sp AK26	0	0.000172058	5
CLID	PRJEB40775	ERR4675285	2732163	Limnobacter sp SAORIC 580	0	0.00131859	5
CLID	PRJEB40775	ERR4675286	1280	Staphylococcus aureus	1	0.986491	3
CLID	PRJEB40775	ERR4675286	287	Pseudomonas aeruginosa	0	0.0444032	3
CLID	PRJEB40775	ERR4675286	294	Pseudomonas fluorescens	0	0.0126386	3
CLID	PRJEB40775	ERR4675286	303	Pseudomonas putida	0	0.000681878	3
CLID	PRJEB40775	ERR4675286	470	Acinetobacter baumannii	0	0.000125619	3
CLID	PRJEB40775	ERR4675286	562	Escherichia coli	0	0.125046	3
CLID	PRJEB40775	ERR4675286	573	Klebsiella pneumoniae	0	0.000101039	3
CLID	PRJEB40775	ERR4675286	1270	Micrococcus luteus	0	0.000230468	3
CLID	PRJEB40775	ERR4675286	1276	Kytococcus sedentarius	0	9.86524e-06	3
CLID	PRJEB40775	ERR4675286	1282	Staphylococcus epidermidis	0	0.000955087	3
CLID	PRJEB40775	ERR4675286	1290	Staphylococcus hominis	0	0.000628756	3
CLID	PRJEB40775	ERR4675286	1423	Bacillus subtilis	0	0.000734615	3
CLID	PRJEB40775	ERR4675286	1747	Cutibacterium acnes	0	0.0273509	3
CLID	PRJEB40775	ERR4675286	2751	Carnobacterium maltaromaticum	0	2.94797e-05	3
CLID	PRJEB40775	ERR4675286	28450	Burkholderia pseudomallei	0	0.000121046	3
CLID	PRJEB40775	ERR4675286	28901	Salmonella enterica	0	0.00128418	3
CLID	PRJEB40775	ERR4675286	29380	Staphylococcus caprae	0	0.00730997	3
CLID	PRJEB40775	ERR4675286	29382	Staphylococcus cohnii	0	0.00602106	3
CLID	PRJEB40775	ERR4675286	29385	Staphylococcus saprophyticus	0	0.000427024	3
CLID	PRJEB40775	ERR4675286	29394	Dolosigranulum pigrum	0	2.65201e-05	3
CLID	PRJEB40775	ERR4675286	33011	Cutibacterium granulosum	0	4.92644e-05	3
CLID	PRJEB40775	ERR4675286	34062	Moraxella osloensis	0	5.86846e-05	3
CLID	PRJEB40775	ERR4675286	38289	Corynebacterium jeikeium	0	0.000492801	3
CLID	PRJEB40775	ERR4675286	38304	Corynebacterium tuberculostearicum	0	0.00136699	3
CLID	PRJEB40775	ERR4675286	44283	Pasteurella multocida subsp multocida	0	0.000100655	3
CLID	PRJEB40775	ERR4675286	54005	Peptoniphilus harei	0	1.26797e-05	3
CLID	PRJEB40775	ERR4675286	55508	Janthinobacterium agaricidamnosum	0	0.000127491	3
CLID	PRJEB40775	ERR4675286	59814	Pantoea dispersa	0	2.73975e-05	3
CLID	PRJEB40775	ERR4675286	71999	Kocuria palustris	0	2.00914e-05	3
CLID	PRJEB40775	ERR4675286	76775	Malassezia restricta	0	0.000105295	3
CLID	PRJEB40775	ERR4675286	121627	Talaromyces rugulosus	0	9.88614e-06	3
CLID	PRJEB40775	ERR4675286	147802	Lactobacillus iners	0	2.98409e-05	3
CLID	PRJEB40775	ERR4675286	156976	Corynebacterium riegelii	0	0.000577897	3
CLID	PRJEB40775	ERR4675286	156978	Corynebacterium imitans	0	0.000196553	3
CLID	PRJEB40775	ERR4675286	158836	Enterobacter hormaechei	0	1.66879e-05	3
CLID	PRJEB40775	ERR4675286	170573	Staphylococcus pettenkoferi	0	0.0071563	3
CLID	PRJEB40775	ERR4675286	188932	Pedobacter cryoconitis	0	0.000444168	3
CLID	PRJEB40775	ERR4675286	367110	Neurospora crassa	0	2.71637e-05	3
CLID	PRJEB40775	ERR4675286	368607	Janthinobacterium svalbardensis	0	0.00265757	3
CLID	PRJEB40775	ERR4675286	401472	Corynebacterium ureicelerivorans	0	0.000163433	3
CLID	PRJEB40775	ERR4675286	492670	Bacillus velezensis	0	1.3058e-05	3
CLID	PRJEB40775	ERR4675286	525919	Anaerococcus prevotii	0	0.000624109	3
CLID	PRJEB40775	ERR4675286	573729	Thermothelomyces thermophilus ATCC 42464	0	3.50773e-06	3
CLID	PRJEB40775	ERR4675286	587753	Pseudomonas chlororaphis	0	0.00041629	3
CLID	PRJEB40775	ERR4675286	946435	Jeotgalicoccus sp ATCC 8456	0	8.42564e-05	3
CLID	PRJEB40775	ERR4675286	1296536	Enterobacter hormaechei subsp xiangfangensis	0	2.7379e-05	3
CLID	PRJEB40775	ERR4675286	1461582	Jeotgalicoccus saudimassiliensis	0	0.00329304	3
CLID	PRJEB40775	ERR4675286	1644131	Janthinobacterium sp 1 2014MBL MicDiv	0	0.00139806	3
CLID	PRJEB40775	ERR4675286	1817405	Abyssicoccus albus	0	0.00190402	3
CLID	PRJEB40775	ERR4675286	1870984	Anaerococcus mediterraneensis	0	3.70315e-05	3
CLID	PRJEB40775	ERR4675286	2528023	Urbifossiella limnaea	0	1.74889e-05	3
CLID	PRJEB40775	ERR4675286	2583588	Salmonella enterica subsp enterica serovar 1 4 5 12 i	0	0.00012246	3
CLID	PRJEB40775	ERR4675286	2590869	Janthinobacterium tructae	0	0.000274505	3
CLID	PRJEB40775	ERR4675289	1280	Staphylococcus aureus	1	0.094239	5
CLID	PRJEB40775	ERR4675289	287	Pseudomonas aeruginosa	0	0.00638784	5
CLID	PRJEB40775	ERR4675289	294	Pseudomonas fluorescens	0	0.00433543	5
CLID	PRJEB40775	ERR4675289	303	Pseudomonas putida	0	0.00253247	5
CLID	PRJEB40775	ERR4675289	317	Pseudomonas syringae	0	0.000679898	5
CLID	PRJEB40775	ERR4675289	321	Pseudomonas syringae pv syringae	0	0.00020009	5
CLID	PRJEB40775	ERR4675289	333	Pseudomonas chlororaphis subsp chlororaphis	0	2.34747e-05	5
CLID	PRJEB40775	ERR4675289	470	Acinetobacter baumannii	0	0.00108162	5
CLID	PRJEB40775	ERR4675289	537	Iodobacter fluviatilis	0	4.54368e-05	5
CLID	PRJEB40775	ERR4675289	562	Escherichia coli	0	0.0195621	5
CLID	PRJEB40775	ERR4675289	573	Klebsiella pneumoniae	0	7.72547e-06	5
CLID	PRJEB40775	ERR4675289	623	Shigella flexneri	0	1.27042e-05	5
CLID	PRJEB40775	ERR4675289	1260	Finegoldia magna	0	6.40247e-05	5
CLID	PRJEB40775	ERR4675289	1270	Micrococcus luteus	0	0.00185018	5
CLID	PRJEB40775	ERR4675289	1276	Kytococcus sedentarius	0	5.35649e-05	5
CLID	PRJEB40775	ERR4675289	1290	Staphylococcus hominis	0	0.00123019	5
CLID	PRJEB40775	ERR4675289	1423	Bacillus subtilis	0	0.00981227	5
CLID	PRJEB40775	ERR4675289	1650	Kurthia zopfii	0	0.000153054	5
CLID	PRJEB40775	ERR4675289	1747	Cutibacterium acnes	0	0.000975323	5
CLID	PRJEB40775	ERR4675289	2751	Carnobacterium maltaromaticum	0	0.00047915	5
CLID	PRJEB40775	ERR4675289	28450	Burkholderia pseudomallei	0	0.000142171	5
CLID	PRJEB40775	ERR4675289	28901	Salmonella enterica	0	0.000732975	5
CLID	PRJEB40775	ERR4675289	29394	Dolosigranulum pigrum	0	1.80245e-05	5
CLID	PRJEB40775	ERR4675289	34062	Moraxella osloensis	0	0.000181038	5
CLID	PRJEB40775	ERR4675289	38289	Corynebacterium jeikeium	0	4.83752e-05	5
CLID	PRJEB40775	ERR4675289	38304	Corynebacterium tuberculostearicum	0	5.83148e-05	5
CLID	PRJEB40775	ERR4675289	40214	Acinetobacter johnsonii	0	0.00518488	5
CLID	PRJEB40775	ERR4675289	44283	Pasteurella multocida subsp multocida	0	2.52022e-05	5
CLID	PRJEB40775	ERR4675289	54005	Peptoniphilus harei	0	4.71832e-05	5
CLID	PRJEB40775	ERR4675289	55508	Janthinobacterium agaricidamnosum	0	8.11178e-05	5
CLID	PRJEB40775	ERR4675289	57975	Burkholderia thailandensis	0	1.68492e-05	5
CLID	PRJEB40775	ERR4675289	58712	Salmonella enterica subsp enterica serovar Anatum	0	2.4696e-05	5
CLID	PRJEB40775	ERR4675289	59814	Pantoea dispersa	0	1.91366e-05	5
CLID	PRJEB40775	ERR4675289	71999	Kocuria palustris	0	8.04399e-05	5
CLID	PRJEB40775	ERR4675289	76775	Malassezia restricta	0	0.000232945	5
CLID	PRJEB40775	ERR4675289	90371	Salmonella enterica subsp enterica serovar Typhimurium	0	7.9469e-05	5
CLID	PRJEB40775	ERR4675289	108981	Acinetobacter schindleri	0	2.01822e-05	5
CLID	PRJEB40775	ERR4675289	121627	Talaromyces rugulosus	0	1.15448e-05	5
CLID	PRJEB40775	ERR4675289	134875	Xanthomonas translucens pv translucens	0	2.00664e-05	5
CLID	PRJEB40775	ERR4675289	135461	Bacillus subtilis subsp subtilis	0	0.000192007	5
CLID	PRJEB40775	ERR4675289	147802	Lactobacillus iners	0	0.000157794	5
CLID	PRJEB40775	ERR4675289	149539	Salmonella enterica subsp enterica serovar Enteritidis	0	4.2276e-05	5
CLID	PRJEB40775	ERR4675289	156976	Corynebacterium riegelii	0	3.36817e-05	5
CLID	PRJEB40775	ERR4675289	156978	Corynebacterium imitans	0	0.000159453	5
CLID	PRJEB40775	ERR4675289	158836	Enterobacter hormaechei	0	1.24333e-05	5
CLID	PRJEB40775	ERR4675289	169292	Corynebacterium aurimucosum	0	0.000104147	5
CLID	PRJEB40775	ERR4675289	170573	Staphylococcus pettenkoferi	0	0.00185229	5
CLID	PRJEB40775	ERR4675289	188932	Pedobacter cryoconitis	0	0.00416926	5
CLID	PRJEB40775	ERR4675289	199591	Brevibacterium luteolum	0	0.00020056	5
CLID	PRJEB40775	ERR4675289	205918	NA	0	6.65203e-05	5
CLID	PRJEB40775	ERR4675289	223967	Methylorubrum populi	0	0.000189984	5
CLID	PRJEB40775	ERR4675289	225991	Comamonas aquatica	0	0.000803046	5
CLID	PRJEB40775	ERR4675289	271848	Burkholderia thailandensis E264	0	1.26563e-05	5
CLID	PRJEB40775	ERR4675289	368607	Janthinobacterium svalbardensis	0	0.0295291	5
CLID	PRJEB40775	ERR4675289	401472	Corynebacterium ureicelerivorans	0	1.50121e-05	5
CLID	PRJEB40775	ERR4675289	441620	Methylorubrum populi	0	1.74955e-05	5
CLID	PRJEB40775	ERR4675289	525919	Anaerococcus prevotii	0	5.41602e-05	5
CLID	PRJEB40775	ERR4675289	748678	Yersinia pestis str Pestoides B	0	5.01955e-05	5
CLID	PRJEB40775	ERR4675289	869212	Turneriella parva DSM 21527	0	0.000128901	5
CLID	PRJEB40775	ERR4675289	945844	Massilia oculi	0	2.63827e-05	5
CLID	PRJEB40775	ERR4675289	1249667	Burkholderia thailandensis USAMRU Malaysia #20	0	2.73882e-06	5
CLID	PRJEB40775	ERR4675289	1296536	Enterobacter hormaechei subsp xiangfangensis	0	1.52006e-05	5
CLID	PRJEB40775	ERR4675289	1302376	Candidatus Pseudomonas adelgestsugas	0	3.8558e-05	5
CLID	PRJEB40775	ERR4675289	1349767	Janthinobacterium agaricidamnosum NBRC 102515 DSM 9628	0	2.76539e-05	5
CLID	PRJEB40775	ERR4675289	1437000	Burkholderia pseudomallei MSHR1153	0	1.28152e-05	5
CLID	PRJEB40775	ERR4675289	1644131	Janthinobacterium sp 1 2014MBL MicDiv	0	7.13043e-05	5
CLID	PRJEB40775	ERR4675289	1817405	Abyssicoccus albus	0	0.000374813	5
CLID	PRJEB40775	ERR4675289	1870984	Anaerococcus mediterraneensis	0	4.61166e-05	5
CLID	PRJEB40775	ERR4675289	1879050	Acinetobacter wuhouensis	0	1.39886e-05	5
CLID	PRJEB40775	ERR4675289	1911586	Marinilactibacillus sp 15R	0	0.000110523	5
CLID	PRJEB40775	ERR4675289	2033033	Aeromonas sp CU5	0	1.38539e-05	5
CLID	PRJEB40775	ERR4675289	2498451	Rheinheimera mangrovi	0	8.87498e-06	5
CLID	PRJEB40775	ERR4675289	2500532	Paracoccus sp Arc7 R13	0	0.000220829	5
CLID	PRJEB40775	ERR4675289	2528023	Urbifossiella limnaea	0	0.000285023	5
CLID	PRJEB40775	ERR4675289	2559074	Pseudomonas sp S150	0	4.54635e-05	5
CLID	PRJEB40775	ERR4675289	2583588	Salmonella enterica subsp enterica serovar 1 4 5 12 i	0	3.44015e-05	5
CLID	PRJEB40775	ERR4675289	2590869	Janthinobacterium tructae	0	9.54608e-05	5
CLID	PRJEB40775	ERR4675289	2597701	Comamonas sp NLF 7 7	0	1.32657e-05	5
CLID	PRJEB40775	ERR4675289	2732163	Limnobacter sp SAORIC 580	0	7.22394e-06	5
CLID	PRJEB40775	ERR4675290	1280	Staphylococcus aureus	1	0.0563052	5
CLID	PRJEB40775	ERR4675290	573	Klebsiella pneumoniae	0	0.000607818	5
CLID	PRJEB40775	ERR4675290	729	Haemophilus parainfluenzae	0	0.00201762	5
CLID	PRJEB40775	ERR4675290	1184	Leptolyngbya boryana	0	0.000345427	5
CLID	PRJEB40775	ERR4675290	1260	Finegoldia magna	0	0.00100104	5
CLID	PRJEB40775	ERR4675290	1270	Micrococcus luteus	0	0.000850688	5
CLID	PRJEB40775	ERR4675290	1275	Kocuria rosea	0	0.0261761	5
CLID	PRJEB40775	ERR4675290	1282	Staphylococcus epidermidis	0	0.00212963	5
CLID	PRJEB40775	ERR4675290	1290	Staphylococcus hominis	0	0.00259643	5
CLID	PRJEB40775	ERR4675290	1308	Streptococcus thermophilus	0	0.000224617	5
CLID	PRJEB40775	ERR4675290	1314	Streptococcus pyogenes	0	0.00950094	5
CLID	PRJEB40775	ERR4675290	1379	Gemella haemolysans	0	0.000517729	5
CLID	PRJEB40775	ERR4675290	1491	Clostridium botulinum	0	0.0180849	5
CLID	PRJEB40775	ERR4675290	1660	Schaalia odontolytica	0	2.51062e-05	5
CLID	PRJEB40775	ERR4675290	1747	Cutibacterium acnes	0	0.00838166	5
CLID	PRJEB40775	ERR4675290	5207	Cryptococcus neoformans	0	0.0125565	5
CLID	PRJEB40775	ERR4675290	28133	Prevotella nigrescens	0	0.00389671	5
CLID	PRJEB40775	ERR4675290	29394	Dolosigranulum pigrum	0	0.00112764	5
CLID	PRJEB40775	ERR4675290	29466	Veillonella parvula	0	0.00174554	5
CLID	PRJEB40775	ERR4675290	33011	Cutibacterium granulosum	0	3.6923e-05	5
CLID	PRJEB40775	ERR4675290	34062	Moraxella osloensis	0	0.00139977	5
CLID	PRJEB40775	ERR4675290	37921	Arthrobacter agilis	0	0.000265947	5
CLID	PRJEB40775	ERR4675290	37928	Arthrobacter crystallopoietes	0	0.000106388	5
CLID	PRJEB40775	ERR4675290	38304	Corynebacterium tuberculostearicum	0	0.000583094	5
CLID	PRJEB40775	ERR4675290	39791	Corynebacterium glucuronolyticum	0	2.65555e-05	5
CLID	PRJEB40775	ERR4675290	43675	Rothia mucilaginosa	0	0.000149498	5
CLID	PRJEB40775	ERR4675290	43768	Corynebacterium matruchotii	0	0.000194265	5
CLID	PRJEB40775	ERR4675290	43769	Corynebacterium propinquum	0	0.000467338	5
CLID	PRJEB40775	ERR4675290	44283	Pasteurella multocida subsp multocida	0	0.00263557	5
CLID	PRJEB40775	ERR4675290	45610	Psychrobacter urativorans	0	1.83079e-05	5
CLID	PRJEB40775	ERR4675290	47671	Lautropia mirabilis	0	8.96955e-05	5
CLID	PRJEB40775	ERR4675290	47770	Lactobacillus crispatus	0	0.00352783	5
CLID	PRJEB40775	ERR4675290	54005	Peptoniphilus harei	0	0.000542092	5
CLID	PRJEB40775	ERR4675290	71999	Kocuria palustris	0	0.000619213	5
CLID	PRJEB40775	ERR4675290	98403	Drechmeria coniospora	0	6.21843e-06	5
CLID	PRJEB40775	ERR4675290	121627	Talaromyces rugulosus	0	0.000204004	5
CLID	PRJEB40775	ERR4675290	122368	Cercospora beticola	0	2.48977e-05	5
CLID	PRJEB40775	ERR4675290	147802	Lactobacillus iners	0	0.00279184	5
CLID	PRJEB40775	ERR4675290	156980	Arthrobacter woluwensis	0	0.000100119	5
CLID	PRJEB40775	ERR4675290	157687	Leptotrichia wadei	0	0.00133305	5
CLID	PRJEB40775	ERR4675290	165179	Prevotella copri	0	0.00615753	5
CLID	PRJEB40775	ERR4675290	172042	Rothia aeria	0	0.000151123	5
CLID	PRJEB40775	ERR4675290	208596	Carnobacterium sp 17 4	0	0.00319238	5
CLID	PRJEB40775	ERR4675290	321984	Massilia plicata	0	8.86531e-05	5
CLID	PRJEB40775	ERR4675290	322104	Scheffersomyces stipitis CBS 6054	0	7.09657e-05	5
CLID	PRJEB40775	ERR4675290	388357	Kocuria turfanensis	0	0.000209468	5
CLID	PRJEB40775	ERR4675290	437897	Megamonas funiformis	0	0.000212024	5
CLID	PRJEB40775	ERR4675290	446465	Brachybacterium faecium	0	1.07529e-05	5
CLID	PRJEB40775	ERR4675290	459472	Planococcus glaciei	0	4.78613e-05	5
CLID	PRJEB40775	ERR4675290	477641	Modestobacter marinus	0	0.00013694	5
CLID	PRJEB40775	ERR4675290	525919	Anaerococcus prevotii DSM 20548	0	0.0139118	5
CLID	PRJEB40775	ERR4675290	526225	Geodermatophilus obscurus DSM 43160	0	0.000102965	5
CLID	PRJEB40775	ERR4675290	712357	Leptotrichia sp oral taxon 212	0	0.003272	5
CLID	PRJEB40775	ERR4675290	871575	Ogataea parapolymorpha	0	3.90333e-06	5
CLID	PRJEB40775	ERR4675290	1078471	Serinicoccus profundi	0	0.000224145	5
CLID	PRJEB40775	ERR4675290	1115757	Leptolyngbya sp BL0902	0	0.000789122	5
CLID	PRJEB40775	ERR4675290	1136231	Candida orthopsilosis	0	0.0029772	5
CLID	PRJEB40775	ERR4675290	1146883	Blastococcus saxobsidens DD2	0	8.86901e-05	5
CLID	PRJEB40775	ERR4675290	1185653	Planococcus antarcticus DSM 14505	0	0.00127531	5
CLID	PRJEB40775	ERR4675290	1266845	Carnobacterium inhibens	0	0.000196986	5
CLID	PRJEB40775	ERR4675290	1296536	Enterobacter hormaechei subsp xiangfangensis	0	6.51361e-05	5
CLID	PRJEB40775	ERR4675290	1414655	Pepper chlorotic spot orthotospovirus	0	2.97369e-05	5
CLID	PRJEB40775	ERR4675290	1461582	Jeotgalicoccus saudimassiliensis	0	3.1877e-05	5
CLID	PRJEB40775	ERR4675290	1499687	Planococcus massiliensis	0	0.000141599	5
CLID	PRJEB40775	ERR4675290	1646498	Acinetobacter sp TTH0 4	0	0.000223243	5
CLID	PRJEB40775	ERR4675290	1720344	Psychrobacter sp AntiMn 1	0	0.000119065	5
CLID	PRJEB40775	ERR4675290	1817405	Abyssicoccus albus	0	1.42772e-05	5
CLID	PRJEB40775	ERR4675290	1870984	Anaerococcus mediterraneensis	0	0.00221815	5
CLID	PRJEB40775	ERR4675290	1911586	Marinilactibacillus sp 15R	0	0.000275839	5
CLID	PRJEB40775	ERR4675290	1945512	Cellvibrio sp PSBB023	0	0.000108088	5
CLID	PRJEB40775	ERR4675290	2303332	Cellvibrio sp KY GH 1	0	0.00215734	5
CLID	PRJEB40775	ERR4675290	2478662	Acidovorax sp 1608163	0	3.92513e-05	5
CLID	PRJEB40775	ERR4675290	2498451	Rheinheimera mangrovi	0	8.04688e-05	5
CLID	PRJEB40775	ERR4675290	2500532	Paracoccus sp Arc7 R13	0	0.0110607	5
CLID	PRJEB40775	ERR4675290	2518371	Nocardioides seonyuensis	0	0.000193804	5
CLID	PRJEB40775	ERR4675290	2528023	Urbifossiella limnaea	0	0.000584056	5
CLID	PRJEB40775	ERR4675290	2589076	Paracoccus sp AK26	0	9.52346e-05	5
CLID	PRJEB40775	ERR4675290	2591463	Brevundimonas sp M20	0	4.6204e-05	5
CLID	PRJEB40775	ERR4675290	2714931	Sanguibacter sp HDW7	0	0.000234574	5
CLID	PRJEB40775	ERR4675290	2714939	Nocardioides sp HDW12B	0	0.000559715	5
CLID	PRJEB40775	ERR4675295	1280	Staphylococcus aureus	1	0.464789	3
CLID	PRJEB40775	ERR4675295	287	Pseudomonas aeruginosa	0	0.00435875	3
CLID	PRJEB40775	ERR4675295	294	Pseudomonas fluorescens	0	0.000157282	3
CLID	PRJEB40775	ERR4675295	303	Pseudomonas putida	0	0.000104103	3
CLID	PRJEB40775	ERR4675295	321	Pseudomonas syringae pv syringae	0	0.00210901	3
CLID	PRJEB40775	ERR4675295	470	Acinetobacter baumannii	0	6.57146e-05	3
CLID	PRJEB40775	ERR4675295	562	Escherichia coli	0	0.0172473	3
CLID	PRJEB40775	ERR4675295	573	Klebsiella pneumoniae	0	0.000147108	3
CLID	PRJEB40775	ERR4675295	623	Shigella flexneri	0	7.40736e-05	3
CLID	PRJEB40775	ERR4675295	1260	Finegoldia magna	0	1.49143e-05	3
CLID	PRJEB40775	ERR4675295	1270	Micrococcus luteus	0	0.00126802	3
CLID	PRJEB40775	ERR4675295	1276	Kytococcus sedentarius	0	3.31497e-05	3
CLID	PRJEB40775	ERR4675295	1282	Staphylococcus epidermidis	0	0.00256507	3
CLID	PRJEB40775	ERR4675295	1290	Staphylococcus hominis	0	0.000520951	3
CLID	PRJEB40775	ERR4675295	1396	Bacillus cereus	0	0.000794697	3
CLID	PRJEB40775	ERR4675295	1404	Priestia megaterium	0	6.53717e-06	3
CLID	PRJEB40775	ERR4675295	1423	Bacillus subtilis	0	0.000190391	3
CLID	PRJEB40775	ERR4675295	1479	Bacillus smithii	0	0.000941487	3
CLID	PRJEB40775	ERR4675295	1583	Weissella confusa	0	7.58892e-05	3
CLID	PRJEB40775	ERR4675295	1747	Cutibacterium acnes	0	8.58313e-05	3
CLID	PRJEB40775	ERR4675295	2751	Carnobacterium maltaromaticum	0	3.91878e-05	3
CLID	PRJEB40775	ERR4675295	2756	Brochothrix thermosphacta	0	4.02637e-05	3
CLID	PRJEB40775	ERR4675295	28450	Burkholderia pseudomallei	0	5.80612e-05	3
CLID	PRJEB40775	ERR4675295	28901	Salmonella enterica	0	0.000693613	3
CLID	PRJEB40775	ERR4675295	29394	Dolosigranulum pigrum	0	0.0001939	3
CLID	PRJEB40775	ERR4675295	33011	Cutibacterium granulosum	0	5.50832e-06	3
CLID	PRJEB40775	ERR4675295	33934	Anoxybacillus flavithermus	0	0.00039498	3
CLID	PRJEB40775	ERR4675295	34062	Moraxella osloensis	0	0.000222247	3
CLID	PRJEB40775	ERR4675295	38289	Corynebacterium jeikeium	0	6.14854e-05	3
CLID	PRJEB40775	ERR4675295	38304	Corynebacterium tuberculostearicum	0	0.000356812	3
CLID	PRJEB40775	ERR4675295	40214	Acinetobacter johnsonii	0	1.99067e-05	3
CLID	PRJEB40775	ERR4675295	44008	Enterococcus cecorum	0	0.000801055	3
CLID	PRJEB40775	ERR4675295	44283	Pasteurella multocida subsp multocida	0	1.50221e-05	3
CLID	PRJEB40775	ERR4675295	54005	Peptoniphilus harei	0	1.00641e-05	3
CLID	PRJEB40775	ERR4675295	55508	Janthinobacterium agaricidamnosum	0	2.98871e-05	3
CLID	PRJEB40775	ERR4675295	59814	Pantoea dispersa	0	3.20757e-05	3
CLID	PRJEB40775	ERR4675295	76775	Malassezia restricta	0	3.98104e-05	3
CLID	PRJEB40775	ERR4675295	136857	Corynebacterium testudinoris	0	0.000105336	3
CLID	PRJEB40775	ERR4675295	147802	Lactobacillus iners	0	5.47969e-05	3
CLID	PRJEB40775	ERR4675295	156976	Corynebacterium riegelii	0	0.000386477	3
CLID	PRJEB40775	ERR4675295	156978	Corynebacterium imitans	0	0.00100028	3
CLID	PRJEB40775	ERR4675295	158836	Enterobacter hormaechei	0	2.39232e-05	3
CLID	PRJEB40775	ERR4675295	188932	Pedobacter cryoconitis	0	0.000726797	3
CLID	PRJEB40775	ERR4675295	223967	Methylorubrum populi	0	3.23561e-05	3
CLID	PRJEB40775	ERR4675295	237258	Cloacibacterium normanense	0	0.0017858	3
CLID	PRJEB40775	ERR4675295	253239	Ethanoligenens harbinense	0	0.00152761	3
CLID	PRJEB40775	ERR4675295	368607	Janthinobacterium svalbardensis	0	0.00135818	3
CLID	PRJEB40775	ERR4675295	441620	Methylorubrum populi	0	3.03785e-05	3
CLID	PRJEB40775	ERR4675295	491915	Anoxybacillus flavithermus WK1	0	8.2966e-06	3
CLID	PRJEB40775	ERR4675295	492670	Bacillus velezensis	0	2.03325e-05	3
CLID	PRJEB40775	ERR4675295	525919	Anaerococcus prevotii DSM 20548	0	4.32726e-05	3
CLID	PRJEB40775	ERR4675295	536441	Chryseobacterium taklimakanense	0	0.000178947	3
CLID	PRJEB40775	ERR4675295	571915	Corynebacterium mustelae	0	7.64608e-05	3
CLID	PRJEB40775	ERR4675295	573729	Thermothelomyces thermophilus ATCC 42464	0	2.61311e-05	3
CLID	PRJEB40775	ERR4675295	587753	Pseudomonas chlororaphis	0	0.000659807	3
CLID	PRJEB40775	ERR4675295	748678	Yersinia pestis str Pestoides B	0	8.64103e-05	3
CLID	PRJEB40775	ERR4675295	881260	Enterobacter bugandensis	0	1.8419e-05	3
CLID	PRJEB40775	ERR4675295	904291	Microbacterium sediminis	0	2.9953e-05	3
CLID	PRJEB40775	ERR4675295	945844	Massilia oculi	0	2.23103e-05	3
CLID	PRJEB40775	ERR4675295	1117645	Elizabethkingia anophelis	0	5.66307e-06	3
CLID	PRJEB40775	ERR4675295	1215031	Neobacillus thermocopriae	0	0.0006485	3
CLID	PRJEB40775	ERR4675295	1224164	Corynebacterium vitaeruminis	0	0.00230257	3
CLID	PRJEB40775	ERR4675295	1296536	Enterobacter hormaechei subsp xiangfangensis	0	1.7757e-05	3
CLID	PRJEB40775	ERR4675295	1349767	Janthinobacterium agaricidamnosum NBRC 102515 DSM 9628	0	8.81287e-06	3
CLID	PRJEB40775	ERR4675295	1461582	Jeotgalicoccus saudimassiliensis	0	0.000136978	3
CLID	PRJEB40775	ERR4675295	1642647	Proteiniphilum saccharofermentans	0	1.02589e-06	3
CLID	PRJEB40775	ERR4675295	1644131	Janthinobacterium sp 1 2014MBL MicDiv	0	0.000284153	3
CLID	PRJEB40775	ERR4675295	1750719	Kurthia sp 11kri321	0	0.0210536	3
CLID	PRJEB40775	ERR4675295	1817405	Abyssicoccus albus	0	0.00199954	3
CLID	PRJEB40775	ERR4675295	1870984	Anaerococcus mediterraneensis	0	1.24991e-05	3
CLID	PRJEB40775	ERR4675295	2498451	Rheinheimera mangrovi	0	1.33335e-05	3
CLID	PRJEB40775	ERR4675295	2499157	Aquiluna borgnonia	0	1.09177e-05	3
CLID	PRJEB40775	ERR4675295	2500532	Paracoccus sp Arc7 R13	0	3.32388e-05	3
CLID	PRJEB40775	ERR4675295	2528023	Urbifossiella limnaea	0	2.58937e-05	3
CLID	PRJEB40775	ERR4675295	2590869	Janthinobacterium tructae	0	0.000143275	3
CLID	PRJEB40775	ERR4675295	2675216	Corynebacterium kalinowskii	0	6.75273e-05	3
CLID	PRJEB41101	ERR4793908	729	Haemophilus parainfluenzae	0	0.00245104	3
CLID	PRJEB41101	ERR4793908	1275	Kocuria rosea	0	0.0578151	3
CLID	PRJEB41101	ERR4793908	1288	Staphylococcus xylosus	0	0.0807329	3
CLID	PRJEB41101	ERR4793908	1660	Schaalia odontolytica	0	7.13971e-05	3
CLID	PRJEB41101	ERR4793908	1747	Cutibacterium acnes	0	0.00637989	3
CLID	PRJEB41101	ERR4793908	34062	Moraxella osloensis	0	0.00297306	3
CLID	PRJEB41101	ERR4793908	37921	Arthrobacter agilis	0	0.00181356	3
CLID	PRJEB41101	ERR4793908	44283	Pasteurella multocida subsp multocida	0	0.0354059	3
CLID	PRJEB41101	ERR4793908	47770	Lactobacillus crispatus	0	0.000665786	3
CLID	PRJEB41101	ERR4793908	71999	Kocuria palustris	0	0.00199254	3
CLID	PRJEB41101	ERR4793908	147802	Lactobacillus iners	0	0.000430024	3
CLID	PRJEB41101	ERR4793908	396015	Rothia terrae	0	0.000251127	3
CLID	PRJEB41101	ERR4793908	477641	Modestobacter marinus	0	0.00051409	3
CLID	PRJEB41101	ERR4793908	592022	Priestia megaterium DSM 319	0	0.000215039	3
CLID	PRJEB41101	ERR4793908	1146883	Blastococcus saxobsidens DD2	0	0.000141907	3
CLID	PRJEB41101	ERR4793908	1261129	NA	0	0.000209736	3
CLID	PRJEB41101	ERR4793908	1414655	Pepper chlorotic spot orthotospovirus	0	0.00544909	3
CLID	PRJEB41101	ERR4793908	1461582	Jeotgalicoccus saudimassiliensis	0	0.0207362	3
CLID	PRJEB41101	ERR4793908	2044912	Staphylococcus debuckii	0	0.00426903	3
CLID	PRJEB41101	ERR4793908	2500532	Paracoccus sp Arc7 R13	0	0.0400562	3
CLID	PRJEB41101	ERR4793908	2528023	Urbifossiella limnaea	0	0.000206581	3
CLID	PRJEB41101	ERR4793908	2732163	Limnobacter sp SAORIC 580	0	0.0022209	3
CLID	PRJEB41101	ERR4793909	1280	Staphylococcus aureus	1	0.998533	4
CLID	PRJEB41101	ERR4793909	1282	Staphylococcus epidermidis	0	0.00251693	4
CLID	PRJEB41101	ERR4793909	1290	Staphylococcus hominis	0	0.000254151	4
CLID	PRJEB41101	ERR4793909	1313	Streptococcus pneumoniae	0	0.000182655	4
CLID	PRJEB41101	ERR4793909	2751	Carnobacterium maltaromaticum	0	0.000846857	4
CLID	PRJEB41101	ERR4793909	76775	Malassezia restricta	0	9.03135e-05	4
CLID	PRJEB41101	ERR4793909	86192	Pseudomonas chlororaphis subsp aurantiaca	0	1.24988e-05	4
CLID	PRJEB41101	ERR4793909	135461	Bacillus subtilis subsp subtilis	0	0.00456131	4
CLID	PRJEB41101	ERR4793909	188932	Pedobacter cryoconitis	0	0.000918428	4
CLID	PRJEB41101	ERR4793909	257985	Bacillus thuringiensis serovar andalousiensis	0	0.000468575	4
CLID	PRJEB41101	ERR4793909	283734	Staphylococcus pseudintermedius	0	7.22723e-05	4
CLID	PRJEB41101	ERR4793909	936156	Bacillus subtilis BSn5	0	0.00036672	4
CLID	PRJEB41101	ERR4793909	1302650	NA	0	0.000205533	4
CLID	PRJEB41101	ERR4793909	1654388	NA	0	0.000535553	4
CLID	PRJEB41101	ERR4793909	1817405	Abyssicoccus albus	0	0.000768862	4
CLID	PRJEB41101	ERR4793909	2044912	Staphylococcus debuckii	0	0.000392898	4
CLID	PRJEB41101	ERR4793909	2528023	Urbifossiella limnaea	0	7.32541e-05	4
CLID	PRJEB41101	ERR4793910	1280	Staphylococcus aureus	1	0.998174	3
CLID	PRJEB41101	ERR4793910	470	Acinetobacter baumannii	0	5.7831e-05	3
CLID	PRJEB41101	ERR4793910	1282	Staphylococcus epidermidis	0	0.00679421	3
CLID	PRJEB41101	ERR4793910	1283	Staphylococcus haemolyticus	0	0.0118883	3
CLID	PRJEB41101	ERR4793910	1290	Staphylococcus hominis	0	0.000894323	3
CLID	PRJEB41101	ERR4793910	1313	Streptococcus pneumoniae	0	0.000444599	3
CLID	PRJEB41101	ERR4793910	1334	Streptococcus dysgalactiae	0	6.1217e-05	3
CLID	PRJEB41101	ERR4793910	1747	Cutibacterium acnes	0	2.9798e-05	3
CLID	PRJEB41101	ERR4793910	2751	Carnobacterium maltaromaticum	0	0.000124758	3
CLID	PRJEB41101	ERR4793910	28035	Staphylococcus lugdunensis	0	0.00157077	3
CLID	PRJEB41101	ERR4793910	29385	Staphylococcus saprophyticus	0	0.000365075	3
CLID	PRJEB41101	ERR4793910	29394	Dolosigranulum pigrum	0	1.05298e-05	3
CLID	PRJEB41101	ERR4793910	34062	Moraxella osloensis	0	0.000435204	3
CLID	PRJEB41101	ERR4793910	44283	Pasteurella multocida subsp multocida	0	2.51811e-05	3
CLID	PRJEB41101	ERR4793910	76775	Malassezia restricta	0	8.12272e-05	3
CLID	PRJEB41101	ERR4793910	135461	Bacillus subtilis subsp subtilis	0	0.00248342	3
CLID	PRJEB41101	ERR4793910	170573	Staphylococcus pettenkoferi	0	0.00825204	3
CLID	PRJEB41101	ERR4793910	188932	Pedobacter cryoconitis	0	0.000452154	3
CLID	PRJEB41101	ERR4793910	246432	Staphylococcus equorum	0	0.000608997	3
CLID	PRJEB41101	ERR4793910	283734	Staphylococcus pseudintermedius	0	8.11317e-05	3
CLID	PRJEB41101	ERR4793910	308354	Staphylococcus simiae	0	0.000297709	3
CLID	PRJEB41101	ERR4793910	368607	Janthinobacterium svalbardensis	0	0.0034497	3
CLID	PRJEB41101	ERR4793910	492670	Bacillus velezensis	0	7.1157e-05	3
CLID	PRJEB41101	ERR4793910	1654388	NA	0	0.00109566	3
CLID	PRJEB41101	ERR4793910	1817405	Abyssicoccus albus	0	2.4482e-05	3
CLID	PRJEB41101	ERR4793910	2026186	Bacillus paranthracis	0	0.000226749	3
CLID	PRJEB41101	ERR4793910	2044912	Staphylococcus debuckii	0	0.000427027	3
CLID	PRJEB41101	ERR4793910	2528023	Urbifossiella limnaea	0	2.73238e-05	3
CLID	PRJEB41101	ERR4793911	1280	Staphylococcus aureus	1	0.99517	4
CLID	PRJEB41101	ERR4793911	294	Pseudomonas fluorescens	0	0.0836151	4
CLID	PRJEB41101	ERR4793911	303	Pseudomonas putida	0	0.00441695	4
CLID	PRJEB41101	ERR4793911	470	Acinetobacter baumannii	0	0.000411334	4
CLID	PRJEB41101	ERR4793911	1282	Staphylococcus epidermidis	0	0.00206802	4
CLID	PRJEB41101	ERR4793911	1290	Staphylococcus hominis	0	0.000443624	4
CLID	PRJEB41101	ERR4793911	1423	Bacillus subtilis	0	0.000981758	4
CLID	PRJEB41101	ERR4793911	1747	Cutibacterium acnes	0	0.000398934	4
CLID	PRJEB41101	ERR4793911	2751	Carnobacterium maltaromaticum	0	0.000184766	4
CLID	PRJEB41101	ERR4793911	29385	Staphylococcus saprophyticus	0	0.000580282	4
CLID	PRJEB41101	ERR4793911	34062	Moraxella osloensis	0	0.000137718	4
CLID	PRJEB41101	ERR4793911	38304	Corynebacterium tuberculostearicum	0	6.67564e-05	4
CLID	PRJEB41101	ERR4793911	55508	Janthinobacterium agaricidamnosum	0	0.000289186	4
CLID	PRJEB41101	ERR4793911	76775	Malassezia restricta	0	0.000278841	4
CLID	PRJEB41101	ERR4793911	170573	Staphylococcus pettenkoferi	0	0.0115564	4
CLID	PRJEB41101	ERR4793911	188932	Pedobacter cryoconitis	0	0.000699963	4
CLID	PRJEB41101	ERR4793911	216595	Pseudomonas fluorescens	0	7.59916e-05	4
CLID	PRJEB41101	ERR4793911	237258	Cloacibacterium normanense	0	2.8301e-05	4
CLID	PRJEB41101	ERR4793911	368607	Janthinobacterium svalbardensis	0	0.000288326	4
CLID	PRJEB41101	ERR4793911	492670	Bacillus velezensis	0	3.27946e-05	4
CLID	PRJEB41101	ERR4793911	587753	Pseudomonas chlororaphis	0	0.000156912	4
CLID	PRJEB41101	ERR4793911	985002	Staphylococcus argenteus	0	0.000193464	4
CLID	PRJEB41101	ERR4793911	1817405	Abyssicoccus albus	0	0.000100181	4
CLID	PRJEB41101	ERR4793911	2528023	Urbifossiella limnaea	0	7.73597e-06	4
CLID	PRJEB41101	ERR4793912	1260	Finegoldia magna	0	0.000316452	3
CLID	PRJEB41101	ERR4793912	1270	Micrococcus luteus	0	0.00169255	3
CLID	PRJEB41101	ERR4793912	1379	Gemella haemolysans	0	0.00303622	3
CLID	PRJEB41101	ERR4793912	1660	Schaalia odontolytica	0	3.81776e-05	3
CLID	PRJEB41101	ERR4793912	1747	Cutibacterium acnes	0	0.00557812	3
CLID	PRJEB41101	ERR4793912	5478	Candida glabrata	0	1.44786e-05	3
CLID	PRJEB41101	ERR4793912	29385	Staphylococcus saprophyticus	0	0.00132663	3
CLID	PRJEB41101	ERR4793912	29394	Dolosigranulum pigrum	0	0.000415611	3
CLID	PRJEB41101	ERR4793912	33011	Cutibacterium granulosum	0	5.00224e-05	3
CLID	PRJEB41101	ERR4793912	34062	Moraxella osloensis	0	0.00121615	3
CLID	PRJEB41101	ERR4793912	37921	Arthrobacter agilis	0	0.0001081	3
CLID	PRJEB41101	ERR4793912	43768	Corynebacterium matruchotii	0	0.00040419	3
CLID	PRJEB41101	ERR4793912	43990	Corynebacterium segmentosum	0	6.59709e-05	3
CLID	PRJEB41101	ERR4793912	44283	Pasteurella multocida subsp multocida	0	0.00287827	3
CLID	PRJEB41101	ERR4793912	46125	Abiotrophia defectiva	0	2.63508e-05	3
CLID	PRJEB41101	ERR4793912	47770	Lactobacillus crispatus	0	0.00353524	3
CLID	PRJEB41101	ERR4793912	54005	Peptoniphilus harei	0	0.000368693	3
CLID	PRJEB41101	ERR4793912	71999	Kocuria palustris	0	0.00178262	3
CLID	PRJEB41101	ERR4793912	147802	Lactobacillus iners	0	0.0012454	3
CLID	PRJEB41101	ERR4793912	165179	Prevotella copri	0	0.00238312	3
CLID	PRJEB41101	ERR4793912	179408	Oscillatoria nigro viridis PCC 7112	0	0.00101949	3
CLID	PRJEB41101	ERR4793912	235443	Cryptococcus neoformans	0	0.00192156	3
CLID	PRJEB41101	ERR4793912	237258	Cloacibacterium normanense	0	0.000931859	3
CLID	PRJEB41101	ERR4793912	396015	Rothia terrae	0	0.00132467	3
CLID	PRJEB41101	ERR4793912	401472	Corynebacterium ureicelerivorans	0	0.000217399	3
CLID	PRJEB41101	ERR4793912	525919	Anaerococcus prevotii	0	0.00166641	3
CLID	PRJEB41101	ERR4793912	617123	Lachnoanaerobaculum umeaense	0	2.81523e-05	3
CLID	PRJEB41101	ERR4793912	649638	Truepera radiovictrix DSM 17093	0	0.000109051	3
CLID	PRJEB41101	ERR4793912	712435	Porphyromonas sp oral taxon 275	0	0.000822301	3
CLID	PRJEB41101	ERR4793912	1115757	Leptolyngbya sp BL0902	0	0.00100773	3
CLID	PRJEB41101	ERR4793912	1146883	Blastococcus saxobsidens DD2	0	0.00010839	3
CLID	PRJEB41101	ERR4793912	1173027	Allocoleopsis franciscana PCC 7113	0	4.12971e-05	3
CLID	PRJEB41101	ERR4793912	1182172	Salmonella enterica subsp enterica serovar Bareilly str CFSAN000661	0	9.33791e-05	3
CLID	PRJEB41101	ERR4793912	1296536	Enterobacter hormaechei subsp xiangfangensis	0	4.10487e-05	3
CLID	PRJEB41101	ERR4793912	1461582	Jeotgalicoccus saudimassiliensis	0	0.000508406	3
CLID	PRJEB41101	ERR4793912	1499687	Planococcus massiliensis	0	3.71223e-05	3
CLID	PRJEB41101	ERR4793912	1817405	Abyssicoccus albus	0	0.000105174	3
CLID	PRJEB41101	ERR4793912	1870984	Anaerococcus mediterraneensis	0	0.000114967	3
CLID	PRJEB41101	ERR4793912	1907575	Jatrophihabitans sp GAS493	0	6.07478e-05	3
CLID	PRJEB41101	ERR4793912	2303332	Cellvibrio sp KY GH 1	0	5.02112e-05	3
CLID	PRJEB41101	ERR4793912	2498451	Rheinheimera mangrovi	0	6.59155e-05	3
CLID	PRJEB41101	ERR4793912	2500532	Paracoccus sp Arc7 R13	0	0.00172215	3
CLID	PRJEB41101	ERR4793912	2528023	Urbifossiella limnaea	0	0.000391178	3
CLID	PRJEB41101	ERR4793912	2589076	Paracoccus sp AK26	0	3.56388e-05	3
CLID	PRJEB41101	ERR4793912	2732163	Limnobacter sp SAORIC 580	0	0.000562917	3
CLID	PRJEB41101	ERR4793913	1280	Staphylococcus aureus	1	0.972044	4
CLID	PRJEB41101	ERR4793913	294	Pseudomonas fluorescens	0	0.0106153	4
CLID	PRJEB41101	ERR4793913	303	Pseudomonas putida	0	0.000603281	4
CLID	PRJEB41101	ERR4793913	470	Acinetobacter baumannii	0	0.00102234	4
CLID	PRJEB41101	ERR4793913	573	Klebsiella pneumoniae	0	5.20462e-05	4
CLID	PRJEB41101	ERR4793913	964	Herbaspirillum seropedicae	0	0.000341156	4
CLID	PRJEB41101	ERR4793913	1270	Micrococcus luteus	0	0.000297448	4
CLID	PRJEB41101	ERR4793913	1276	Kytococcus sedentarius	0	0.000195723	4
CLID	PRJEB41101	ERR4793913	1282	Staphylococcus epidermidis	0	0.0153233	4
CLID	PRJEB41101	ERR4793913	1290	Staphylococcus hominis	0	0.00124411	4
CLID	PRJEB41101	ERR4793913	1423	Bacillus subtilis	0	0.00099295	4
CLID	PRJEB41101	ERR4793913	1747	Cutibacterium acnes	0	0.000481399	4
CLID	PRJEB41101	ERR4793913	2751	Carnobacterium maltaromaticum	0	0.000108284	4
CLID	PRJEB41101	ERR4793913	28450	Burkholderia pseudomallei	0	3.1883e-05	4
CLID	PRJEB41101	ERR4793913	29382	Staphylococcus cohnii	0	0.0151132	4
CLID	PRJEB41101	ERR4793913	29385	Staphylococcus saprophyticus	0	0.00145343	4
CLID	PRJEB41101	ERR4793913	29394	Dolosigranulum pigrum	0	0.000120078	4
CLID	PRJEB41101	ERR4793913	33011	Cutibacterium granulosum	0	1.3459e-05	4
CLID	PRJEB41101	ERR4793913	34062	Moraxella osloensis	0	0.000390239	4
CLID	PRJEB41101	ERR4793913	38289	Corynebacterium jeikeium	0	0.000276903	4
CLID	PRJEB41101	ERR4793913	38304	Corynebacterium tuberculostearicum	0	0.0102768	4
CLID	PRJEB41101	ERR4793913	44283	Pasteurella multocida subsp multocida	0	0.000585594	4
CLID	PRJEB41101	ERR4793913	54005	Peptoniphilus harei	0	0.000280244	4
CLID	PRJEB41101	ERR4793913	55508	Janthinobacterium agaricidamnosum	0	7.57453e-05	4
CLID	PRJEB41101	ERR4793913	58712	Salmonella enterica subsp enterica serovar Anatum	0	0.000420882	4
CLID	PRJEB41101	ERR4793913	71999	Kocuria palustris	0	0.000184174	4
CLID	PRJEB41101	ERR4793913	76775	Malassezia restricta	0	6.60235e-05	4
CLID	PRJEB41101	ERR4793913	83334	Escherichia coli O157 H7	0	0.00983406	4
CLID	PRJEB41101	ERR4793913	96344	Cupriavidus oxalaticus	0	1.03395e-05	4
CLID	PRJEB41101	ERR4793913	147802	Lactobacillus iners	0	0.000114053	4
CLID	PRJEB41101	ERR4793913	149539	Salmonella enterica subsp enterica serovar Enteritidis	0	3.59223e-05	4
CLID	PRJEB41101	ERR4793913	156976	Corynebacterium riegelii	0	0.000527623	4
CLID	PRJEB41101	ERR4793913	156978	Corynebacterium imitans	0	0.000272124	4
CLID	PRJEB41101	ERR4793913	158836	Enterobacter hormaechei	0	3.55888e-06	4
CLID	PRJEB41101	ERR4793913	170573	Staphylococcus pettenkoferi	0	0.0301866	4
CLID	PRJEB41101	ERR4793913	188932	Pedobacter cryoconitis	0	0.000332353	4
CLID	PRJEB41101	ERR4793913	198618	Pseudomonas umsongensis	0	4.18283e-05	4
CLID	PRJEB41101	ERR4793913	216595	Pseudomonas fluorescens	0	4.46433e-05	4
CLID	PRJEB41101	ERR4793913	368607	Janthinobacterium svalbardensis	0	0.000873557	4
CLID	PRJEB41101	ERR4793913	401471	Undibacterium parvum	0	1.64073e-05	4
CLID	PRJEB41101	ERR4793913	401472	Corynebacterium ureicelerivorans	0	0.00134428	4
CLID	PRJEB41101	ERR4793913	492670	Bacillus velezensis	0	4.08269e-05	4
CLID	PRJEB41101	ERR4793913	525919	Anaerococcus prevotii	0	0.000164444	4
CLID	PRJEB41101	ERR4793913	573729	Thermothelomyces thermophilus ATCC 42464	0	1.1073e-06	4
CLID	PRJEB41101	ERR4793913	946435	Jeotgalicoccus sp ATCC 8456	0	0.000297471	4
CLID	PRJEB41101	ERR4793913	1296536	Enterobacter hormaechei subsp xiangfangensis	0	1.05077e-05	4
CLID	PRJEB41101	ERR4793913	1461582	Jeotgalicoccus saudimassiliensis	0	0.00121523	4
CLID	PRJEB41101	ERR4793913	1644131	Janthinobacterium sp 1 2014MBL MicDiv	0	0.000107491	4
CLID	PRJEB41101	ERR4793913	1817405	Abyssicoccus albus	0	0.00128147	4
CLID	PRJEB41101	ERR4793913	1870984	Anaerococcus mediterraneensis	0	0.000146437	4
CLID	PRJEB41101	ERR4793913	2528023	Urbifossiella limnaea	0	6.53126e-05	4
CLID	PRJEB41101	ERR4793913	2583588	Salmonella enterica subsp enterica serovar 1 4 5 12 i	0	0.0003305	4
CLID	PRJEB41101	ERR4793913	2590869	Janthinobacterium tructae	0	2.51097e-05	4
CLID	PRJEB41101	ERR4793914	1280	Staphylococcus aureus	1	0.489228	4
CLID	PRJEB41101	ERR4793914	317	Pseudomonas syringae	0	0.00110221	4
CLID	PRJEB41101	ERR4793914	470	Acinetobacter baumannii	0	0.000226492	4
CLID	PRJEB41101	ERR4793914	623	Shigella flexneri	0	8.10552e-05	4
CLID	PRJEB41101	ERR4793914	632	Yersinia pestis	0	0.00012507	4
CLID	PRJEB41101	ERR4793914	964	Herbaspirillum seropedicae	0	0.00201165	4
CLID	PRJEB41101	ERR4793914	1270	Micrococcus luteus	0	5.67239e-05	4
CLID	PRJEB41101	ERR4793914	1423	Bacillus subtilis	0	0.0037182	4
CLID	PRJEB41101	ERR4793914	1747	Cutibacterium acnes	0	0.000122741	4
CLID	PRJEB41101	ERR4793914	2751	Carnobacterium maltaromaticum	0	0.00118495	4
CLID	PRJEB41101	ERR4793914	29394	Dolosigranulum pigrum	0	9.50103e-05	4
CLID	PRJEB41101	ERR4793914	34062	Moraxella osloensis	0	0.000570126	4
CLID	PRJEB41101	ERR4793914	44008	Enterococcus cecorum	0	9.68755e-06	4
CLID	PRJEB41101	ERR4793914	44283	Pasteurella multocida subsp multocida	0	6.64928e-05	4
CLID	PRJEB41101	ERR4793914	55508	Janthinobacterium agaricidamnosum	0	7.85786e-05	4
CLID	PRJEB41101	ERR4793914	58712	Salmonella enterica subsp enterica serovar Anatum	0	4.68008e-05	4
CLID	PRJEB41101	ERR4793914	76775	Malassezia restricta	0	1.85803e-05	4
CLID	PRJEB41101	ERR4793914	86192	Pseudomonas chlororaphis subsp aurantiaca	0	4.79991e-06	4
CLID	PRJEB41101	ERR4793914	121627	Talaromyces rugulosus	0	2.39881e-05	4
CLID	PRJEB41101	ERR4793914	135461	Bacillus subtilis subsp subtilis	0	9.4185e-05	4
CLID	PRJEB41101	ERR4793914	147802	Lactobacillus iners	0	0.000161061	4
CLID	PRJEB41101	ERR4793914	188932	Pedobacter cryoconitis	0	0.00930277	4
CLID	PRJEB41101	ERR4793914	223967	Methylorubrum populi	0	4.03914e-05	4
CLID	PRJEB41101	ERR4793914	225991	Comamonas aquatica	0	4.39116e-05	4
CLID	PRJEB41101	ERR4793914	367110	Neurospora crassa	0	2.06584e-05	4
CLID	PRJEB41101	ERR4793914	368607	Janthinobacterium svalbardensis	0	0.0138593	4
CLID	PRJEB41101	ERR4793914	401471	Undibacterium parvum	0	3.00272e-05	4
CLID	PRJEB41101	ERR4793914	492670	Bacillus velezensis	0	3.57492e-05	4
CLID	PRJEB41101	ERR4793914	573729	Thermothelomyces thermophilus ATCC 42464	0	4.22647e-06	4
CLID	PRJEB41101	ERR4793914	578455	Thermothielavioides terrestris NRRL 8126	0	4.41934e-06	4
CLID	PRJEB41101	ERR4793914	1207504	Burkholderia pseudomultivorans	0	1.63073e-05	4
CLID	PRJEB41101	ERR4793914	1296536	Enterobacter hormaechei subsp xiangfangensis	0	7.33796e-06	4
CLID	PRJEB41101	ERR4793914	1349767	Janthinobacterium agaricidamnosum NBRC 102515 DSM 9628	0	7.19266e-05	4
CLID	PRJEB41101	ERR4793914	1437000	Burkholderia pseudomallei MSHR1153	0	0.0001268	4
CLID	PRJEB41101	ERR4793914	1644131	Janthinobacterium sp 1 2014MBL MicDiv	0	7.96463e-05	4
CLID	PRJEB41101	ERR4793914	1817405	Abyssicoccus albus	0	0.00023117	4
CLID	PRJEB41101	ERR4793914	2067572	Pseudomonas sp NC02	0	6.67152e-05	4
CLID	PRJEB41101	ERR4793914	2498451	Rheinheimera mangrovi	0	2.52204e-06	4
CLID	PRJEB41101	ERR4793914	2528023	Urbifossiella limnaea	0	0.000115059	4
CLID	PRJEB41101	ERR4793914	2559074	Pseudomonas sp S150	0	1.41758e-05	4
CLID	PRJEB41101	ERR4793914	2583588	Salmonella enterica subsp enterica serovar 1 4 5 12 i	0	7.49325e-05	4
CLID	PRJEB41101	ERR4793914	2590869	Janthinobacterium tructae	0	7.2488e-05	4
CLID	PRJEB4204	ERR338416	10335	Human alphaherpesvirus 3	1	0.998906	2
CLID	PRJEB4204	ERR338416	1747	Cutibacterium acnes	0	0.640154	2
CLID	PRJEB4204	ERR338419	10335	Human alphaherpesvirus 3	1	0.999149	2
CLID	PRJEB4204	ERR338419	1747	Cutibacterium acnes	0	0.0310865	2
CLID	PRJEB4204	ERR338421	10335	Human alphaherpesvirus 3	1	0.998473	2
CLID	PRJEB4204	ERR338421	297	Hydrogenophilus thermoluteolus	0	0.0285864	2
CLID	PRJEB4204	ERR338421	1747	Cutibacterium acnes	0	0.711091	2
CLID	PRJEB4204	ERR338421	76775	Malassezia restricta	0	0.0017902	2
CLID	PRJEB4204	ERR338426	10335	Human alphaherpesvirus 3	1	0.994528	3
CLID	PRJEB4204	ERR338426	470	Acinetobacter baumannii	0	0.000658705	3
CLID	PRJEB4204	ERR338426	562	Escherichia coli	0	0.00275752	3
CLID	PRJEB4204	ERR338426	1747	Cutibacterium acnes	0	0.0551095	3
CLID	PRJEB4204	ERR338426	34062	Moraxella osloensis	0	6.95815e-05	3
CLID	PRJEB4204	ERR338426	55601	Vibrio anguillarum	0	1.31299e-05	3
CLID	PRJEB4204	ERR338426	76775	Malassezia restricta	0	0.000323605	3
CLID	PRJEB4204	ERR338426	2732163	Limnobacter sp SAORIC 580	0	0.00012331	3
CLID	PRJEB4204	ERR338427	10335	Human alphaherpesvirus 3	1	0.998311	2
CLID	PRJEB4204	ERR338427	297	Hydrogenophilus thermoluteolus	0	0.025166	2
CLID	PRJEB4204	ERR338427	1747	Cutibacterium acnes	0	0.295142	2
CLID	PRJEB4204	ERR338427	76775	Malassezia restricta	0	0.00319748	2
CLID	PRJEB4204	ERR338430	10335	Human alphaherpesvirus 3	1	0.997068	2
CLID	PRJEB4204	ERR338430	1747	Cutibacterium acnes	0	0.0670917	2
CLID	PRJEB4204	ERR338431	10335	Human alphaherpesvirus 3	1	0.998368	2
CLID	PRJEB4204	ERR338431	1747	Cutibacterium acnes	0	0.216298	2
CLID	PRJEB4204	ERR338431	76775	Malassezia restricta	0	0.00104998	2
CLID	PRJEB4204	ERR338431	2732163	Limnobacter sp SAORIC 580	0	0.000640626	2
CLID	PRJEB4204	ERR338433	10335	Human alphaherpesvirus 3	1	0.997682	3
CLID	PRJEB4204	ERR338433	297	Hydrogenophilus thermoluteolus	0	0.000811819	3
CLID	PRJEB4204	ERR338433	1747	Cutibacterium acnes	0	0.0046941	3
CLID	PRJEB44914	ERR5917793	28901	Salmonella enterica	1	0.656398	4
CLID	PRJEB44914	ERR5917793	59201	Salmonella enterica subsp enterica	1	0.0252033	4
CLID	PRJEB44914	ERR5917793	149539	Salmonella enterica subsp enterica serovar Enteritidis	1	0.975408	4
CLID	PRJEB44914	ERR5917793	562	Escherichia coli	0	0.00430832	4
CLID	PRJEB44914	ERR5917793	573	Klebsiella pneumoniae	0	1.86189e-05	4
CLID	PRJEB44914	ERR5917793	138532	Curtobacterium flaccumfaciens pv flaccumfaciens	0	4.5473e-05	4
CLID	PRJEB44914	ERR5917793	515393	Pseudomonas yamanorum	0	3.79945e-05	4
CLID	PRJEB44914	ERR5917793	2023772	Paenibacillus sp RUD330	0	0.000439675	4
CLID	PRJEB44914	ERR5917794	28901	Salmonella enterica	1	0.331486	4
CLID	PRJEB44914	ERR5917794	149539	Salmonella enterica subsp enterica serovar Enteritidis	1	0.373202	4
CLID	PRJEB44914	ERR5917794	562	Escherichia coli	0	0.00209	4
CLID	PRJEB44914	ERR5917794	573	Klebsiella pneumoniae	0	2.13867e-05	4
CLID	PRJEB44914	ERR5917794	1747	Cutibacterium acnes	0	7.21995e-05	4
CLID	PRJEB44914	ERR5917794	121627	Talaromyces rugulosus	0	5.24983e-06	4
CLID	PRJEB44914	ERR5917794	332648	Botrytis cinerea	0	3.32264e-05	4
CLID	PRJEB44914	ERR5917794	515393	Pseudomonas yamanorum	0	0.00111146	4
CLID	PRJEB44914	ERR5917794	871575	Ogataea parapolymorpha	0	1.01414e-05	4
CLID	PRJEB44914	ERR5917794	2023772	Paenibacillus sp RUD330	0	0.00749719	4
CLID	PRJEB44914	ERR5917794	2306583	Halomonas sp. JS92-SW72	0	7.75628e-06	4
CLID	PRJEB44914	ERR5917795	28901	Salmonella enterica	1	0.948677	4
CLID	PRJEB44914	ERR5917795	59201	Salmonella enterica subsp enterica	1	0.617247	4
CLID	PRJEB44914	ERR5917795	149539	Salmonella enterica subsp enterica serovar Enteritidis	1	0.99358	4
CLID	PRJEB44914	ERR5917795	470	Acinetobacter baumannii	0	9.05857e-06	4
CLID	PRJEB44914	ERR5917795	562	Escherichia coli	0	0.00338402	4
CLID	PRJEB44914	ERR5917795	573	Klebsiella pneumoniae	0	7.25331e-05	4
CLID	PRJEB44914	ERR5917795	1280	Staphylococcus aureus	0	1.43544e-06	4
CLID	PRJEB44914	ERR5917795	1491	Clostridium botulinum	0	4.62733e-05	4
CLID	PRJEB44914	ERR5917795	1513	Clostridium tetani	0	3.31917e-05	4
CLID	PRJEB44914	ERR5917795	55601	Vibrio anguillarum	0	1.58776e-05	4
CLID	PRJEB44914	ERR5917795	90370	Salmonella enterica subsp enterica serovar Typhi	0	0.0454125	4
CLID	PRJEB44914	ERR5917795	122368	Cercospora beticola	0	2.00682e-06	4
CLID	PRJEB44914	ERR5917795	138532	Curtobacterium flaccumfaciens pv flaccumfaciens	0	5.41859e-05	4
CLID	PRJEB44914	ERR5917795	158836	Enterobacter hormaechei	0	0.000312731	4
CLID	PRJEB44914	ERR5917795	188932	Pedobacter cryoconitis	0	0.000127569	4
CLID	PRJEB44914	ERR5917795	321984	Massilia plicata	0	2.49522e-05	4
CLID	PRJEB44914	ERR5917795	367110	Neurospora crassa	0	6.87168e-06	4
CLID	PRJEB44914	ERR5917795	515393	Pseudomonas yamanorum	0	5.46923e-05	4
CLID	PRJEB44914	ERR5917795	714943	Mucilaginibacter paludis	0	0.00059245	4
CLID	PRJEB44914	ERR5917795	926566	Terriglobus roseus DSM 18391	0	0.000104333	4
CLID	PRJEB44914	ERR5917795	1030157	Sphingomonas sp KC8	0	4.23003e-05	4
CLID	PRJEB44914	ERR5917795	1560345	Sphingomonas panacis	0	4.04018e-05	4
CLID	PRJEB44914	ERR5917795	1809410	Herminiimonas arsenitoxidans	0	1.94436e-06	4
CLID	PRJEB44914	ERR5917795	2023772	Paenibacillus sp RUD330	0	0.00279758	4
CLID	PRJEB44914	ERR5917795	2497863	Janthinobacterium sp 17J80 10	0	2.88704e-05	4
CLID	PRJEB44914	ERR5917796	28901	Salmonella enterica	1	0.404003	4
CLID	PRJEB44914	ERR5917796	59201	Salmonella enterica subsp enterica	1	0.0870422	4
CLID	PRJEB44914	ERR5917796	149539	Salmonella enterica subsp enterica serovar Enteritidis	1	0.996357	4
CLID	PRJEB44914	ERR5917796	562	Escherichia coli	0	0.0524937	4
CLID	PRJEB44914	ERR5917796	573	Klebsiella pneumoniae	0	7.25927e-05	4
CLID	PRJEB44914	ERR5917796	1747	Cutibacterium acnes	0	7.36153e-05	4
CLID	PRJEB44914	ERR5917796	515393	Pseudomonas yamanorum	0	6.19897e-05	4
CLID	PRJEB44914	ERR5917796	2023772	Paenibacillus sp RUD330	0	0.00770161	4
CLID	PRJEB44914	ERR5917797	28901	Salmonella enterica	1	0.96022	4
CLID	PRJEB44914	ERR5917797	59201	Salmonella enterica subsp enterica	1	0.947381	4
CLID	PRJEB44914	ERR5917797	149539	Salmonella enterica subsp enterica serovar Enteritidis	1	0.104369	4
CLID	PRJEB44914	ERR5917797	562	Escherichia coli	0	0.000280047	4
CLID	PRJEB44914	ERR5917797	573	Klebsiella pneumoniae	0	2.73813e-06	4
CLID	PRJEB44914	ERR5917797	138532	Curtobacterium flaccumfaciens pv flaccumfaciens	0	4.56649e-06	4
CLID	PRJEB44914	ERR5917797	2023772	Paenibacillus sp RUD330	0	0.000146874	4
CLID	PRJEB44914	ERR5917797	2583588	Salmonella enterica subsp enterica serovar 1 4 5 12 i	0	0.000117964	4
CLID	PRJEB44914	ERR5917798	28901	Salmonella enterica	1	0.747954	4
CLID	PRJEB44914	ERR5917798	59201	Salmonella enterica subsp enterica	1	0.910199	4
CLID	PRJEB44914	ERR5917798	149539	Salmonella enterica subsp enterica serovar Enteritidis	1	0.0870924	4
CLID	PRJEB44914	ERR5917798	548	Klebsiella aerogenes	0	8.16663e-06	4
CLID	PRJEB44914	ERR5917798	562	Escherichia coli	0	0.000237102	4
CLID	PRJEB44914	ERR5917798	573	Klebsiella pneumoniae	0	3.66582e-06	4
CLID	PRJEB44914	ERR5917798	1747	Cutibacterium acnes	0	2.74819e-05	4
CLID	PRJEB44914	ERR5917798	90370	Salmonella enterica subsp enterica serovar Typhi	0	0.00233486	4
CLID	PRJEB44914	ERR5917798	138532	Curtobacterium flaccumfaciens pv flaccumfaciens	0	2.09998e-05	4
CLID	PRJEB44914	ERR5917798	2023772	Paenibacillus sp RUD330	0	0.00143255	4
CLID	PRJEB44914	ERR5917798	2583588	Salmonella enterica subsp enterica serovar 1 4 5 12 i	0	0.000128847	4
CLID	PRJEB44914	ERR5917799	28901	Salmonella enterica	1	0.867618	4
CLID	PRJEB44914	ERR5917799	59201	Salmonella enterica subsp enterica	1	0.925709	4
CLID	PRJEB44914	ERR5917799	149539	Salmonella enterica subsp enterica serovar Enteritidis	1	0.0638035	4
CLID	PRJEB44914	ERR5917799	287	Pseudomonas aeruginosa	0	5.47981e-05	4
CLID	PRJEB44914	ERR5917799	562	Escherichia coli	0	0.000631159	4
CLID	PRJEB44914	ERR5917799	573	Klebsiella pneumoniae	0	1.34917e-06	4
CLID	PRJEB44914	ERR5917799	1747	Cutibacterium acnes	0	2.42092e-05	4
CLID	PRJEB44914	ERR5917799	47770	Lactobacillus crispatus	0	0.000253141	4
CLID	PRJEB44914	ERR5917799	76775	Malassezia restricta	0	9.08528e-06	4
CLID	PRJEB44914	ERR5917799	90370	Salmonella enterica subsp enterica serovar Typhi	0	0.000782237	4
CLID	PRJEB44914	ERR5917799	138532	Curtobacterium flaccumfaciens pv flaccumfaciens	0	1.8579e-05	4
CLID	PRJEB44914	ERR5917799	515393	Pseudomonas yamanorum	0	5.78091e-06	4
CLID	PRJEB44914	ERR5917799	2023772	Paenibacillus sp RUD330	0	0.0174293	4
CLID	PRJEB44914	ERR5917799	2583588	Salmonella enterica subsp enterica serovar 1 4 5 12 i	0	0.000470984	4
CLID	PRJEB44914	ERR5917800	28901	Salmonella enterica	1	0.987278	4
CLID	PRJEB44914	ERR5917800	59201	Salmonella enterica subsp enterica	1	0.98629	4
CLID	PRJEB44914	ERR5917800	149539	Salmonella enterica subsp enterica serovar Enteritidis	1	0.154905	4
CLID	PRJEB44914	ERR5917800	287	Pseudomonas aeruginosa	0	0.000123619	4
CLID	PRJEB44914	ERR5917800	548	Klebsiella aerogenes	0	1.31749e-06	4
CLID	PRJEB44914	ERR5917800	562	Escherichia coli	0	0.00035057	4
CLID	PRJEB44914	ERR5917800	573	Klebsiella pneumoniae	0	2.67399e-06	4
CLID	PRJEB44914	ERR5917800	72407	Klebsiella pneumoniae subsp pneumoniae	0	2.00011e-06	4
CLID	PRJEB44914	ERR5917800	90370	Salmonella enterica subsp enterica serovar Typhi	0	0.00578073	4
CLID	PRJEB44914	ERR5917800	90371	Salmonella enterica subsp enterica serovar Typhimurium	0	0.00156077	4
CLID	PRJEB44914	ERR5917800	138532	Curtobacterium flaccumfaciens pv flaccumfaciens	0	1.79522e-05	4
CLID	PRJEB44914	ERR5917800	158836	Enterobacter hormaechei	0	6.68328e-06	4
CLID	PRJEB44914	ERR5917800	2583588	Salmonella enterica subsp enterica serovar 1 4 5 12 i	0	7.95357e-05	4
CLID	PRJEB44914	ERR5917801	28901	Salmonella enterica	1	0.997484	4
CLID	PRJEB44914	ERR5917801	59201	Salmonella enterica subsp enterica	1	0.831946	4
CLID	PRJEB44914	ERR5917801	562	Escherichia coli	0	0.00183198	4
CLID	PRJEB44914	ERR5917801	573	Klebsiella pneumoniae	0	5.21927e-05	4
CLID	PRJEB44914	ERR5917801	138532	Curtobacterium flaccumfaciens pv flaccumfaciens	0	3.10737e-05	4
CLID	PRJEB44914	ERR5917801	149539	Salmonella enterica subsp enterica serovar Enteritidis	0	0.959005	4
CLID	PRJEB44914	ERR5917801	158836	Enterobacter hormaechei	0	6.10958e-06	4
CLID	PRJEB44914	ERR5917801	515393	Pseudomonas yamanorum	0	7.40125e-06	4
CLID	PRJEB44914	ERR5917801	1239783	Bacillus atrophaeus	0	5.06265e-05	4
CLID	PRJEB44914	ERR5917801	2023772	Paenibacillus sp RUD330	0	0.00316973	4
CLID	PRJEB44914	ERR5917802	28901	Salmonella enterica	1	0.997495	3
CLID	PRJEB44914	ERR5917802	59201	Salmonella enterica subsp enterica	1	0.988666	3
CLID	PRJEB44914	ERR5917802	90371	Salmonella enterica subsp enterica serovar Typhimurium	1	0.955432	3
CLID	PRJEB44914	ERR5917802	562	Escherichia coli	0	0.00370431	3
CLID	PRJEB44914	ERR5917802	573	Klebsiella pneumoniae	0	0.00011499	3
CLID	PRJEB44914	ERR5917802	138532	Curtobacterium flaccumfaciens pv flaccumfaciens	0	0.000263317	3
CLID	PRJEB44914	ERR5917802	515393	Pseudomonas yamanorum	0	6.6149e-05	3
CLID	PRJEB44914	ERR5917802	2023772	Paenibacillus sp RUD330	0	0.000450163	3
CLID	PRJEB44914	ERR5917802	2583588	Salmonella enterica subsp enterica serovar 1 4 5 12 i	0	0.015492	3
CLID	PRJEB44914	ERR5917803	28901	Salmonella enterica	1	0.952132	4
CLID	PRJEB44914	ERR5917803	59201	Salmonella enterica subsp enterica	1	0.885955	4
CLID	PRJEB44914	ERR5917803	90371	Salmonella enterica subsp enterica serovar Typhimurium	1	0.99976	4
CLID	PRJEB44914	ERR5917803	562	Escherichia coli	0	0.00456913	4
CLID	PRJEB44914	ERR5917803	573	Klebsiella pneumoniae	0	1.7577e-05	4
CLID	PRJEB44914	ERR5917803	138532	Curtobacterium flaccumfaciens pv flaccumfaciens	0	1.84526e-05	4
CLID	PRJEB44914	ERR5917803	515393	Pseudomonas yamanorum	0	6.40792e-05	4
CLID	PRJEB44914	ERR5917803	2023772	Paenibacillus sp RUD330	0	0.012386	4
CLID	PRJEB44914	ERR5917804	28901	Salmonella enterica	1	0.997246	4
CLID	PRJEB44914	ERR5917804	59201	Salmonella enterica subsp enterica	1	0.997431	4
CLID	PRJEB44914	ERR5917804	90371	Salmonella enterica subsp enterica serovar Typhimurium	1	0.999841	4
CLID	PRJEB44914	ERR5917804	287	Pseudomonas aeruginosa	0	0.000684503	4
CLID	PRJEB44914	ERR5917804	562	Escherichia coli	0	0.00228059	4
CLID	PRJEB44914	ERR5917804	573	Klebsiella pneumoniae	0	1.59164e-05	4
CLID	PRJEB44914	ERR5917804	55601	Vibrio anguillarum	0	1.18592e-05	4
CLID	PRJEB44914	ERR5917804	138532	Curtobacterium flaccumfaciens pv flaccumfaciens	0	9.30408e-06	4
CLID	PRJEB44914	ERR5917804	149539	Salmonella enterica subsp enterica serovar Enteritidis	0	0.0549281	4
CLID	PRJEB44914	ERR5917804	515393	Pseudomonas yamanorum	0	3.82206e-05	4
CLID	PRJEB44914	ERR5917804	2023772	Paenibacillus sp RUD330	0	0.000778358	4
CLID	PRJEB44914	ERR5917805	28901	Salmonella enterica	1	0.983622	4
CLID	PRJEB44914	ERR5917805	59201	Salmonella enterica subsp enterica	1	0.98979	4
CLID	PRJEB44914	ERR5917805	90371	Salmonella enterica subsp enterica serovar Typhimurium	1	0.957834	4
CLID	PRJEB44914	ERR5917805	548	Klebsiella aerogenes	0	3.24904e-06	4
CLID	PRJEB44914	ERR5917805	562	Escherichia coli	0	0.000345002	4
CLID	PRJEB44914	ERR5917805	573	Klebsiella pneumoniae	0	4.01007e-06	4
CLID	PRJEB44914	ERR5917805	1280	Staphylococcus aureus	0	1.87231e-05	4
CLID	PRJEB44914	ERR5917805	138532	Curtobacterium flaccumfaciens pv flaccumfaciens	0	2.15714e-05	4
CLID	PRJEB44914	ERR5917805	149539	Salmonella enterica subsp enterica serovar Enteritidis	0	0.00393698	4
CLID	PRJEB44914	ERR5917805	515393	Pseudomonas yamanorum	0	9.8739e-05	4
CLID	PRJEB44914	ERR5917805	566546	Escherichia coli W	0	0.000106166	4
CLID	PRJEB44914	ERR5917805	2023772	Paenibacillus sp RUD330	0	0.094181	4
CLID	PRJEB44914	ERR5917805	2583588	Salmonella enterica subsp enterica serovar 1 4 5 12 i	0	0.000139291	4
CLID	PRJEB44914	ERR5917806	28901	Salmonella enterica	1	0.999329	3
CLID	PRJEB44914	ERR5917806	59201	Salmonella enterica subsp enterica	1	0.978667	3
CLID	PRJEB44914	ERR5917806	90371	Salmonella enterica subsp enterica serovar Typhimurium	1	0.993097	3
CLID	PRJEB44914	ERR5917806	287	Pseudomonas aeruginosa	0	0.000119721	3
CLID	PRJEB44914	ERR5917806	548	Klebsiella aerogenes	0	7.75979e-06	3
CLID	PRJEB44914	ERR5917806	562	Escherichia coli	0	0.00116753	3
CLID	PRJEB44914	ERR5917806	573	Klebsiella pneumoniae	0	2.41343e-05	3
CLID	PRJEB44914	ERR5917806	670	Vibrio parahaemolyticus	0	2.98933e-06	3
CLID	PRJEB44914	ERR5917806	138532	Curtobacterium flaccumfaciens pv flaccumfaciens	0	6.45735e-05	3
CLID	PRJEB44914	ERR5917806	149539	Salmonella enterica subsp enterica serovar Enteritidis	0	0.00678081	3
CLID	PRJEB44914	ERR5917806	158836	Enterobacter hormaechei	0	1.17399e-05	3
CLID	PRJEB44914	ERR5917806	640131	NA	0	2.87843e-05	3
CLID	PRJEB44914	ERR5917806	2023772	Paenibacillus sp RUD330	0	0.000484038	3
CLID	PRJEB44914	ERR5917806	2583588	Salmonella enterica subsp enterica serovar 1 4 5 12 i	0	0.00109059	3
CLID	PRJEB44914	ERR5917808	28901	Salmonella enterica	1	0.999599	4
CLID	PRJEB44914	ERR5917808	59201	Salmonella enterica subsp enterica	1	0.996123	4
CLID	PRJEB44914	ERR5917808	90371	Salmonella enterica subsp enterica serovar Typhimurium	1	0.996194	4
CLID	PRJEB44914	ERR5917808	287	Pseudomonas aeruginosa	0	0.000222591	4
CLID	PRJEB44914	ERR5917808	562	Escherichia coli	0	0.000460411	4
CLID	PRJEB44914	ERR5917808	573	Klebsiella pneumoniae	0	1.25768e-05	4
CLID	PRJEB44914	ERR5917808	138532	Curtobacterium flaccumfaciens pv flaccumfaciens	0	4.96286e-05	4
CLID	PRJEB44914	ERR5917808	2579247	Salmonella enterica subsp enterica serovar Rough O	0	0.000208527	4
CLID	PRJEB44914	ERR5917808	2583588	Salmonella enterica subsp enterica serovar 1 4 5 12 i	0	0.00157633	4
CLID	PRJEB44914	ERR5917809	28901	Salmonella enterica	1	0.994277	4
CLID	PRJEB44914	ERR5917809	59201	Salmonella enterica subsp enterica	1	0.988566	4
CLID	PRJEB44914	ERR5917809	90371	Salmonella enterica subsp enterica serovar Typhimurium	1	0.998031	4
CLID	PRJEB44914	ERR5917809	562	Escherichia coli	0	0.0013017	4
CLID	PRJEB44914	ERR5917809	573	Klebsiella pneumoniae	0	3.83588e-05	4
CLID	PRJEB44914	ERR5917809	138532	Curtobacterium flaccumfaciens pv flaccumfaciens	0	9.28848e-06	4
CLID	PRJEB44914	ERR5917809	515393	Pseudomonas yamanorum	0	9.49837e-05	4
CLID	PRJEB44914	ERR5917809	2023772	Paenibacillus sp RUD330	0	0.00411289	4
CLID	PRJEB44914	ERR5917810	28901	Salmonella enterica	1	0.998448	4
CLID	PRJEB44914	ERR5917810	59201	Salmonella enterica subsp enterica	1	0.920923	4
CLID	PRJEB44914	ERR5917810	562	Escherichia coli	0	0.00171035	4
CLID	PRJEB44914	ERR5917810	573	Klebsiella pneumoniae	0	1.56535e-05	4
CLID	PRJEB44914	ERR5917810	149539	Salmonella enterica subsp enterica serovar Enteritidis	0	0.94027	4
CLID	PRJEB44914	ERR5917810	158836	Enterobacter hormaechei	0	8.73945e-06	4
CLID	PRJEB44914	ERR5917810	515393	Pseudomonas yamanorum	0	3.29558e-05	4
CLID	PRJEB44914	ERR5917810	2023772	Paenibacillus sp RUD330	0	0.003306	4
CLID	PRJEB44914	ERR5917810	2583588	Salmonella enterica subsp enterica serovar 1 4 5 12 i	0	0.00225901	4
CLID	PRJEB44914	ERR5917811	28901	Salmonella enterica	1	0.995025	4
CLID	PRJEB44914	ERR5917811	59201	Salmonella enterica subsp enterica	1	0.978547	4
CLID	PRJEB44914	ERR5917811	562	Escherichia coli	0	0.00665248	4
CLID	PRJEB44914	ERR5917811	573	Klebsiella pneumoniae	0	7.20465e-05	4
CLID	PRJEB44914	ERR5917811	138532	Curtobacterium flaccumfaciens pv flaccumfaciens	0	3.38633e-05	4
CLID	PRJEB44914	ERR5917811	149539	Salmonella enterica subsp enterica serovar Enteritidis	0	0.996915	4
CLID	PRJEB44914	ERR5917811	515393	Pseudomonas yamanorum	0	8.21582e-05	4
CLID	PRJEB44914	ERR5917811	2023772	Paenibacillus sp RUD330	0	0.00311117	4
CLID	PRJEB44914	ERR5917812	28901	Salmonella enterica	1	0.999772	3
CLID	PRJEB44914	ERR5917812	59201	Salmonella enterica subsp enterica	1	0.990557	3
CLID	PRJEB44914	ERR5917812	90371	Salmonella enterica subsp enterica serovar Typhimurium	1	0.993999	3
CLID	PRJEB44914	ERR5917812	562	Escherichia coli	0	0.0057701	3
CLID	PRJEB44914	ERR5917812	573	Klebsiella pneumoniae	0	4.50215e-05	3
CLID	PRJEB44914	ERR5917812	1747	Cutibacterium acnes	0	6.26024e-05	3
CLID	PRJEB44914	ERR5917812	138532	Curtobacterium flaccumfaciens pv flaccumfaciens	0	0.00046091	3
CLID	PRJEB44914	ERR5917812	515393	Pseudomonas yamanorum	0	5.16377e-05	3
CLID	PRJEB44914	ERR5917812	2023772	Paenibacillus sp RUD330	0	0.00125335	3
CLID	PRJEB44914	ERR5917813	28901	Salmonella enterica	1	0.95103	4
CLID	PRJEB44914	ERR5917813	59201	Salmonella enterica subsp enterica	1	0.944116	4
CLID	PRJEB44914	ERR5917813	90371	Salmonella enterica subsp enterica serovar Typhimurium	1	0.984096	4
CLID	PRJEB44914	ERR5917813	548	Klebsiella aerogenes	0	3.68278e-06	4
CLID	PRJEB44914	ERR5917813	562	Escherichia coli	0	0.000665717	4
CLID	PRJEB44914	ERR5917813	573	Klebsiella pneumoniae	0	2.11479e-06	4
CLID	PRJEB44914	ERR5917813	138532	Curtobacterium flaccumfaciens pv flaccumfaciens	0	7.19583e-06	4
CLID	PRJEB44914	ERR5917813	158836	Enterobacter hormaechei	0	5.62448e-06	4
CLID	PRJEB44914	ERR5917813	2023772	Paenibacillus sp RUD330	0	0.00277089	4
CLID	PRJEB44914	ERR5917813	2583588	Salmonella enterica subsp enterica serovar 1 4 5 12 i	0	0.000202214	4
CLID	PRJEB44914	ERR5917814	28901	Salmonella enterica	1	0.98723	4
CLID	PRJEB44914	ERR5917814	59201	Salmonella enterica subsp enterica	1	0.946786	4
CLID	PRJEB44914	ERR5917814	90371	Salmonella enterica subsp enterica serovar Typhimurium	1	0.910197	4
CLID	PRJEB44914	ERR5917814	548	Klebsiella aerogenes	0	3.85124e-06	4
CLID	PRJEB44914	ERR5917814	562	Escherichia coli	0	0.000562376	4
CLID	PRJEB44914	ERR5917814	573	Klebsiella pneumoniae	0	3.2256e-06	4
CLID	PRJEB44914	ERR5917814	90370	Salmonella enterica subsp enterica serovar Typhi	0	0.00010353	4
CLID	PRJEB44914	ERR5917814	138532	Curtobacterium flaccumfaciens pv flaccumfaciens	0	8.52112e-06	4
CLID	PRJEB44914	ERR5917814	149539	Salmonella enterica subsp enterica serovar Enteritidis	0	0.00340108	4
CLID	PRJEB44914	ERR5917814	566546	Escherichia coli W	0	8.2751e-05	4
CLID	PRJEB44914	ERR5917814	2023772	Paenibacillus sp RUD330	0	0.00482463	4
CLID	PRJEB44914	ERR5917814	2583588	Salmonella enterica subsp enterica serovar 1 4 5 12 i	0	0.000263655	4
CLID	PRJEB44914	ERR5917815	28901	Salmonella enterica	1	0.998953	3
CLID	PRJEB44914	ERR5917815	59201	Salmonella enterica subsp enterica	1	0.987117	3
CLID	PRJEB44914	ERR5917815	90371	Salmonella enterica subsp enterica serovar Typhimurium	1	0.99343	3
CLID	PRJEB44914	ERR5917815	548	Klebsiella aerogenes	0	6.42008e-06	3
CLID	PRJEB44914	ERR5917815	562	Escherichia coli	0	0.00226052	3
CLID	PRJEB44914	ERR5917815	573	Klebsiella pneumoniae	0	1.24481e-05	3
CLID	PRJEB44914	ERR5917815	138532	Curtobacterium flaccumfaciens pv flaccumfaciens	0	0.00106293	3
CLID	PRJEB44914	ERR5917815	149539	Salmonella enterica subsp enterica serovar Enteritidis	0	0.00656915	3
CLID	PRJEB44914	ERR5917815	566546	Escherichia coli W	0	1.00602e-05	3
CLID	PRJEB44914	ERR5917815	1299282	NA	0	5.0419e-06	3
CLID	PRJEB44914	ERR5917815	2023772	Paenibacillus sp RUD330	0	7.14884e-05	3
CLID	PRJEB44914	ERR5917815	2583588	Salmonella enterica subsp enterica serovar 1 4 5 12 i	0	0.000209146	3
CLID	PRJEB44914	ERR5917816	28901	Salmonella enterica	1	0.994147	4
CLID	PRJEB44914	ERR5917816	59201	Salmonella enterica subsp enterica	1	0.85665	4
CLID	PRJEB44914	ERR5917816	90371	Salmonella enterica subsp enterica serovar Typhimurium	1	0.851924	4
CLID	PRJEB44914	ERR5917816	287	Pseudomonas aeruginosa	0	0.000195876	4
CLID	PRJEB44914	ERR5917816	470	Acinetobacter baumannii	0	7.94148e-06	4
CLID	PRJEB44914	ERR5917816	548	Klebsiella aerogenes	0	2.53462e-06	4
CLID	PRJEB44914	ERR5917816	562	Escherichia coli	0	0.000261276	4
CLID	PRJEB44914	ERR5917816	573	Klebsiella pneumoniae	0	5.16129e-06	4
CLID	PRJEB44914	ERR5917816	72407	Klebsiella pneumoniae subsp pneumoniae	0	2.29861e-06	4
CLID	PRJEB44914	ERR5917816	90105	Salmonella enterica subsp enterica serovar Saintpaul	0	6.79539e-05	4
CLID	PRJEB44914	ERR5917816	138532	Curtobacterium flaccumfaciens pv flaccumfaciens	0	1.15449e-05	4
CLID	PRJEB44914	ERR5917816	149539	Salmonella enterica subsp enterica serovar Enteritidis	0	0.0161984	4
CLID	PRJEB44914	ERR5917816	158836	Enterobacter hormaechei	0	1.35832e-05	4
CLID	PRJEB44914	ERR5917816	566546	Escherichia coli W	0	5.43427e-05	4
CLID	PRJEB44914	ERR5917816	2579247	Salmonella enterica subsp enterica serovar Rough O	0	0.000295786	4
CLID	PRJEB44914	ERR5917816	2583588	Salmonella enterica subsp enterica serovar 1 4 5 12 i	0	0.000404616	4
CLID	PRJEB44914	ERR5917817	28901	Salmonella enterica	1	0.993372	4
CLID	PRJEB44914	ERR5917817	562	Escherichia coli	0	0.00220551	4
CLID	PRJEB44914	ERR5917817	573	Klebsiella pneumoniae	0	2.77015e-05	4
CLID	PRJEB44914	ERR5917817	138532	Curtobacterium flaccumfaciens pv flaccumfaciens	0	0.00257699	4
CLID	PRJEB44914	ERR5917817	515393	Pseudomonas yamanorum	0	0.000276499	4
CLID	PRJEB44914	ERR5917818	28901	Salmonella enterica	1	0.793259	4
CLID	PRJEB44914	ERR5917818	59201	Salmonella enterica subsp enterica	1	0.555746	4
CLID	PRJEB44914	ERR5917818	90370	Salmonella enterica subsp enterica serovar Typhi	1	0.987815	4
CLID	PRJEB44914	ERR5917818	562	Escherichia coli	0	0.00541605	4
CLID	PRJEB44914	ERR5917818	573	Klebsiella pneumoniae	0	6.20761e-05	4
CLID	PRJEB44914	ERR5917819	28901	Salmonella enterica	1	0.978319	4
CLID	PRJEB44914	ERR5917819	59201	Salmonella enterica subsp enterica	1	0.945791	4
CLID	PRJEB44914	ERR5917819	90370	Salmonella enterica subsp enterica serovar Typhi	1	0.894124	4
CLID	PRJEB44914	ERR5917819	562	Escherichia coli	0	0.00713675	4
CLID	PRJEB44914	ERR5917819	573	Klebsiella pneumoniae	0	8.60702e-05	4
CLID	PRJEB44914	ERR5917819	138532	Curtobacterium flaccumfaciens pv flaccumfaciens	0	7.62362e-06	4
CLID	PRJEB44914	ERR5917819	515393	Pseudomonas yamanorum	0	8.05079e-05	4
CLID	PRJEB44914	ERR5917820	28901	Salmonella enterica	1	0.664981	4
CLID	PRJEB44914	ERR5917820	90370	Salmonella enterica subsp enterica serovar Typhi	1	0.930494	4
CLID	PRJEB44914	ERR5917820	562	Escherichia coli	0	0.0069813	4
CLID	PRJEB44914	ERR5917820	573	Klebsiella pneumoniae	0	3.49508e-05	4
CLID	PRJEB44914	ERR5917821	28901	Salmonella enterica	1	0.996196	4
CLID	PRJEB44914	ERR5917821	59201	Salmonella enterica subsp enterica	1	0.933773	4
CLID	PRJEB44914	ERR5917821	90370	Salmonella enterica subsp enterica serovar Typhi	1	0.998011	4
CLID	PRJEB44914	ERR5917821	548	Klebsiella aerogenes	0	8.75242e-06	4
CLID	PRJEB44914	ERR5917821	562	Escherichia coli	0	0.000756237	4
CLID	PRJEB44914	ERR5917821	573	Klebsiella pneumoniae	0	1.3563e-05	4
CLID	PRJEB44914	ERR5917821	138532	Curtobacterium flaccumfaciens pv flaccumfaciens	0	1.80055e-05	4
CLID	PRJEB44914	ERR5917821	149539	Salmonella enterica subsp enterica serovar Enteritidis	0	0.988567	4
CLID	PRJEB44914	ERR5917822	28901	Salmonella enterica	1	0.966225	4
CLID	PRJEB44914	ERR5917822	59201	Salmonella enterica subsp enterica	1	0.625436	4
CLID	PRJEB44914	ERR5917822	90370	Salmonella enterica subsp enterica serovar Typhi	1	0.998165	4
CLID	PRJEB44914	ERR5917822	562	Escherichia coli	0	0.00904788	4
CLID	PRJEB44914	ERR5917822	573	Klebsiella pneumoniae	0	0.000113005	4
CLID	PRJEB44914	ERR5917822	1747	Cutibacterium acnes	0	0.000225379	4
CLID	PRJEB44914	ERR5917822	147802	Lactobacillus iners	0	0.00100676	4
CLID	PRJEB44914	ERR5917822	515393	Pseudomonas yamanorum	0	0.000172456	4
CLID	PRJEB44914	ERR5917823	28901	Salmonella enterica	1	0.966364	4
CLID	PRJEB44914	ERR5917823	59201	Salmonella enterica subsp enterica	1	0.698378	4
CLID	PRJEB44914	ERR5917823	90370	Salmonella enterica subsp enterica serovar Typhi	1	0.944523	4
CLID	PRJEB44914	ERR5917823	562	Escherichia coli	0	0.00125785	4
CLID	PRJEB44914	ERR5917823	573	Klebsiella pneumoniae	0	7.49007e-05	4
CLID	PRJEB44914	ERR5917823	138532	Curtobacterium flaccumfaciens pv flaccumfaciens	0	2.14259e-05	4
CLID	PRJEB44914	ERR5917824	28901	Salmonella enterica	1	0.988135	3
CLID	PRJEB44914	ERR5917824	59201	Salmonella enterica subsp enterica	1	0.93389	3
CLID	PRJEB44914	ERR5917824	90370	Salmonella enterica subsp enterica serovar Typhi	1	0.980955	3
CLID	PRJEB44914	ERR5917824	562	Escherichia coli	0	0.00352486	3
CLID	PRJEB44914	ERR5917824	573	Klebsiella pneumoniae	0	7.15322e-05	3
CLID	PRJEB44914	ERR5917824	2336	Thermotoga maritima	0	0.00095665	3
CLID	PRJEB44914	ERR5917824	82995	Serratia grimesii	0	0.016813	3
CLID	PRJEB44914	ERR5917824	138532	Curtobacterium flaccumfaciens pv flaccumfaciens	0	0.016491	3
CLID	PRJEB44914	ERR5917824	515393	Pseudomonas yamanorum	0	0.000100694	3
CLID	PRJEB44914	ERR5917825	28901	Salmonella enterica	1	0.518974	4
CLID	PRJEB44914	ERR5917825	59201	Salmonella enterica subsp enterica	1	0.0428101	4
CLID	PRJEB44914	ERR5917825	90371	Salmonella enterica subsp enterica serovar Typhimurium	1	0.99598	4
CLID	PRJEB44914	ERR5917825	287	Pseudomonas aeruginosa	0	0.000222719	4
CLID	PRJEB44914	ERR5917825	562	Escherichia coli	0	0.00352327	4
CLID	PRJEB44914	ERR5917825	573	Klebsiella pneumoniae	0	1.39176e-05	4
CLID	PRJEB44914	ERR5917826	28901	Salmonella enterica	1	0.892069	4
CLID	PRJEB44914	ERR5917826	59201	Salmonella enterica subsp enterica	1	0.0929896	4
CLID	PRJEB44914	ERR5917826	90371	Salmonella enterica subsp enterica serovar Typhimurium	1	0.992662	4
CLID	PRJEB44914	ERR5917826	548	Klebsiella aerogenes	0	1.99019e-05	4
CLID	PRJEB44914	ERR5917826	562	Escherichia coli	0	0.00964352	4
CLID	PRJEB44914	ERR5917826	573	Klebsiella pneumoniae	0	1.20177e-05	4
CLID	PRJEB44914	ERR5917826	138532	Curtobacterium flaccumfaciens pv flaccumfaciens	0	7.7195e-05	4
CLID	PRJEB44914	ERR5917826	149539	Salmonella enterica subsp enterica serovar Enteritidis	0	0.0153951	4
CLID	PRJEB44914	ERR5917826	515393	Pseudomonas yamanorum	0	0.000108078	4
CLID	PRJEB44914	ERR5917827	28901	Salmonella enterica	1	0.999479	3
CLID	PRJEB44914	ERR5917827	59201	Salmonella enterica subsp enterica	1	0.900187	3
CLID	PRJEB44914	ERR5917827	90371	Salmonella enterica subsp enterica serovar Typhimurium	1	0.982661	3
CLID	PRJEB44914	ERR5917827	287	Pseudomonas aeruginosa	0	0.000242876	3
CLID	PRJEB44914	ERR5917827	562	Escherichia coli	0	0.014672	3
CLID	PRJEB44914	ERR5917827	573	Klebsiella pneumoniae	0	6.28207e-05	3
CLID	PRJEB44914	ERR5917827	515393	Pseudomonas yamanorum	0	6.56149e-05	3
CLID	PRJEB44914	ERR5917828	28901	Salmonella enterica	1	0.643239	4
CLID	PRJEB44914	ERR5917828	59201	Salmonella enterica subsp enterica	1	0.169055	4
CLID	PRJEB44914	ERR5917828	90371	Salmonella enterica subsp enterica serovar Typhimurium	1	0.998207	4
CLID	PRJEB44914	ERR5917828	562	Escherichia coli	0	0.00157665	4
CLID	PRJEB44914	ERR5917828	573	Klebsiella pneumoniae	0	2.80662e-05	4
CLID	PRJEB44914	ERR5917828	1747	Cutibacterium acnes	0	4.93578e-05	4
CLID	PRJEB44914	ERR5917829	28901	Salmonella enterica	1	0.991688	4
CLID	PRJEB44914	ERR5917829	59201	Salmonella enterica subsp enterica	1	0.989178	4
CLID	PRJEB44914	ERR5917829	90371	Salmonella enterica subsp enterica serovar Typhimurium	1	0.998423	4
CLID	PRJEB44914	ERR5917829	562	Escherichia coli	0	0.00132202	4
CLID	PRJEB44914	ERR5917829	573	Klebsiella pneumoniae	0	2.11532e-05	4
CLID	PRJEB44914	ERR5917829	515393	Pseudomonas yamanorum	0	2.81275e-05	4
CLID	PRJEB44914	ERR5917829	566546	Escherichia coli W	0	0.000273776	4
CLID	PRJEB44914	ERR5917829	2583588	Salmonella enterica subsp enterica serovar 1 4 5 12 i	0	0.00134979	4
CLID	PRJEB44914	ERR5917830	28901	Salmonella enterica	1	0.973594	4
CLID	PRJEB44914	ERR5917830	59201	Salmonella enterica subsp enterica	1	0.78173	4
CLID	PRJEB44914	ERR5917830	90371	Salmonella enterica subsp enterica serovar Typhimurium	1	0.974123	4
CLID	PRJEB44914	ERR5917830	287	Pseudomonas aeruginosa	0	0.000572112	4
CLID	PRJEB44914	ERR5917830	548	Klebsiella aerogenes	0	6.95403e-06	4
CLID	PRJEB44914	ERR5917830	562	Escherichia coli	0	0.00128635	4
CLID	PRJEB44914	ERR5917830	573	Klebsiella pneumoniae	0	2.79699e-06	4
CLID	PRJEB44914	ERR5917830	149539	Salmonella enterica subsp enterica serovar Enteritidis	0	0.00193636	4
CLID	PRJEB44914	ERR5917830	566546	Escherichia coli W	0	5.84178e-05	4
CLID	PRJEB44914	ERR5917830	2583588	Salmonella enterica subsp enterica serovar 1 4 5 12 i	0	0.000414622	4
CLID	PRJEB44914	ERR5917831	28901	Salmonella enterica	1	0.999743	3
CLID	PRJEB44914	ERR5917831	59201	Salmonella enterica subsp enterica	1	0.996936	3
CLID	PRJEB44914	ERR5917831	90371	Salmonella enterica subsp enterica serovar Typhimurium	1	0.980993	3
CLID	PRJEB44914	ERR5917831	562	Escherichia coli	0	0.0235503	3
CLID	PRJEB44914	ERR5917831	573	Klebsiella pneumoniae	0	7.27092e-05	3
CLID	PRJEB44914	ERR5917831	1747	Cutibacterium acnes	0	0.000153797	3
CLID	PRJEB44914	ERR5917831	43769	Corynebacterium propinquum	0	0.00874899	3
CLID	PRJEB44914	ERR5917831	149539	Salmonella enterica subsp enterica serovar Enteritidis	0	0.00256664	3
CLID	PRJEB44914	ERR5917832	28901	Salmonella enterica	1	0.999149	3
CLID	PRJEB44914	ERR5917832	287	Pseudomonas aeruginosa	0	0.000250125	3
CLID	PRJEB44914	ERR5917832	548	Klebsiella aerogenes	0	5.75955e-06	3
CLID	PRJEB44914	ERR5917832	562	Escherichia coli	0	0.00491741	3
CLID	PRJEB44914	ERR5917832	573	Klebsiella pneumoniae	0	2.13247e-05	3
CLID	PRJEB44914	ERR5917832	138532	Curtobacterium flaccumfaciens pv flaccumfaciens	0	3.01843e-05	3
CLID	PRJEB44958	ERR5924422	630	Yersinia enterocolitica	1	0.955294	2
CLID	PRJEB44958	ERR5924422	511	Alcaligenes faecalis	0	0.000309519	2
CLID	PRJEB44958	ERR5924422	562	Escherichia coli	0	0.000989645	2
CLID	PRJEB44958	ERR5924422	573	Klebsiella pneumoniae	0	8.04117e-06	2
CLID	PRJEB44958	ERR5924422	1280	Staphylococcus aureus	0	4.97117e-05	2
CLID	PRJEB44958	ERR5924422	1396	Bacillus cereus	0	1.98762e-05	2
CLID	PRJEB44958	ERR5924422	1747	Cutibacterium acnes	0	1.8865e-05	2
CLID	PRJEB44958	ERR5924422	28901	Salmonella enterica	0	0.00148804	2
CLID	PRJEB44958	ERR5924422	34062	Moraxella osloensis	0	1.72099e-06	2
CLID	PRJEB44958	ERR5924422	34073	Variovorax paradoxus	0	7.82332e-06	2
CLID	PRJEB44958	ERR5924422	37329	Nocardia farcinica	0	1.68209e-05	2
CLID	PRJEB44958	ERR5924422	40324	Stenotrophomonas maltophilia	0	0.000102881	2
CLID	PRJEB44958	ERR5924422	76775	Malassezia restricta	0	1.49086e-05	2
CLID	PRJEB44958	ERR5924422	84595	Gordonia polyisoprenivorans	0	0.000111788	2
CLID	PRJEB44958	ERR5924422	85698	Achromobacter xylosoxidans	0	4.60426e-05	2
CLID	PRJEB44958	ERR5924422	190721	Ralstonia insidiosa	0	5.76607e-06	2
CLID	PRJEB44958	ERR5924422	223967	Methylorubrum populi	0	0.000112415	2
CLID	PRJEB44958	ERR5924422	319707	Mycolicibacterium aubagnense	0	0.000993879	2
CLID	PRJEB44958	ERR5924422	332648	Botrytis cinerea	0	0.00018265	2
CLID	PRJEB44958	ERR5924422	441620	Methylorubrum populi	0	1.93945e-05	2
CLID	PRJEB44958	ERR5924422	488447	Burkholderia contaminans	0	4.74298e-05	2
CLID	PRJEB44958	ERR5924422	510516	Aspergillus oryzae	0	0.000145448	2
CLID	PRJEB44958	ERR5924422	1324352	Chryseobacterium gallinarum	0	0.00109458	2
CLID	PRJEB44958	ERR5924422	1391654	Labilithrix luteola	0	5.64641e-06	2
CLID	PRJEB44958	ERR5924422	2306583	Halomonas sp JS92 SW72	0	2.38158e-06	2
CLID	PRJEB44958	ERR5924423	630	Yersinia enterocolitica	1	0.999639	3
CLID	PRJEB44958	ERR5924423	287	Pseudomonas aeruginosa	0	9.52482e-05	3
CLID	PRJEB44958	ERR5924423	562	Escherichia coli	0	0.00300712	3
CLID	PRJEB44958	ERR5924423	573	Klebsiella pneumoniae	0	0.000121501	3
CLID	PRJEB44958	ERR5924423	632	Yersinia pestis	0	4.92128e-05	3
CLID	PRJEB44958	ERR5924423	1747	Cutibacterium acnes	0	4.09105e-05	3
CLID	PRJEB44958	ERR5924423	34073	Variovorax paradoxus	0	4.0163e-05	3
CLID	PRJEB44958	ERR5924423	40324	Stenotrophomonas maltophilia	0	3.50311e-05	3
CLID	PRJEB44958	ERR5924423	190721	Ralstonia insidiosa	0	5.88233e-05	3
CLID	PRJEB44958	ERR5924423	223967	Methylorubrum populi	0	3.20387e-05	3
CLID	PRJEB44958	ERR5924423	319707	Mycolicibacterium aubagnense	0	6.24578e-05	3
CLID	PRJEB44958	ERR5924423	510516	Aspergillus oryzae	0	0.000523735	3
CLID	PRJEB44958	ERR5924423	1239783	Bacillus atrophaeus	0	2.371e-05	3
CLID	PRJEB44958	ERR5924423	1324352	Chryseobacterium gallinarum	0	0.00069546	3
CLID	PRJEB44958	ERR5924423	2479546	NA	0	6.43069e-06	3
CLID	PRJEB44958	ERR5924424	630	Yersinia enterocolitica	1	0.962085	2
CLID	PRJEB44958	ERR5924424	287	Pseudomonas aeruginosa	0	0.00017269	2
CLID	PRJEB44958	ERR5924424	294	Pseudomonas fluorescens	0	0.000650657	2
CLID	PRJEB44958	ERR5924424	470	Acinetobacter baumannii	0	0.000120449	2
CLID	PRJEB44958	ERR5924424	548	Klebsiella aerogenes	0	2.16846e-05	2
CLID	PRJEB44958	ERR5924424	562	Escherichia coli	0	5.23416e-05	2
CLID	PRJEB44958	ERR5924424	573	Klebsiella pneumoniae	0	2.89185e-05	2
CLID	PRJEB44958	ERR5924424	1747	Cutibacterium acnes	0	2.45235e-05	2
CLID	PRJEB44958	ERR5924424	2342	Candidatus Sodalis pierantonius str SOPE	0	5.70724e-06	2
CLID	PRJEB44958	ERR5924424	34062	Moraxella osloensis	0	0.0557208	2
CLID	PRJEB44958	ERR5924424	34073	Variovorax paradoxus	0	1.22448e-05	2
CLID	PRJEB44958	ERR5924424	40214	Acinetobacter johnsonii	0	0.000368343	2
CLID	PRJEB44958	ERR5924424	76775	Malassezia restricta	0	1.42018e-05	2
CLID	PRJEB44958	ERR5924424	80866	Delftia acidovorans	0	1.70778e-06	2
CLID	PRJEB44958	ERR5924424	158836	Enterobacter hormaechei	0	1.40564e-05	2
CLID	PRJEB44958	ERR5924424	271865	Ochrobactrum quorumnocens	0	0.000167993	2
CLID	PRJEB44958	ERR5924424	1239783	Bacillus atrophaeus	0	3.74012e-05	2
CLID	PRJEB44958	ERR5924424	2267833	Rhizobium oryzihabitans	0	2.28285e-05	2
CLID	PRJEB44958	ERR5924427	630	Yersinia enterocolitica	1	0.999596	3
CLID	PRJEB44958	ERR5924427	562	Escherichia coli	0	0.000984918	3
CLID	PRJEB44958	ERR5924427	573	Klebsiella pneumoniae	0	8.26197e-05	3
CLID	PRJEB44958	ERR5924427	1747	Cutibacterium acnes	0	1.67856e-05	3
CLID	PRJEB44958	ERR5924427	34073	Variovorax paradoxus	0	8.06701e-05	3
CLID	PRJEB44958	ERR5924427	40324	Stenotrophomonas maltophilia	0	8.22242e-05	3
CLID	PRJEB44958	ERR5924427	84595	Gordonia polyisoprenivorans	0	1.33328e-05	3
CLID	PRJEB44958	ERR5924427	190721	Ralstonia insidiosa	0	1.40028e-05	3
CLID	PRJEB44958	ERR5924427	223967	Methylorubrum populi	0	0.000121917	3
CLID	PRJEB44958	ERR5924427	319707	Mycolicibacterium aubagnense	0	3.31883e-05	3
CLID	PRJEB44958	ERR5924427	510516	Aspergillus oryzae	0	6.30574e-05	3
CLID	PRJEB44958	ERR5924427	1239783	Bacillus atrophaeus	0	2.55022e-05	3
CLID	PRJEB44958	ERR5924427	1324352	Chryseobacterium gallinarum	0	0.00258553	3
CLID	PRJEB44958	ERR5924427	1391654	Labilithrix luteola	0	1.61048e-05	3
CLID	PRJEB44958	ERR5924428	630	Yersinia enterocolitica	1	0.999022	2
CLID	PRJEB44958	ERR5924428	287	Pseudomonas aeruginosa	0	8.03208e-05	2
CLID	PRJEB44958	ERR5924428	562	Escherichia coli	0	0.000635097	2
CLID	PRJEB44958	ERR5924428	573	Klebsiella pneumoniae	0	2.65845e-05	2
CLID	PRJEB44958	ERR5924428	1239783	Bacillus atrophaeus	0	3.16231e-05	2
CLID	PRJEB44958	ERR5924428	1324352	Chryseobacterium gallinarum	0	1.5304e-05	2
CLID	PRJEB44958	ERR5924428	2479546	NA	0	3.75124e-06	2
CLID	PRJEB44958	ERR5924429	630	Yersinia enterocolitica	1	0.997031	2
CLID	PRJEB44958	ERR5924429	287	Pseudomonas aeruginosa	0	1.14345e-05	2
CLID	PRJEB44958	ERR5924429	511	Alcaligenes faecalis	0	0.00238462	2
CLID	PRJEB44958	ERR5924429	562	Escherichia coli	0	0.000266755	2
CLID	PRJEB44958	ERR5924429	573	Klebsiella pneumoniae	0	2.58651e-05	2
CLID	PRJEB44958	ERR5924429	1396	Bacillus cereus	0	7.28427e-05	2
CLID	PRJEB44958	ERR5924429	1747	Cutibacterium acnes	0	3.06657e-05	2
CLID	PRJEB44958	ERR5924429	34062	Moraxella osloensis	0	2.96394e-05	2
CLID	PRJEB44958	ERR5924429	34073	Variovorax paradoxus	0	2.10928e-05	2
CLID	PRJEB44958	ERR5924429	37329	Nocardia farcinica	0	9.65473e-06	2
CLID	PRJEB44958	ERR5924429	40324	Stenotrophomonas maltophilia	0	2.69052e-05	2
CLID	PRJEB44958	ERR5924429	76775	Malassezia restricta	0	5.42452e-06	2
CLID	PRJEB44958	ERR5924429	84595	Gordonia polyisoprenivorans	0	3.50398e-05	2
CLID	PRJEB44958	ERR5924429	190721	Ralstonia insidiosa	0	5.12285e-06	2
CLID	PRJEB44958	ERR5924429	223967	Methylorubrum populi	0	2.22308e-05	2
CLID	PRJEB44958	ERR5924429	319707	Mycolicibacterium aubagnense	0	0.000230532	2
CLID	PRJEB44958	ERR5924429	332648	Botrytis cinerea	0	1.38968e-05	2
CLID	PRJEB44958	ERR5924429	488447	Burkholderia contaminans	0	5.81311e-05	2
CLID	PRJEB44958	ERR5924429	510516	Aspergillus oryzae	0	4.00308e-05	2
CLID	PRJEB44958	ERR5924429	1324352	Chryseobacterium gallinarum	0	1.88594e-05	2
CLID	PRJEB44958	ERR5924429	1391654	Labilithrix luteola	0	9.23691e-06	2
CLID	PRJEB44958	ERR5924429	2057741	Bradyrhizobium sp SK17	0	0.00929966	2
CLID	PRJEB44958	ERR5924430	630	Yersinia enterocolitica	1	0.996771	2
CLID	PRJEB44958	ERR5924430	287	Pseudomonas aeruginosa	0	0.000131106	2
CLID	PRJEB44958	ERR5924430	562	Escherichia coli	0	0.00106785	2
CLID	PRJEB44958	ERR5924430	573	Klebsiella pneumoniae	0	8.3232e-05	2
CLID	PRJEB44958	ERR5924430	34073	Variovorax paradoxus	0	3.07182e-05	2
CLID	PRJEB44958	ERR5924430	40324	Stenotrophomonas maltophilia	0	3.62622e-05	2
CLID	PRJEB44958	ERR5924430	85698	Achromobacter xylosoxidans	0	1.73275e-05	2
CLID	PRJEB44958	ERR5924430	158836	Enterobacter hormaechei	0	3.52871e-05	2
CLID	PRJEB44958	ERR5924430	190721	Ralstonia insidiosa	0	3.04185e-05	2
CLID	PRJEB44958	ERR5924430	319707	Mycolicibacterium aubagnense	0	3.75426e-05	2
CLID	PRJEB44958	ERR5924430	510516	Aspergillus oryzae	0	1.94487e-05	2
CLID	PRJEB44958	ERR5924430	1239783	Bacillus atrophaeus	0	2.38643e-05	2
CLID	PRJEB44958	ERR5924430	1324352	Chryseobacterium gallinarum	0	1.46861e-05	2
CLID	PRJEB44958	ERR5924430	2479546	NA	0	4.71229e-06	2
CLID	PRJEB44958	ERR5924431	630	Yersinia enterocolitica	1	0.998042	2
CLID	PRJEB44958	ERR5924431	562	Escherichia coli	0	0.000307476	2
CLID	PRJEB44958	ERR5924431	573	Klebsiella pneumoniae	0	4.70693e-05	2
CLID	PRJEB44958	ERR5924431	1747	Cutibacterium acnes	0	9.24107e-06	2
CLID	PRJEB44958	ERR5924431	34073	Variovorax paradoxus	0	1.92247e-05	2
CLID	PRJEB44958	ERR5924431	40324	Stenotrophomonas maltophilia	0	1.49333e-05	2
CLID	PRJEB44958	ERR5924431	84595	Gordonia polyisoprenivorans	0	1.43848e-05	2
CLID	PRJEB44958	ERR5924431	190721	Ralstonia insidiosa	0	4.5771e-06	2
CLID	PRJEB44958	ERR5924431	223967	Methylorubrum populi	0	4.07246e-06	2
CLID	PRJEB44958	ERR5924431	319707	Mycolicibacterium aubagnense	0	0.000198315	2
CLID	PRJEB44958	ERR5924431	510516	Aspergillus oryzae	0	2.7437e-06	2
CLID	PRJEB44958	ERR5924431	1239783	Bacillus atrophaeus	0	4.57437e-05	2
CLID	PRJEB44958	ERR5924431	1324352	Chryseobacterium gallinarum	0	2.53413e-05	2
CLID	PRJEB44958	ERR5924431	1391654	Labilithrix luteola	0	1.13984e-05	2
CLID	PRJEB44958	ERR5924431	2057741	Bradyrhizobium sp SK17	0	0.000787567	2
CLID	PRJEB45780	ERR6087951	630	Yersinia enterocolitica	1	0.556158	5
CLID	PRJEB45780	ERR6087951	287	Pseudomonas aeruginosa	0	0.000109139	5
CLID	PRJEB45780	ERR6087951	294	Pseudomonas fluorescens	0	4.28598e-05	5
CLID	PRJEB45780	ERR6087951	470	Acinetobacter baumannii	0	0.000738901	5
CLID	PRJEB45780	ERR6087951	548	Klebsiella aerogenes	0	5.32948e-05	5
CLID	PRJEB45780	ERR6087951	562	Escherichia coli	0	0.000232426	5
CLID	PRJEB45780	ERR6087951	573	Klebsiella pneumoniae	0	1.36825e-05	5
CLID	PRJEB45780	ERR6087951	632	Yersinia pestis	0	0.00246422	5
CLID	PRJEB45780	ERR6087951	1274	Dermacoccus nishinomiyaensis	0	2.1817e-05	5
CLID	PRJEB45780	ERR6087951	1282	Staphylococcus epidermidis	0	7.5588e-05	5
CLID	PRJEB45780	ERR6087951	1290	Staphylococcus hominis	0	0.000249669	5
CLID	PRJEB45780	ERR6087951	1747	Cutibacterium acnes	0	7.30401e-06	5
CLID	PRJEB45780	ERR6087951	2342	Candidatus Sodalis pierantonius str SOPE	0	7.52511e-06	5
CLID	PRJEB45780	ERR6087951	29385	Staphylococcus saprophyticus	0	8.68602e-05	5
CLID	PRJEB45780	ERR6087951	33011	Cutibacterium granulosum	0	2.18547e-05	5
CLID	PRJEB45780	ERR6087951	34062	Moraxella osloensis	0	0.000184054	5
CLID	PRJEB45780	ERR6087951	34073	Variovorax paradoxus	0	7.29485e-05	5
CLID	PRJEB45780	ERR6087951	38304	Corynebacterium tuberculostearicum	0	3.82625e-05	5
CLID	PRJEB45780	ERR6087951	40215	Acinetobacter junii	0	4.56893e-05	5
CLID	PRJEB45780	ERR6087951	72407	Klebsiella pneumoniae subsp pneumoniae	0	5.51541e-05	5
CLID	PRJEB45780	ERR6087951	76775	Malassezia restricta	0	0.000399899	5
CLID	PRJEB45780	ERR6087951	80866	Delftia acidovorans	0	4.81683e-06	5
CLID	PRJEB45780	ERR6087951	149539	Salmonella enterica subsp enterica serovar Enteritidis	0	1.34232e-05	5
CLID	PRJEB45780	ERR6087951	158836	Enterobacter hormaechei	0	0.000149943	5
CLID	PRJEB45780	ERR6087951	161879	Corynebacterium kroppenstedtii	0	2.01003e-05	5
CLID	PRJEB45780	ERR6087951	179636	Alicycliphilus denitrificans	0	1.62508e-06	5
CLID	PRJEB45780	ERR6087951	232721	NA	0	2.66409e-06	5
CLID	PRJEB45780	ERR6087951	237258	Cloacibacterium normanense	0	0.000226025	5
CLID	PRJEB45780	ERR6087951	271865	Ochrobactrum quorumnocens	0	0.000160922	5
CLID	PRJEB45780	ERR6087951	349746	Yersinia pestis Angola	0	6.32299e-05	5
CLID	PRJEB45780	ERR6087951	515393	Pseudomonas yamanorum	0	2.79013e-06	5
CLID	PRJEB45780	ERR6087951	535289	NA	0	1.63434e-05	5
CLID	PRJEB45780	ERR6087951	640131	NA	0	7.89237e-06	5
CLID	PRJEB45780	ERR6087951	1224164	Corynebacterium vitaeruminis	0	1.76566e-06	5
CLID	PRJEB45780	ERR6087951	1239783	Bacillus atrophaeus	0	2.94783e-06	5
CLID	PRJEB45780	ERR6087951	1938606	Janthinobacterium sp LM6	0	1.3597e-05	5
CLID	PRJEB45780	ERR6087951	2004644	Acinetobacter sp. WCHA45	0	2.10619e-05	5
CLID	PRJEB45780	ERR6087951	2267833	Rhizobium oryzihabitans	0	2.04771e-05	5
CLID	PRJEB45780	ERR6087951	2583588	Salmonella enterica subsp enterica serovar 1 4 5 12 i	0	1.90104e-05	5
CLID	PRJEB45780	ERR6087951	2735554	Diaphorobacter sp JS3050	0	1.48457e-05	5
CLID	PRJEB45780	ERR6087953	630	Yersinia enterocolitica	1	0.997613	5
CLID	PRJEB45780	ERR6087953	287	Pseudomonas aeruginosa	0	0.0179389	5
CLID	PRJEB45780	ERR6087953	294	Pseudomonas fluorescens	0	0.00146139	5
CLID	PRJEB45780	ERR6087953	303	Pseudomonas putida	0	0.000100437	5
CLID	PRJEB45780	ERR6087953	470	Acinetobacter baumannii	0	0.000111885	5
CLID	PRJEB45780	ERR6087953	562	Escherichia coli	0	0.000621002	5
CLID	PRJEB45780	ERR6087953	573	Klebsiella pneumoniae	0	3.06702e-05	5
CLID	PRJEB45780	ERR6087953	632	Yersinia pestis	0	0.00128399	5
CLID	PRJEB45780	ERR6087953	1274	Dermacoccus nishinomiyaensis	0	5.75293e-05	5
CLID	PRJEB45780	ERR6087953	1747	Cutibacterium acnes	0	8.09056e-05	5
CLID	PRJEB45780	ERR6087953	34062	Moraxella osloensis	0	0.00115665	5
CLID	PRJEB45780	ERR6087953	40214	Acinetobacter johnsonii	0	2.54452e-05	5
CLID	PRJEB45780	ERR6087953	76775	Malassezia restricta	0	0.00017787	5
CLID	PRJEB45780	ERR6087953	80866	Delftia acidovorans	0	5.03955e-05	5
CLID	PRJEB45780	ERR6087953	161879	Corynebacterium kroppenstedtii	0	9.19778e-06	5
CLID	PRJEB45780	ERR6087953	271865	Ochrobactrum quorumnocens	0	0.000294644	5
CLID	PRJEB45780	ERR6087953	1239783	Bacillus atrophaeus	0	4.04692e-06	5
CLID	PRJEB45780	ERR6087953	1279085	Fusarium fujikuroi	0	7.78303e-06	5
CLID	PRJEB45780	ERR6087953	2267833	Rhizobium oryzihabitans	0	4.8691e-05	5
CLID	PRJEB45780	ERR6087954	630	Yersinia enterocolitica	1	0.988814	5
CLID	PRJEB45780	ERR6087954	294	Pseudomonas fluorescens	0	0.00150989	5
CLID	PRJEB45780	ERR6087954	562	Escherichia coli	0	0.000518849	5
CLID	PRJEB45780	ERR6087954	1747	Cutibacterium acnes	0	5.67787e-05	5
CLID	PRJEB45780	ERR6087954	34062	Moraxella osloensis	0	0.000230455	5
CLID	PRJEB45780	ERR6087954	271865	Ochrobactrum quorumnocens	0	0.000293522	5
CLID	PRJEB45780	ERR6087954	1239783	Bacillus atrophaeus	0	4.95749e-06	5
CLID	PRJEB45780	ERR6087954	2267833	Rhizobium oryzihabitans	0	0.000169665	5
CLID	PRJEB45780	ERR6087955	630	Yersinia enterocolitica	1	0.998573	5
CLID	PRJEB45780	ERR6087955	287	Pseudomonas aeruginosa	0	0.000112433	5
CLID	PRJEB45780	ERR6087955	294	Pseudomonas fluorescens	0	0.000139962	5
CLID	PRJEB45780	ERR6087955	470	Acinetobacter baumannii	0	0.000176647	5
CLID	PRJEB45780	ERR6087955	548	Klebsiella aerogenes	0	3.08243e-05	5
CLID	PRJEB45780	ERR6087955	562	Escherichia coli	0	0.000626007	5
CLID	PRJEB45780	ERR6087955	573	Klebsiella pneumoniae	0	2.4484e-05	5
CLID	PRJEB45780	ERR6087955	582	Morganella morganii	0	4.05989e-06	5
CLID	PRJEB45780	ERR6087955	632	Yersinia pestis	0	0.00088967	5
CLID	PRJEB45780	ERR6087955	1274	Dermacoccus nishinomiyaensis	0	3.65072e-05	5
CLID	PRJEB45780	ERR6087955	1282	Staphylococcus epidermidis	0	6.66287e-05	5
CLID	PRJEB45780	ERR6087955	1747	Cutibacterium acnes	0	2.34804e-05	5
CLID	PRJEB45780	ERR6087955	2342	Candidatus Sodalis pierantonius str SOPE	0	1.88975e-05	5
CLID	PRJEB45780	ERR6087955	28901	Salmonella enterica	0	0.000334458	5
CLID	PRJEB45780	ERR6087955	34062	Moraxella osloensis	0	0.000402647	5
CLID	PRJEB45780	ERR6087955	34073	Variovorax paradoxus	0	2.22017e-05	5
CLID	PRJEB45780	ERR6087955	59201	Salmonella enterica subsp enterica	0	0.0023587	5
CLID	PRJEB45780	ERR6087955	72407	Klebsiella pneumoniae subsp pneumoniae	0	0.000111279	5
CLID	PRJEB45780	ERR6087955	80866	Delftia acidovorans	0	1.32989e-05	5
CLID	PRJEB45780	ERR6087955	138074	Serratia symbiotica	0	3.36083e-05	5
CLID	PRJEB45780	ERR6087955	158836	Enterobacter hormaechei	0	3.32195e-05	5
CLID	PRJEB45780	ERR6087955	237258	Cloacibacterium normanense	0	0.000212821	5
CLID	PRJEB45780	ERR6087955	271865	Ochrobactrum quorumnocens	0	2.69072e-05	5
CLID	PRJEB45780	ERR6087955	349746	Yersinia pestis Angola	0	0.000141056	5
CLID	PRJEB45780	ERR6087955	640131	NA	0	1.07232e-05	5
CLID	PRJEB45780	ERR6087955	1239783	Bacillus atrophaeus	0	1.8006e-06	5
CLID	PRJEB45780	ERR6087955	1345702	NA	0	2.15523e-05	5
CLID	PRJEB45780	ERR6087955	2267833	Rhizobium oryzihabitans	0	5.43178e-05	5
CLID	PRJEB45780	ERR6087955	2583588	Salmonella enterica subsp enterica serovar 1 4 5 12 i	0	0.00010778	5
CLID	PRJEB45780	ERR6087956	630	Yersinia enterocolitica	1	0.97976	5
CLID	PRJEB45780	ERR6087956	287	Pseudomonas aeruginosa	0	0.000393749	5
CLID	PRJEB45780	ERR6087956	294	Pseudomonas fluorescens	0	0.00028868	5
CLID	PRJEB45780	ERR6087956	316	Pseudomonas stutzeri	0	0.000294979	5
CLID	PRJEB45780	ERR6087956	470	Acinetobacter baumannii	0	4.42031e-05	5
CLID	PRJEB45780	ERR6087956	548	Klebsiella aerogenes	0	0.000102011	5
CLID	PRJEB45780	ERR6087956	562	Escherichia coli	0	6.35673e-05	5
CLID	PRJEB45780	ERR6087956	573	Klebsiella pneumoniae	0	2.4573e-05	5
CLID	PRJEB45780	ERR6087956	588	Providencia stuartii	0	8.09145e-06	5
CLID	PRJEB45780	ERR6087956	615	Serratia marcescens	0	3.47853e-05	5
CLID	PRJEB45780	ERR6087956	632	Yersinia pestis	0	0.0027751	5
CLID	PRJEB45780	ERR6087956	1747	Cutibacterium acnes	0	2.13117e-05	5
CLID	PRJEB45780	ERR6087956	2342	Candidatus Sodalis pierantonius str SOPE	0	7.36852e-06	5
CLID	PRJEB45780	ERR6087956	28901	Salmonella enterica	0	0.000691178	5
CLID	PRJEB45780	ERR6087956	33011	Cutibacterium granulosum	0	1.0406e-05	5
CLID	PRJEB45780	ERR6087956	34062	Moraxella osloensis	0	0.000678	5
CLID	PRJEB45780	ERR6087956	34073	Variovorax paradoxus	0	1.29902e-05	5
CLID	PRJEB45780	ERR6087956	40214	Acinetobacter johnsonii	0	2.70889e-05	5
CLID	PRJEB45780	ERR6087956	76775	Malassezia restricta	0	1.02101e-05	5
CLID	PRJEB45780	ERR6087956	80866	Delftia acidovorans	0	1.68028e-05	5
CLID	PRJEB45780	ERR6087956	158836	Enterobacter hormaechei	0	1.8376e-05	5
CLID	PRJEB45780	ERR6087956	271865	Ochrobactrum quorumnocens	0	4.07247e-05	5
CLID	PRJEB45780	ERR6087956	349746	Yersinia pestis Angola	0	4.67734e-05	5
CLID	PRJEB45780	ERR6087956	515393	Pseudomonas yamanorum	0	1.34889e-05	5
CLID	PRJEB45780	ERR6087956	640131	NA	0	1.22855e-05	5
CLID	PRJEB45780	ERR6087956	1239783	Bacillus atrophaeus	0	1.9869e-06	5
CLID	PRJEB45780	ERR6087956	1279085	Fusarium fujikuroi	0	2.28819e-05	5
CLID	PRJEB45780	ERR6087956	2267833	Rhizobium oryzihabitans	0	8.13067e-06	5
CLID	PRJEB53663	ERR9881364	11676	Human immunodeficiency virus 1	1	0.834238	2
CLID	PRJEB53663	ERR9881364	199	Campylobacter concisus	0	0.00329045	2
CLID	PRJEB53663	ERR9881364	204	Campylobacter showae	0	0.103678	2
CLID	PRJEB53663	ERR9881364	285	Comamonas testosteroni	0	0.0125941	2
CLID	PRJEB53663	ERR9881364	287	Pseudomonas aeruginosa	0	0.00196118	2
CLID	PRJEB53663	ERR9881364	297	Hydrogenophilus thermoluteolus	0	3.80435e-05	2
CLID	PRJEB53663	ERR9881364	300	Pseudomonas mendocina	0	0.000490932	2
CLID	PRJEB53663	ERR9881364	303	Pseudomonas putida	0	6.04437e-05	2
CLID	PRJEB53663	ERR9881364	316	Pseudomonas stutzeri	0	0.000716753	2
CLID	PRJEB53663	ERR9881364	470	Acinetobacter baumannii	0	0.000519762	2
CLID	PRJEB53663	ERR9881364	484	Neisseria flavescens	0	0.00145163	2
CLID	PRJEB53663	ERR9881364	485	Neisseria gonorrhoeae	0	0.00392186	2
CLID	PRJEB53663	ERR9881364	488	Neisseria mucosa	0	0.00195022	2
CLID	PRJEB53663	ERR9881364	495	Neisseria elongata	0	0.504865	2
CLID	PRJEB53663	ERR9881364	539	Eikenella corrodens	0	0.00106626	2
CLID	PRJEB53663	ERR9881364	573	Klebsiella pneumoniae	0	0.000700923	2
CLID	PRJEB53663	ERR9881364	654	Aeromonas veronii	0	0.00545223	2
CLID	PRJEB53663	ERR9881364	729	Haemophilus parainfluenzae	0	0.000412507	2
CLID	PRJEB53663	ERR9881364	824	Campylobacter gracilis	0	0.029675	2
CLID	PRJEB53663	ERR9881364	837	Porphyromonas gingivalis	0	0.00194214	2
CLID	PRJEB53663	ERR9881364	851	Fusobacterium nucleatum	0	0.0353015	2
CLID	PRJEB53663	ERR9881364	853	Faecalibacterium prausnitzii	0	0.001047	2
CLID	PRJEB53663	ERR9881364	1017	Capnocytophaga gingivalis	0	2.73142e-05	2
CLID	PRJEB53663	ERR9881364	1019	Capnocytophaga sputigena	0	0.000254313	2
CLID	PRJEB53663	ERR9881364	1260	Finegoldia magna	0	7.30296e-06	2
CLID	PRJEB53663	ERR9881364	1270	Micrococcus luteus	0	0.000155936	2
CLID	PRJEB53663	ERR9881364	1275	Kocuria rosea	0	0.00182655	2
CLID	PRJEB53663	ERR9881364	1276	Kytococcus sedentarius	0	0.000248596	2
CLID	PRJEB53663	ERR9881364	1280	Staphylococcus aureus	0	0.00335324	2
CLID	PRJEB53663	ERR9881364	1282	Staphylococcus epidermidis	0	0.00640099	2
CLID	PRJEB53663	ERR9881364	1288	Staphylococcus xylosus	0	0.0154937	2
CLID	PRJEB53663	ERR9881364	1290	Staphylococcus hominis	0	0.00158694	2
CLID	PRJEB53663	ERR9881364	1302	Streptococcus gordonii	0	0.00495233	2
CLID	PRJEB53663	ERR9881364	1303	Streptococcus oralis	0	0.00910568	2
CLID	PRJEB53663	ERR9881364	1305	Streptococcus sanguinis	0	0.00055245	2
CLID	PRJEB53663	ERR9881364	1308	Streptococcus thermophilus	0	0.00371198	2
CLID	PRJEB53663	ERR9881364	1313	Streptococcus pneumoniae	0	0.00551215	2
CLID	PRJEB53663	ERR9881364	1328	Streptococcus anginosus	0	0.00481381	2
CLID	PRJEB53663	ERR9881364	1338	Streptococcus intermedius	0	0.0382978	2
CLID	PRJEB53663	ERR9881364	1352	Enterococcus faecium	0	0.000229151	2
CLID	PRJEB53663	ERR9881364	1377	Aerococcus viridans	0	0.00091502	2
CLID	PRJEB53663	ERR9881364	1379	Gemella haemolysans	0	0.000120984	2
CLID	PRJEB53663	ERR9881364	1404	Priestia megaterium	0	3.95236e-05	2
CLID	PRJEB53663	ERR9881364	1423	Bacillus subtilis	0	0.00253299	2
CLID	PRJEB53663	ERR9881364	1491	Clostridium botulinum	0	0.00285021	2
CLID	PRJEB53663	ERR9881364	1502	Clostridium perfringens	0	0.00200245	2
CLID	PRJEB53663	ERR9881364	1561	Clostridium baratii	0	0.00100077	2
CLID	PRJEB53663	ERR9881364	1655	Actinomyces naeslundii	0	0.0544645	2
CLID	PRJEB53663	ERR9881364	1656	Actinomyces viscosus	0	0.00093498	2
CLID	PRJEB53663	ERR9881364	1659	Actinomyces israelii	0	0.00109566	2
CLID	PRJEB53663	ERR9881364	1660	Schaalia odontolytica	0	0.000843091	2
CLID	PRJEB53663	ERR9881364	1703	Brevibacterium linens	0	0.000424785	2
CLID	PRJEB53663	ERR9881364	1725	Corynebacterium xerosis	0	0.000849569	2
CLID	PRJEB53663	ERR9881364	1747	Cutibacterium acnes	0	0.00153283	2
CLID	PRJEB53663	ERR9881364	1750	Arachnia propionica	0	0.000127966	2
CLID	PRJEB53663	ERR9881364	1773	Mycobacterium tuberculosis	0	0.00122915	2
CLID	PRJEB53663	ERR9881364	1791	Mycolicibacterium aurum	0	0.00674045	2
CLID	PRJEB53663	ERR9881364	1804	Mycolicibacterium gilvum	0	0.00020879	2
CLID	PRJEB53663	ERR9881364	2047	Rothia dentocariosa	0	0.000314094	2
CLID	PRJEB53663	ERR9881364	2061	NA	0	0.000415982	2
CLID	PRJEB53663	ERR9881364	2100	Mesomycoplasma hyorhinis	0	0.0160887	2
CLID	PRJEB53663	ERR9881364	2702	Gardnerella vaginalis	0	1.95434e-05	2
CLID	PRJEB53663	ERR9881364	2718	Cardiobacterium hominis	0	0.000574357	2
CLID	PRJEB53663	ERR9881364	13690	Sphingobium yanoikuyae	0	1.79131e-05	2
CLID	PRJEB53663	ERR9881364	28037	Streptococcus mitis	0	7.10804e-05	2
CLID	PRJEB53663	ERR9881364	28090	Acinetobacter lwoffii	0	3.75644e-05	2
CLID	PRJEB53663	ERR9881364	28129	Prevotella denticola	0	0.000791868	2
CLID	PRJEB53663	ERR9881364	28131	Prevotella intermedia	0	0.000168644	2
CLID	PRJEB53663	ERR9881364	28132	Prevotella melaninogenica	0	0.000439515	2
CLID	PRJEB53663	ERR9881364	28135	Prevotella oris	0	0.0288089	2
CLID	PRJEB53663	ERR9881364	28449	Neisseria subflava	0	0.000258903	2
CLID	PRJEB53663	ERR9881364	29378	Staphylococcus arlettae	0	0.00213532	2
CLID	PRJEB53663	ERR9881364	29382	Staphylococcus cohnii	0	0.000797157	2
CLID	PRJEB53663	ERR9881364	29388	Staphylococcus capitis	0	0.000283048	2
CLID	PRJEB53663	ERR9881364	29391	Gemella morbillorum	0	0.000426952	2
CLID	PRJEB53663	ERR9881364	29430	Acinetobacter haemolyticus	0	1.98971e-05	2
CLID	PRJEB53663	ERR9881364	29466	Veillonella parvula	0	0.00352711	2
CLID	PRJEB53663	ERR9881364	33010	Cutibacterium avidum	0	0.000356357	2
CLID	PRJEB53663	ERR9881364	33011	Cutibacterium granulosum	0	0.000148491	2
CLID	PRJEB53663	ERR9881364	33033	Parvimonas micra	0	7.14232e-05	2
CLID	PRJEB53663	ERR9881364	33040	Streptococcus milleri	0	0.00137053	2
CLID	PRJEB53663	ERR9881364	34004	Paracoccus aminovorans	0	5.23785e-05	2
CLID	PRJEB53663	ERR9881364	34062	Moraxella osloensis	0	0.000840008	2
CLID	PRJEB53663	ERR9881364	34073	Variovorax paradoxus	0	0.000142884	2
CLID	PRJEB53663	ERR9881364	35841	Caldibacillus thermoamylovorans	0	0.000176352	2
CLID	PRJEB53663	ERR9881364	38289	Corynebacterium jeikeium	0	0.00132401	2
CLID	PRJEB53663	ERR9881364	38304	Corynebacterium tuberculostearicum	0	0.00146447	2
CLID	PRJEB53663	ERR9881364	39488	Anaerobutyricum hallii	0	0.000160787	2
CLID	PRJEB53663	ERR9881364	39778	Veillonella dispar	0	0.000730528	2
CLID	PRJEB53663	ERR9881364	40214	Acinetobacter johnsonii	0	1.77337e-05	2
CLID	PRJEB53663	ERR9881364	40215	Acinetobacter junii	0	2.00731e-05	2
CLID	PRJEB53663	ERR9881364	40324	Stenotrophomonas maltophilia	0	8.18198e-06	2
CLID	PRJEB53663	ERR9881364	43263	Pseudomonas alcaligenes	0	0.000163318	2
CLID	PRJEB53663	ERR9881364	43675	Rothia mucilaginosa	0	0.000567216	2
CLID	PRJEB53663	ERR9881364	43768	Corynebacterium matruchotii	0	0.00408401	2
CLID	PRJEB53663	ERR9881364	43770	Corynebacterium striatum	0	0.0120922	2
CLID	PRJEB53663	ERR9881364	43771	Corynebacterium urealyticum	0	0.00388171	2
CLID	PRJEB53663	ERR9881364	43990	Corynebacterium segmentosum	0	0.00629539	2
CLID	PRJEB53663	ERR9881364	45361	Mesomycoplasma conjunctivae	0	0.000261867	2
CLID	PRJEB53663	ERR9881364	45634	Streptococcus cristatus	0	0.00195215	2
CLID	PRJEB53663	ERR9881364	46125	Abiotrophia defectiva	0	1.46836e-05	2
CLID	PRJEB53663	ERR9881364	47671	Lautropia mirabilis	0	0.00117795	2
CLID	PRJEB53663	ERR9881364	47770	Lactobacillus crispatus	0	0.000615666	2
CLID	PRJEB53663	ERR9881364	52773	Schaalia meyeri	0	0.000325496	2
CLID	PRJEB53663	ERR9881364	54005	Peptoniphilus harei	0	0.000676751	2
CLID	PRJEB53663	ERR9881364	54571	Streptomyces venezuelae	0	0.000424195	2
CLID	PRJEB53663	ERR9881364	55601	Vibrio anguillarum	0	0.000171529	2
CLID	PRJEB53663	ERR9881364	59779	Paracoccus marcusii	0	0.000119381	2
CLID	PRJEB53663	ERR9881364	61015	Staphylococcus succinus	0	0.00789691	2
CLID	PRJEB53663	ERR9881364	71999	Kocuria palustris	0	0.000400494	2
CLID	PRJEB53663	ERR9881364	72000	Kocuria rhizophila	0	0.000134002	2
CLID	PRJEB53663	ERR9881364	76123	Prevotella enoeca	0	0.00108131	2
CLID	PRJEB53663	ERR9881364	76775	Malassezia restricta	0	0.000185739	2
CLID	PRJEB53663	ERR9881364	76856	Fusobacterium nucleatum subsp nucleatum	0	0.166024	2
CLID	PRJEB53663	ERR9881364	76857	Fusobacterium nucleatum subsp polymorphum	0	0.185202	2
CLID	PRJEB53663	ERR9881364	76859	Fusobacterium nucleatum subsp animalis	0	0.0231	2
CLID	PRJEB53663	ERR9881364	88719	Neisseria elongata subsp glycolytica	0	0.00597232	2
CLID	PRJEB53663	ERR9881364	108981	Acinetobacter schindleri	0	7.98631e-05	2
CLID	PRJEB53663	ERR9881364	109328	Leptotrichia trevisanii	0	0.00272439	2
CLID	PRJEB53663	ERR9881364	113107	Streptococcus australis	0	0.00935124	2
CLID	PRJEB53663	ERR9881364	122368	Cercospora beticola	0	3.16902e-06	2
CLID	PRJEB53663	ERR9881364	135740	Paracoccus kondratievae	0	2.1356e-05	2
CLID	PRJEB53663	ERR9881364	147645	Paracoccus yeei	0	0.00035257	2
CLID	PRJEB53663	ERR9881364	156976	Corynebacterium riegelii	0	0.00149295	2
CLID	PRJEB53663	ERR9881364	157687	Leptotrichia wadei	0	0.000477031	2
CLID	PRJEB53663	ERR9881364	157688	Leptotrichia hofstadii	0	0.00248485	2
CLID	PRJEB53663	ERR9881364	157691	Leptotrichia shahii	0	0.00359088	2
CLID	PRJEB53663	ERR9881364	165179	Prevotella copri	0	0.0153182	2
CLID	PRJEB53663	ERR9881364	172042	Rothia aeria	0	0.000991125	2
CLID	PRJEB53663	ERR9881364	178339	Pauljensenia hongkongensis	0	0.000273406	2
CLID	PRJEB53663	ERR9881364	195105	Haematobacter massiliensis	0	1.63185e-05	2
CLID	PRJEB53663	ERR9881364	196164	Corynebacterium efficiens	0	0.000122506	2
CLID	PRJEB53663	ERR9881364	199591	Brevibacterium luteolum	0	7.59991e-05	2
CLID	PRJEB53663	ERR9881364	202956	Acinetobacter towneri	0	4.84107e-06	2
CLID	PRJEB53663	ERR9881364	225991	Comamonas aquatica	0	0.000150228	2
CLID	PRJEB53663	ERR9881364	237258	Cloacibacterium normanense	0	4.63974e-05	2
CLID	PRJEB53663	ERR9881364	248315	Veillonella rodentium	0	0.000449307	2
CLID	PRJEB53663	ERR9881364	251229	Chroococcidiopsis thermalis PCC 7203	0	3.00341e-05	2
CLID	PRJEB53663	ERR9881364	253237	Pseudomonas sp phDV1	0	4.76972e-05	2
CLID	PRJEB53663	ERR9881364	262209	Janibacter melonis	0	0.000803573	2
CLID	PRJEB53663	ERR9881364	269660	Methylobacterium brachiatum	0	4.903e-05	2
CLID	PRJEB53663	ERR9881364	306537	Corynebacterium jeikeium K411	0	0.0177276	2
CLID	PRJEB53663	ERR9881364	317577	Deinococcus ficus	0	0.000655145	2
CLID	PRJEB53663	ERR9881364	326424	Frankia alni ACN14a	0	0.000246206	2
CLID	PRJEB53663	ERR9881364	327575	Capnocytophaga leadbetteri	0	0.000334724	2
CLID	PRJEB53663	ERR9881364	332648	Botrytis cinerea	0	4.92636e-05	2
CLID	PRJEB53663	ERR9881364	340146	Exiguobacterium mexicanum	0	0.000107543	2
CLID	PRJEB53663	ERR9881364	357809	Lachnoclostridium phytofermentans	0	0.000128381	2
CLID	PRJEB53663	ERR9881364	360104	Campylobacter concisus	0	0.000375414	2
CLID	PRJEB53663	ERR9881364	365659	Streptococcus mitis B6	0	0.00302703	2
CLID	PRJEB53663	ERR9881364	388919	Streptococcus sanguinis SK36	0	0.00379539	2
CLID	PRJEB53663	ERR9881364	401472	Corynebacterium ureicelerivorans	0	0.00154933	2
CLID	PRJEB53663	ERR9881364	426117	Methylobacterium sp. 4-46	0	0.00032939	2
CLID	PRJEB53663	ERR9881364	437897	Megamonas funiformis	0	9.67674e-05	2
CLID	PRJEB53663	ERR9881364	446860	Kocuria flava	0	0.000775778	2
CLID	PRJEB53663	ERR9881364	469607	Fusobacterium nucleatum	0	0.0235872	2
CLID	PRJEB53663	ERR9881364	498848	Thermus aquaticus Y51MC23	0	0.0424568	2
CLID	PRJEB53663	ERR9881364	510516	Aspergillus oryzae RIB40	0	4.31245e-05	2
CLID	PRJEB53663	ERR9881364	521096	NA	0	0.000137737	2
CLID	PRJEB53663	ERR9881364	521097	Capnocytophaga ochracea	0	5.66382e-05	2
CLID	PRJEB53663	ERR9881364	523794	Leptotrichia buccalis C 1013 b	0	0.00475832	2
CLID	PRJEB53663	ERR9881364	525919	Anaerococcus prevotii	0	5.12455e-05	2
CLID	PRJEB53663	ERR9881364	544580	Actinomyces oris	0	0.000443291	2
CLID	PRJEB53663	ERR9881364	546271	Selenomonas sputigena ATCC 35185	0	0.000183302	2
CLID	PRJEB53663	ERR9881364	554406	Leptotrichia hongkongensis	0	0.00256127	2
CLID	PRJEB53663	ERR9881364	556288	Brachybacterium saurashtrense	0	6.58135e-05	2
CLID	PRJEB53663	ERR9881364	575614	Prevotella sp. oral taxon 299	0	0.00091925	2
CLID	PRJEB53663	ERR9881364	617123	Lachnoanaerobaculum umeaense	0	3.3631e-05	2
CLID	PRJEB53663	ERR9881364	641149	Neisseria sp. oral taxon 014	0	0.00466857	2
CLID	PRJEB53663	ERR9881364	651561	Chryseobacterium arthrosphaerae	0	3.19572e-05	2
CLID	PRJEB53663	ERR9881364	683124	Flavobacterium haoranii	0	0.000691563	2
CLID	PRJEB53663	ERR9881364	706439	Actinomyces sp oral taxon 171 str F0337	0	0.00124107	2
CLID	PRJEB53663	ERR9881364	712122	Actinomyces sp oral taxon 414	0	0.00509752	2
CLID	PRJEB53663	ERR9881364	712270	Dietzia sp oral taxon 368	0	0.00200132	2
CLID	PRJEB53663	ERR9881364	712357	Leptotrichia sp oral taxon 212	0	0.0104528	2
CLID	PRJEB53663	ERR9881364	712368	Leptotrichia sp oral taxon 498	0	0.00030182	2
CLID	PRJEB53663	ERR9881364	712411	Olsenella sp oral taxon 807	0	4.92822e-05	2
CLID	PRJEB53663	ERR9881364	712538	Selenomonas sp oral taxon 478	0	0.000403396	2
CLID	PRJEB53663	ERR9881364	712624	Streptococcus sp oral taxon 064	0	0.00528728	2
CLID	PRJEB53663	ERR9881364	712633	Streptococcus sp oral taxon 431	0	0.00648798	2
CLID	PRJEB53663	ERR9881364	712710	Tannerella serpentiformis	0	3.6793e-05	2
CLID	PRJEB53663	ERR9881364	713030	Selenomonas sp oral taxon 136	0	0.000712517	2
CLID	PRJEB53663	ERR9881364	756892	Acinetobacter indicus	0	3.554e-06	2
CLID	PRJEB53663	ERR9881364	762948	Rothia dentocariosa	0	0.00279621	2
CLID	PRJEB53663	ERR9881364	862965	Haemophilus parainfluenzae T3T1	0	0.00369779	2
CLID	PRJEB53663	ERR9881364	862967	Streptococcus intermedius B196	0	0.322671	2
CLID	PRJEB53663	ERR9881364	889201	Streptococcus cristatus ATCC 51100	0	0.00596236	2
CLID	PRJEB53663	ERR9881364	908937	Prevotella dentalis	0	0.000653489	2
CLID	PRJEB53663	ERR9881364	945844	Massilia oculi	0	2.30432e-05	2
CLID	PRJEB53663	ERR9881364	980427	Deinococcus wulumuqiensis	0	0.000733032	2
CLID	PRJEB53663	ERR9881364	1069534	Ligilactobacillus ruminis ATCC 27782	0	0.00111618	2
CLID	PRJEB53663	ERR9881364	1077935	Paracoccus zhejiangensis	0	0.00014235	2
CLID	PRJEB53663	ERR9881364	1078471	Serinicoccus profundi	0	0.000358986	2
CLID	PRJEB53663	ERR9881364	1115758	Romboutsia ilealis	0	3.92325e-05	2
CLID	PRJEB53663	ERR9881364	1136231	Candida orthopsilosis	0	3.77848e-05	2
CLID	PRJEB53663	ERR9881364	1177574	Prevotella jejuni	0	0.000589818	2
CLID	PRJEB53663	ERR9881364	1179670	Micrococcus sp. KBS0714	0	0.000518011	2
CLID	PRJEB53663	ERR9881364	1224163	Corynebacterium maris DSM 45190	0	0.00316887	2
CLID	PRJEB53663	ERR9881364	1288636	Ornithinimicrobium flavum	0	0.000128229	2
CLID	PRJEB53663	ERR9881364	1307442	Fusobacterium hwasookii ChDC F174	0	0.00706285	2
CLID	PRJEB53663	ERR9881364	1309411	Deinococcus soli ex Cha et al 2016	0	0.000169156	2
CLID	PRJEB53663	ERR9881364	1316593	Capnocytophaga sp oral taxon 864	0	0.000127747	2
CLID	PRJEB53663	ERR9881364	1316596	Capnocytophaga sp oral taxon 878	0	0.000271116	2
CLID	PRJEB53663	ERR9881364	1332188	Candidatus Saccharimonas aalborgensis	0	0.000890729	2
CLID	PRJEB53663	ERR9881364	1335048	Frigidibacter mobilis	0	0.000235952	2
CLID	PRJEB53663	ERR9881364	1528099	Lawsonella clevelandensis	0	4.33174e-05	2
CLID	PRJEB53663	ERR9881364	1545044	Paracoccus sanguinis	0	0.000272325	2
CLID	PRJEB53663	ERR9881364	1610493	Tessaracoccus flavus	0	0.00162238	2
CLID	PRJEB53663	ERR9881364	1642646	Petrimonas mucosa	0	0.000462581	2
CLID	PRJEB53663	ERR9881364	1653478	Rhodococcus sp PBTS 1	0	0.000368391	2
CLID	PRJEB53663	ERR9881364	1658672	Ottowia sp oral taxon 894	0	4.29458e-05	2
CLID	PRJEB53663	ERR9881364	1705617	Capnocytophaga sp oral taxon 323	0	0.000214335	2
CLID	PRJEB53663	ERR9881364	1785996	Leptotrichia sp oral taxon 847	0	0.0020516	2
CLID	PRJEB53663	ERR9881364	1868793	Jeotgalibaca porci	0	0.00108814	2
CLID	PRJEB53663	ERR9881364	1884263	Selenomonas sp oral taxon 920	0	0.000415865	2
CLID	PRJEB53663	ERR9881364	1902136	Streptococcus sp NPS 308	0	0.000199643	2
CLID	PRJEB53663	ERR9881364	1903186	Brachybacterium sp P6 10 X1	0	0.000228803	2
CLID	PRJEB53663	ERR9881364	1960083	Actinomyces gaoshouyii	0	0.00775534	2
CLID	PRJEB53663	ERR9881364	2057743	NA	0	0.00223176	2
CLID	PRJEB53663	ERR9881364	2079596	Acinetobacter sp SWBY1	0	2.76631e-05	2
CLID	PRJEB53663	ERR9881364	2081702	Actinomyces sp oral taxon 897	0	0.00394793	2
CLID	PRJEB53663	ERR9881364	2306583	Halomonas sp JS92 SW72	0	3.00721e-05	2
CLID	PRJEB53663	ERR9881364	2487072	Epilithonimonas vandammei	0	4.63147e-05	2
CLID	PRJEB53663	ERR9881364	2487118	Intestinibaculum porci	0	6.43696e-05	2
CLID	PRJEB53663	ERR9881364	2498451	Rheinheimera mangrovi	0	2.9404e-05	2
CLID	PRJEB53663	ERR9881364	2500532	Paracoccus sp Arc7 R13	0	0.00025923	2
CLID	PRJEB53663	ERR9881364	2545799	Capnocytophaga sp FDAARGOS 737	0	0.000491325	2
CLID	PRJEB53663	ERR9881364	2560010	Actinomyces procaprae	0	0.00337882	2
CLID	PRJEB53663	ERR9881364	2564099	Ruminococcus bovis	0	0.000708877	2
CLID	PRJEB53663	ERR9881364	2575923	Brevibacterium sp CS2	0	0.000159788	2
CLID	PRJEB53663	ERR9881364	2576376	Streptococcus sp 1643	0	0.00379631	2
CLID	PRJEB53663	ERR9881364	2589076	Paracoccus sp AK26	0	0.000367005	2
CLID	PRJEB53663	ERR9881364	2594913	Corynebacterium sanguinis	0	0.000261744	2
CLID	PRJEB53663	ERR9881364	2663009	Fusobacterium pseudoperiodonticum	0	0.00116941	2
CLID	PRJEB53663	ERR9881364	2708117	Capnocytophaga endodontalis	0	0.000408124	2
CLID	PRJEB53663	ERR9881364	2714939	Nocardioides sp HDW12B	0	0.00122577	2
CLID	PRJEB53663	ERR9881364	2724150	Romboutsia sp CE17	0	0.000104102	2
CLID	PRJEB53663	ERR9881364	2725994	Mycoplasma sp 1654 15	0	0.000421529	2
CLID	PRJEB9655	ERR922560	1639	Listeria monocytogenes	1	0.998515	3
CLID	PRJEB9655	ERR922560	1398	Weizmannia coagulans	0	0.000174893	3
CLID	PRJEB9655	ERR922560	1423	Bacillus subtilis	0	0.000318566	3
CLID	PRJEB9655	ERR922560	1638	Listeria ivanovii	0	0.00200038	3
CLID	PRJEB9655	ERR922560	1642	NA	0	0.00458124	3
CLID	PRJEB9655	ERR922560	1747	Cutibacterium acnes	0	9.65213e-05	3
CLID	PRJEB9655	ERR922560	40214	Acinetobacter johnsonii	0	0.00412801	3
CLID	PRJEB9655	ERR922560	76775	Malassezia restricta	0	9.01529e-05	3
CLID	PRJEB9655	ERR922560	152682	Sphingomonas melonis	0	0.000144158	3
CLID	PRJEB9655	ERR922560	492670	Bacillus velezensis	0	0.00180059	3
CLID	PRJEB9655	ERR922560	1239783	Bacillus atrophaeus	0	0.00068176	3
CLID	PRJEB9655	ERR922561	1639	Listeria monocytogenes	1	0.999376	3
CLID	PRJEB9655	ERR922561	1423	Bacillus subtilis	0	0.000617331	3
CLID	PRJEB9655	ERR922561	1638	Listeria ivanovii	0	0.00729456	3
CLID	PRJEB9655	ERR922561	1747	Cutibacterium acnes	0	0.000178662	3
CLID	PRJEB9655	ERR922561	34062	Moraxella osloensis	0	0.000178501	3
CLID	PRJEB9655	ERR922561	76775	Malassezia restricta	0	2.06715e-05	3
CLID	PRJEB9655	ERR922561	169963	Listeria monocytogenes EGD e	0	0.991989	3
CLID	PRJEB9655	ERR922561	1239783	Bacillus atrophaeus	0	0.00119768	3
CLID	PRJNA1003492	SRR25572886	333760	Human papillomavirus type 16	1	0.987525	2
CLID	PRJNA1003492	SRR25572886	562	Escherichia coli	0	0.000381796	2
CLID	PRJNA1003492	SRR25572886	1280	Staphylococcus aureus	0	0.00276566	2
CLID	PRJNA1003492	SRR25572886	1747	Cutibacterium acnes	0	0.00133247	2
CLID	PRJNA1003492	SRR25572886	11676	Human immunodeficiency virus 1	0	0.271147	2
CLID	PRJNA1003492	SRR25572886	11788	Abelson murine leukemia virus	0	0.000632895	2
CLID	PRJNA1003492	SRR25572886	44283	Pasteurella multocida subsp multocida	0	0.00193993	2
CLID	PRJNA1003492	SRR25572886	138532	Curtobacterium flaccumfaciens pv flaccumfaciens	0	0.00489637	2
CLID	PRJNA1003492	SRR25572886	380021	Pseudomonas protegens	0	0.00288273	2
CLID	PRJNA1003492	SRR25572886	395960	NA	0	0.000625747	2
CLID	PRJNA1003492	SRR25572886	488447	Burkholderia contaminans	0	0.00069458	2
CLID	PRJNA1003492	SRR25572886	511145	Escherichia coli str K 12 substr MG1655	0	9.7216e-05	2
CLID	PRJNA1003492	SRR25572886	590745	Mus musculus mobilized endogenous polytropic provirus	0	0.0124271	2
CLID	PRJNA1005661	SRR25649077	11676	Human immunodeficiency virus 1	1	0.998883	5
CLID	PRJNA1005661	SRR25649077	373	Agrobacterium vitis	0	4.23158e-05	5
CLID	PRJNA1005661	SRR25649077	1280	Staphylococcus aureus	0	0.000812288	5
CLID	PRJNA1005661	SRR25649077	1396	Bacillus cereus	0	4.00685e-05	5
CLID	PRJNA1005661	SRR25649077	1747	Cutibacterium acnes	0	0.000351543	5
CLID	PRJNA1005661	SRR25649077	44283	Pasteurella multocida subsp multocida	0	0.000132683	5
CLID	PRJNA1005661	SRR25649077	55601	Vibrio anguillarum	0	1.19435e-05	5
CLID	PRJNA1005661	SRR25649077	76775	Malassezia restricta	0	1.00619e-05	5
CLID	PRJNA1005661	SRR25649077	147645	Paracoccus yeei	0	0.0033284	5
CLID	PRJNA1005661	SRR25649077	280036	Sporisorium graminicola	0	1.63166e-05	5
CLID	PRJNA1005661	SRR25649077	402626	Ralstonia pickettii	0	9.33684e-05	5
CLID	PRJNA1005661	SRR25649077	426428	Fusarium oxysporum	0	1.09103e-06	5
CLID	PRJNA1005661	SRR25649077	2184519	Hydrogenophaga sp. NH-16	0	4.49497e-06	5
CLID	PRJNA1005661	SRR25649077	2306583	Halomonas sp JS92 SW72	0	2.6957e-06	5
CLID	PRJNA1005661	SRR25649078	11676	Human immunodeficiency virus 1	1	0.984744	5
CLID	PRJNA1005661	SRR25649078	329	Ralstonia pickettii	0	9.15588e-05	5
CLID	PRJNA1005661	SRR25649078	1280	Staphylococcus aureus	0	0.000139245	5
CLID	PRJNA1005661	SRR25649078	1396	Bacillus cereus	0	3.21697e-05	5
CLID	PRJNA1005661	SRR25649078	1747	Cutibacterium acnes	0	0.000330137	5
CLID	PRJNA1005661	SRR25649078	34062	Moraxella osloensis	0	0.000120614	5
CLID	PRJNA1005661	SRR25649078	44283	Pasteurella multocida subsp multocida	0	5.27812e-05	5
CLID	PRJNA1005661	SRR25649078	55601	Vibrio anguillarum	0	1.97733e-06	5
CLID	PRJNA1005661	SRR25649078	76775	Malassezia restricta	0	6.80914e-05	5
CLID	PRJNA1005661	SRR25649079	11676	Human immunodeficiency virus 1	1	0.950631	5
CLID	PRJNA1005661	SRR25649079	470	Acinetobacter baumannii	0	5.49137e-05	5
CLID	PRJNA1005661	SRR25649079	573	Klebsiella pneumoniae	0	1.17835e-05	5
CLID	PRJNA1005661	SRR25649079	1280	Staphylococcus aureus	0	0.000687502	5
CLID	PRJNA1005661	SRR25649079	1747	Cutibacterium acnes	0	0.000606895	5
CLID	PRJNA1005661	SRR25649079	29442	Pseudomonas tolaasii	0	5.00923e-06	5
CLID	PRJNA1005661	SRR25649079	44283	Pasteurella multocida subsp multocida	0	2.45715e-05	5
CLID	PRJNA1005661	SRR25649079	55601	Vibrio anguillarum	0	3.69304e-06	5
CLID	PRJNA1005661	SRR25649079	76775	Malassezia restricta	0	3.0467e-05	5
CLID	PRJNA1005661	SRR25649079	402626	Ralstonia pickettii	0	4.18271e-05	5
CLID	PRJNA1005661	SRR25649079	1528099	Lawsonella clevelandensis	0	3.19895e-05	5
CLID	PRJNA1005661	SRR25649079	2306583	Halomonas sp JS92 SW72	0	1.64155e-05	5
CLID	PRJNA1005661	SRR25649080	11676	Human immunodeficiency virus 1	1	0.905346	5
CLID	PRJNA1005661	SRR25649080	1280	Staphylococcus aureus	0	0.00134816	5
CLID	PRJNA1005661	SRR25649080	1396	Bacillus cereus	0	0.000343126	5
CLID	PRJNA1005661	SRR25649080	1681	Bifidobacterium bifidum	0	0.00032502	5
CLID	PRJNA1005661	SRR25649080	1747	Cutibacterium acnes	0	0.000179248	5
CLID	PRJNA1005661	SRR25649080	2702	Gardnerella vaginalis	0	0.00123195	5
CLID	PRJNA1005661	SRR25649080	29442	Pseudomonas tolaasii	0	4.08293e-06	5
CLID	PRJNA1005661	SRR25649080	34062	Moraxella osloensis	0	9.63646e-05	5
CLID	PRJNA1005661	SRR25649080	55601	Vibrio anguillarum	0	1.7743e-06	5
CLID	PRJNA1005661	SRR25649080	76775	Malassezia restricta	0	2.8576e-05	5
CLID	PRJNA1005661	SRR25649080	402626	Ralstonia pickettii	0	1.62872e-05	5
CLID	PRJNA1005661	SRR25649080	1528099	Lawsonella clevelandensis	0	2.00253e-05	5
CLID	PRJNA1005661	SRR25649080	2500149	Chivirus iEPS5	0	0.000578626	5
CLID	PRJNA1005661	SRR25649080	2500532	Paracoccus sp Arc7 R13	0	3.01017e-05	5
CLID	PRJNA1005661	SRR25649081	11676	Human immunodeficiency virus 1	1	0.832116	5
CLID	PRJNA1005661	SRR25649081	329	Ralstonia pickettii	0	0.000478949	5
CLID	PRJNA1005661	SRR25649081	1280	Staphylococcus aureus	0	0.000514479	5
CLID	PRJNA1005661	SRR25649081	1747	Cutibacterium acnes	0	0.00165532	5
CLID	PRJNA1005661	SRR25649081	29442	Pseudomonas tolaasii	0	8.02338e-06	5
CLID	PRJNA1005661	SRR25649081	76775	Malassezia restricta	0	3.22305e-05	5
CLID	PRJNA1005661	SRR25649081	402626	Ralstonia pickettii	0	1.50485e-05	5
CLID	PRJNA1005661	SRR25649081	2306583	Halomonas sp JS92 SW72	0	4.26116e-06	5
CLID	PRJNA1005661	SRR25649081	2500149	Chivirus iEPS5	0	0.000646987	5
CLID	PRJNA1005661	SRR25649082	11676	Human immunodeficiency virus 1	1	0.871305	5
CLID	PRJNA1005661	SRR25649082	373	Agrobacterium vitis	0	2.07822e-05	5
CLID	PRJNA1005661	SRR25649082	1280	Staphylococcus aureus	0	0.00175014	5
CLID	PRJNA1005661	SRR25649082	1396	Bacillus cereus	0	0.00147749	5
CLID	PRJNA1005661	SRR25649082	1747	Cutibacterium acnes	0	0.000583289	5
CLID	PRJNA1005661	SRR25649082	29442	Pseudomonas tolaasii	0	1.61962e-05	5
CLID	PRJNA1005661	SRR25649082	55601	Vibrio anguillarum	0	0.000126056	5
CLID	PRJNA1005661	SRR25649082	76775	Malassezia restricta	0	4.95243e-05	5
CLID	PRJNA1005661	SRR25649082	122368	Cercospora beticola	0	1.97312e-05	5
CLID	PRJNA1005661	SRR25649082	363952	Comamonas thiooxydans	0	6.79302e-05	5
CLID	PRJNA1005661	SRR25649082	1827580	Streptomyces nigra	0	6.83356e-06	5
CLID	PRJNA1005661	SRR25649083	11676	Human immunodeficiency virus 1	1	0.967287	3
CLID	PRJNA1005661	SRR25649083	1280	Staphylococcus aureus	0	0.000701644	3
CLID	PRJNA1005661	SRR25649083	1307	Streptococcus suis	0	0.000170403	3
CLID	PRJNA1005661	SRR25649083	1396	Bacillus cereus	0	0.000119572	3
CLID	PRJNA1005661	SRR25649083	1404	Priestia megaterium	0	6.01628e-06	3
CLID	PRJNA1005661	SRR25649083	1747	Cutibacterium acnes	0	0.000448365	3
CLID	PRJNA1005661	SRR25649083	34062	Moraxella osloensis	0	0.000171062	3
CLID	PRJNA1005661	SRR25649083	44283	Pasteurella multocida subsp multocida	0	0.000944618	3
CLID	PRJNA1005661	SRR25649083	55601	Vibrio anguillarum	0	2.29398e-05	3
CLID	PRJNA1005661	SRR25649083	76775	Malassezia restricta	0	4.1145e-05	3
CLID	PRJNA1005661	SRR25649083	237258	Cloacibacterium normanense	0	0.000129668	3
CLID	PRJNA1005661	SRR25649083	363952	Comamonas thiooxydans	0	2.26086e-05	3
CLID	PRJNA1005661	SRR25649083	402626	Ralstonia pickettii	0	8.02741e-05	3
CLID	PRJNA1005661	SRR25649083	2500149	Chivirus iEPS5	0	0.000358071	3
CLID	PRJNA1005661	SRR25649084	11676	Human immunodeficiency virus 1	1	0.939174	3
CLID	PRJNA1005661	SRR25649084	582	Morganella morganii	0	4.82245e-06	3
CLID	PRJNA1005661	SRR25649084	1282	Staphylococcus epidermidis	0	0.00168199	3
CLID	PRJNA1005661	SRR25649084	1747	Cutibacterium acnes	0	0.00240009	3
CLID	PRJNA1005661	SRR25649084	29442	Pseudomonas tolaasii	0	2.20052e-05	3
CLID	PRJNA1005661	SRR25649084	43675	Rothia mucilaginosa	0	0.00011652	3
CLID	PRJNA1005661	SRR25649084	76775	Malassezia restricta	0	3.13774e-05	3
CLID	PRJNA1005661	SRR25649084	1528099	Lawsonella clevelandensis	0	7.05158e-06	3
CLID	PRJNA1005661	SRR25649085	11676	Human immunodeficiency virus 1	1	0.999386	5
CLID	PRJNA1005661	SRR25649085	1280	Staphylococcus aureus	0	0.00105322	5
CLID	PRJNA1005661	SRR25649085	1396	Bacillus cereus	0	6.65214e-05	5
CLID	PRJNA1005661	SRR25649085	1747	Cutibacterium acnes	0	0.00214594	5
CLID	PRJNA1005661	SRR25649085	29442	Pseudomonas tolaasii	0	2.69681e-06	5
CLID	PRJNA1005661	SRR25649085	44283	Pasteurella multocida subsp multocida	0	3.92761e-05	5
CLID	PRJNA1005661	SRR25649085	55601	Vibrio anguillarum	0	1.39762e-06	5
CLID	PRJNA1005661	SRR25649085	76775	Malassezia restricta	0	9.22383e-05	5
CLID	PRJNA1005661	SRR25649085	299152	Micromonospora siamensis	0	1.02203e-05	5
CLID	PRJNA1005661	SRR25649085	402626	Ralstonia pickettii	0	6.25726e-05	5
CLID	PRJNA1005661	SRR25649085	2184519	Hydrogenophaga sp. NH-16	0	5.40517e-06	5
CLID	PRJNA1005661	SRR25649086	11676	Human immunodeficiency virus 1	1	0.996376	5
CLID	PRJNA1005661	SRR25649086	329	Ralstonia pickettii	0	0.000195795	5
CLID	PRJNA1005661	SRR25649086	373	Agrobacterium vitis	0	5.97475e-05	5
CLID	PRJNA1005661	SRR25649086	1280	Staphylococcus aureus	0	0.000679293	5
CLID	PRJNA1005661	SRR25649086	1747	Cutibacterium acnes	0	0.000380646	5
CLID	PRJNA1005661	SRR25649086	29442	Pseudomonas tolaasii	0	2.50433e-06	5
CLID	PRJNA1005661	SRR25649086	76775	Malassezia restricta	0	4.40485e-05	5
CLID	PRJNA1005661	SRR25649086	122368	Cercospora beticola	0	6.08274e-05	5
CLID	PRJNA1005661	SRR25649087	11676	Human immunodeficiency virus 1	1	0.99829	5
CLID	PRJNA1005661	SRR25649087	329	Ralstonia pickettii	0	0.00109911	5
CLID	PRJNA1005661	SRR25649087	1280	Staphylococcus aureus	0	7.47797e-05	5
CLID	PRJNA1005661	SRR25649087	1396	Bacillus cereus	0	5.10335e-05	5
CLID	PRJNA1005661	SRR25649087	1747	Cutibacterium acnes	0	0.000502425	5
CLID	PRJNA1005661	SRR25649087	1768	Mycobacterium kansasii	0	4.46526e-05	5
CLID	PRJNA1005661	SRR25649087	29442	Pseudomonas tolaasii	0	8.57388e-06	5
CLID	PRJNA1005661	SRR25649087	44283	Pasteurella multocida subsp multocida	0	4.37857e-05	5
CLID	PRJNA1005661	SRR25649087	55601	Vibrio anguillarum	0	2.15782e-06	5
CLID	PRJNA1005661	SRR25649087	76775	Malassezia restricta	0	1.95105e-05	5
CLID	PRJNA1005661	SRR25649087	402626	Ralstonia pickettii	0	1.66645e-05	5
CLID	PRJNA1005661	SRR25649087	1076596	Acetobacter persici	0	1.65882e-06	5
CLID	PRJNA1005661	SRR25649087	1528099	Lawsonella clevelandensis	0	2.72722e-05	5
CLID	PRJNA1005661	SRR25649087	2712698	Salaquimonas pukyongi	0	3.00481e-05	5
CLID	PRJNA259543	SRR1562565	777	Coxiella burnetii	1	0.966322	2
CLID	PRJNA259543	SRR1562565	287	Pseudomonas aeruginosa	0	0.0021896	2
CLID	PRJNA259543	SRR1562565	300	Pseudomonas mendocina	0	0.000276503	2
CLID	PRJNA259543	SRR1562565	303	Pseudomonas putida	0	0.000132642	2
CLID	PRJNA259543	SRR1562565	471	Acinetobacter calcoaceticus	0	7.9406e-05	2
CLID	PRJNA259543	SRR1562565	562	Escherichia coli	0	0.000218329	2
CLID	PRJNA259543	SRR1562565	1491	Clostridium botulinum	0	1.49819e-05	2
CLID	PRJNA259543	SRR1562565	1747	Cutibacterium acnes	0	4.40956e-05	2
CLID	PRJNA259543	SRR1562565	2094	Mycoplasmopsis arginini	0	0.00160483	2
CLID	PRJNA259543	SRR1562565	55601	Vibrio anguillarum	0	4.57118e-05	2
CLID	PRJNA259543	SRR1562565	76731	Roseateles depolymerans	0	1.13744e-05	2
CLID	PRJNA259543	SRR1562565	76775	Malassezia restricta	0	2.91862e-06	2
CLID	PRJNA259543	SRR1562565	152682	Sphingomonas melonis	0	0.000111798	2
CLID	PRJNA259543	SRR1562565	190721	Ralstonia insidiosa	0	8.25471e-06	2
CLID	PRJNA259543	SRR1562565	253237	Pseudomonas sp phDV1	0	6.042e-05	2
CLID	PRJNA259543	SRR1562565	392593	Inhella inkyongensis	0	8.26106e-06	2
CLID	PRJNA259543	SRR1562565	395495	Leptothrix cholodnii SP 6	0	2.74045e-05	2
CLID	PRJNA259543	SRR1562565	510516	Aspergillus oryzae RIB40	0	1.88411e-05	2
CLID	PRJNA259543	SRR1562565	515393	Pseudomonas yamanorum	0	2.51405e-05	2
CLID	PRJNA259543	SRR1562565	661478	Fimbriimonas ginsengisoli	0	0.000379009	2
CLID	PRJNA259543	SRR1562565	741155	Pseudomonas alcaliphila JAB1	0	0.00749802	2
CLID	PRJNA259543	SRR1562565	983917	Rubrivivax gelatinosus IL144	0	2.97551e-05	2
CLID	PRJNA259543	SRR1562565	1182590	Pseudomonas pseudoalcaligenes CECT 5344	0	0.000103241	2
CLID	PRJNA259543	SRR1562565	1274359	Pseudomonas sihuiensis	0	0.000705353	2
CLID	PRJNA259543	SRR1562565	1296669	Aquabacterium olei	0	3.75635e-05	2
CLID	PRJNA259543	SRR1562565	1391654	Labilithrix luteola	0	2.7873e-05	2
CLID	PRJNA259543	SRR1562565	1658665	Mitsuaria sp 7	0	1.46581e-05	2
CLID	PRJNA259543	SRR1562565	1898684	Pseudomonas sp LPH1	0	0.000101217	2
CLID	PRJNA259543	SRR1562565	1940610	Phreatobacter stygius	0	1.72002e-05	2
CLID	PRJNA259543	SRR1562565	2082188	Sphingobium sp YG1	0	2.27351e-05	2
CLID	PRJNA259543	SRR1562565	2267833	Rhizobium oryzihabitans	0	2.108e-05	2
CLID	PRJNA259543	SRR1562637	777	Coxiella burnetii	1	0.78773	2
CLID	PRJNA259543	SRR1562637	56	Sorangium cellulosum	0	0.0011318	2
CLID	PRJNA259543	SRR1562637	285	Comamonas testosteroni	0	0.000221506	2
CLID	PRJNA259543	SRR1562637	287	Pseudomonas aeruginosa	0	0.00872143	2
CLID	PRJNA259543	SRR1562637	300	Pseudomonas mendocina	0	0.0288556	2
CLID	PRJNA259543	SRR1562637	303	Pseudomonas putida	0	0.000124133	2
CLID	PRJNA259543	SRR1562637	316	Pseudomonas stutzeri	0	0.000999073	2
CLID	PRJNA259543	SRR1562637	340	Xanthomonas campestris pv campestris	0	0.000281666	2
CLID	PRJNA259543	SRR1562637	573	Klebsiella pneumoniae	0	2.0453e-05	2
CLID	PRJNA259543	SRR1562637	853	Faecalibacterium prausnitzii	0	0.000106373	2
CLID	PRJNA259543	SRR1562637	1260	Finegoldia magna	0	1.12221e-05	2
CLID	PRJNA259543	SRR1562637	1270	Micrococcus luteus	0	0.000190755	2
CLID	PRJNA259543	SRR1562637	1282	Staphylococcus epidermidis	0	0.00632773	2
CLID	PRJNA259543	SRR1562637	1359	Lactococcus cremoris	0	3.96021e-05	2
CLID	PRJNA259543	SRR1562637	1404	Priestia megaterium	0	0.00038394	2
[truncated: 35,053 more rows]
