# Supplementary material for: Revisiting the cancer microbiome using PRISM
Source: bioRxiv. 2025 Jan 24:2025.01.21.634087. Preprint. [Version 1] doi: 10.1101/2025.01.21.634087 (PMC11785023; doi:10.1101/2025.01.21.634087)
Supplement: Supplement 5 — Table S5. CPTAC and TCGA microbes [file media-5.xlsx]

## Sheet: x
project	type	file_id	taxid	tax_name	n	PRISM score
CPTAC	Brain	005b79ce-22fd-4575-9271-a41bfebc94d3	1404	Priestia megaterium	35	0.0018112
CPTAC	Brain	005b79ce-22fd-4575-9271-a41bfebc94d3	1747	Cutibacterium acnes	29	0.00845915
CPTAC	Brain	005b79ce-22fd-4575-9271-a41bfebc94d3	2306583	Halomonas sp JS92 SW72	8	0.0056386
CPTAC	Brain	005b79ce-22fd-4575-9271-a41bfebc94d3	29442	Pseudomonas tolaasii	170	0.00287335
CPTAC	Brain	005b79ce-22fd-4575-9271-a41bfebc94d3	515393	Pseudomonas yamanorum	130	0.0175519
CPTAC	Brain	02383b35-4baa-4875-9127-fcdd2707977c	29382	Staphylococcus cohnii	47	0.00286594
CPTAC	Brain	02383b35-4baa-4875-9127-fcdd2707977c	29442	Pseudomonas tolaasii	186	0.129809
CPTAC	Brain	02383b35-4baa-4875-9127-fcdd2707977c	34062	Moraxella osloensis	98	0.0193162
CPTAC	Brain	04486900-5d91-4ec8-8387-a3b80f8dc5f0	2500149	Salmonella phage TS13	1	0.00589159
CPTAC	Brain	04486900-5d91-4ec8-8387-a3b80f8dc5f0	29442	Pseudomonas tolaasii	541	0.18923
CPTAC	Brain	04486900-5d91-4ec8-8387-a3b80f8dc5f0	29442	Salmonella phage TS13	95	0.18923
CPTAC	Brain	09c4a41f-bd36-4012-af42-bcce4e7aa622	1404888	Bradyrhizobium sp 1 2017	41	0.00105933
CPTAC	Brain	09c4a41f-bd36-4012-af42-bcce4e7aa622	2500149	Salmonella phage TS13	1354134	0.0679832
CPTAC	Brain	09c4a41f-bd36-4012-af42-bcce4e7aa622	34062	Moraxella osloensis	299	0.000423173
CPTAC	Brain	09c4a41f-bd36-4012-af42-bcce4e7aa622	54005	Peptoniphilus harei	41	0.000402407
CPTAC	Brain	09c4a41f-bd36-4012-af42-bcce4e7aa622	76775	Malassezia restricta	38	0.000249968
CPTAC	Brain	0ab80f6a-8139-42a9-886c-e8eb5cc9de88	1280	Staphylococcus aureus	24	0.00628795
CPTAC	Brain	0ab80f6a-8139-42a9-886c-e8eb5cc9de88	29382	Staphylococcus cohnii	596	0.0130069
CPTAC	Brain	0ab80f6a-8139-42a9-886c-e8eb5cc9de88	29442	Pseudomonas tolaasii	131	0.065476
CPTAC	Brain	0cc4a23f-133c-4493-af38-b6b118bfafdd	1280	Staphylococcus aureus	31	0.000978195
CPTAC	Brain	0cc4a23f-133c-4493-af38-b6b118bfafdd	1404888	Bradyrhizobium sp 1 2017	19	0.00155852
CPTAC	Brain	0cc4a23f-133c-4493-af38-b6b118bfafdd	157687	Leptotrichia wadei	14	0.0249981
CPTAC	Brain	0cc4a23f-133c-4493-af38-b6b118bfafdd	1747	Cutibacterium acnes	17	0.00478248
CPTAC	Brain	0cc4a23f-133c-4493-af38-b6b118bfafdd	29382	Staphylococcus cohnii	593	0.000919084
CPTAC	Brain	0cc4a23f-133c-4493-af38-b6b118bfafdd	515393	Pseudomonas yamanorum	105	0.0667028
CPTAC	Brain	0d7ea8df-2d35-4e15-bbef-4eb3d884d9c7	100225	Austwickia chelonae	26	0.00072935
CPTAC	Brain	0d7ea8df-2d35-4e15-bbef-4eb3d884d9c7	1280	Staphylococcus aureus	25	0.00130975
CPTAC	Brain	0d7ea8df-2d35-4e15-bbef-4eb3d884d9c7	1404	Priestia megaterium	13	0.000234748
CPTAC	Brain	0d7ea8df-2d35-4e15-bbef-4eb3d884d9c7	1411621	Hymenobacter sedentarius	60	0.226585
CPTAC	Brain	0d7ea8df-2d35-4e15-bbef-4eb3d884d9c7	1658671	Arsenicicoccus sp oral taxon 190	12	0.000483128
CPTAC	Brain	0d7ea8df-2d35-4e15-bbef-4eb3d884d9c7	1667168	Dermabacter jinjuensis	6	0.00470714
CPTAC	Brain	0d7ea8df-2d35-4e15-bbef-4eb3d884d9c7	1735038	Oryzomicrobium terrae	9	0.000220307
CPTAC	Brain	0d7ea8df-2d35-4e15-bbef-4eb3d884d9c7	1747	Cutibacterium acnes	21	0.0054653
CPTAC	Brain	0d7ea8df-2d35-4e15-bbef-4eb3d884d9c7	1751046	Fluviibacter phosphoraccumulans	6	0.000642859
CPTAC	Brain	0d7ea8df-2d35-4e15-bbef-4eb3d884d9c7	1863	Dermatophilus congolensis	35	0.00954181
CPTAC	Brain	0d7ea8df-2d35-4e15-bbef-4eb3d884d9c7	1921510	Tardibacter chloracetimidivorans	56	0.000176526
CPTAC	Brain	0d7ea8df-2d35-4e15-bbef-4eb3d884d9c7	2283195	Ornithinimicrobium avium	3	0.000301633
CPTAC	Brain	0d7ea8df-2d35-4e15-bbef-4eb3d884d9c7	2500149	Salmonella phage TS13	2940	0.0142078
CPTAC	Brain	0d7ea8df-2d35-4e15-bbef-4eb3d884d9c7	252514	Microbulbifer thermotolerans	33	0.00012338
CPTAC	Brain	0d7ea8df-2d35-4e15-bbef-4eb3d884d9c7	266940	Kineococcus radiotolerans SRS30216 ATCC BAA 149	14	0.00136357
CPTAC	Brain	0d7ea8df-2d35-4e15-bbef-4eb3d884d9c7	2704465	Rhodocytophaga rosea	67	0.0286373
CPTAC	Brain	0d7ea8df-2d35-4e15-bbef-4eb3d884d9c7	2716227	Gephyromycinifex aptenodytis	2	0.000148008
CPTAC	Brain	0d7ea8df-2d35-4e15-bbef-4eb3d884d9c7	36818	Streptomyces subrutilus	10	0.000160652
CPTAC	Brain	0d7ea8df-2d35-4e15-bbef-4eb3d884d9c7	450851	Phenylobacterium zucineum HLK1	22	0.000643096
CPTAC	Brain	0d7ea8df-2d35-4e15-bbef-4eb3d884d9c7	47671	Lautropia mirabilis	166	0.000517571
CPTAC	Brain	0d7ea8df-2d35-4e15-bbef-4eb3d884d9c7	515393	Pseudomonas yamanorum	121	0.00370288
CPTAC	Brain	0d7ea8df-2d35-4e15-bbef-4eb3d884d9c7	624315	Phytohabitans suffuscus	3	5.89685e-05
CPTAC	Brain	0d7ea8df-2d35-4e15-bbef-4eb3d884d9c7	861299	Gemmatirosa kalamazoonesis	14	0.000424606
CPTAC	Brain	0d7ea8df-2d35-4e15-bbef-4eb3d884d9c7	96344	Cupriavidus oxalaticus	141	0.000372255
CPTAC	Brain	0dbfa70d-2a0d-41c4-aca6-b8df6394bb9c	1747	Cutibacterium acnes	60	0.20348
CPTAC	Brain	0dbfa70d-2a0d-41c4-aca6-b8df6394bb9c	29442	Pseudomonas tolaasii	223	0.104155
CPTAC	Brain	0dbfa70d-2a0d-41c4-aca6-b8df6394bb9c	29442	Salmonella phage TS13	42	0.104155
CPTAC	Brain	0f1b8440-4376-4861-a4fd-62511a819a97	1173022	Crinalium epipsammum PCC 9333	62	0.000254207
CPTAC	Brain	0f1b8440-4376-4861-a4fd-62511a819a97	1173025	Geitlerinema sp PCC 7407	6	9.94033e-05
CPTAC	Brain	0f1b8440-4376-4861-a4fd-62511a819a97	1280	Staphylococcus aureus	60	0.000325596
CPTAC	Brain	0f1b8440-4376-4861-a4fd-62511a819a97	1404888	Bradyrhizobium sp 1 2017	5	0.00065122
CPTAC	Brain	0f1b8440-4376-4861-a4fd-62511a819a97	1747	Cutibacterium acnes	30	0.00131109
CPTAC	Brain	0f1b8440-4376-4861-a4fd-62511a819a97	2500149	Salmonella phage TS13	2	0.00620867
CPTAC	Brain	0f1b8440-4376-4861-a4fd-62511a819a97	2527974	Tautonia plasticadhaerens	5	0.000151472
CPTAC	Brain	0f1b8440-4376-4861-a4fd-62511a819a97	29382	Staphylococcus cohnii	107	0.000281096
CPTAC	Brain	0f1b8440-4376-4861-a4fd-62511a819a97	29442	Pseudomonas tolaasii	131	0.00131082
CPTAC	Brain	0f1b8440-4376-4861-a4fd-62511a819a97	29442	Salmonella phage TS13	481	0.00131082
CPTAC	Brain	0f1b8440-4376-4861-a4fd-62511a819a97	573	Klebsiella pneumoniae	118	0.00755071
CPTAC	Brain	0f1b8440-4376-4861-a4fd-62511a819a97	65393	Gloeothece citriformis PCC 7424	30	0.000104257
CPTAC	Brain	0f1b8440-4376-4861-a4fd-62511a819a97	886293	Singulisphaera acidiphila DSM 18658	27	0.000166274
CPTAC	Brain	0fdb2f1a-f0d9-4ae6-9de4-98aa7b846330	138532	Curtobacterium flaccumfaciens pv flaccumfaciens	15	0.0205378
CPTAC	Brain	0fdb2f1a-f0d9-4ae6-9de4-98aa7b846330	1747	Cutibacterium acnes	65	0.0256754
CPTAC	Brain	0fdb2f1a-f0d9-4ae6-9de4-98aa7b846330	29382	Staphylococcus cohnii	20	0.00506533
CPTAC	Brain	0fdb2f1a-f0d9-4ae6-9de4-98aa7b846330	562	Escherichia coli	3086	0.322455
CPTAC	Brain	11998f08-1056-4823-8d79-c145fdf911c9	1282	Staphylococcus epidermidis	58	0.00232584
CPTAC	Brain	11998f08-1056-4823-8d79-c145fdf911c9	1747	Cutibacterium acnes	649	0.794989
CPTAC	Brain	11998f08-1056-4823-8d79-c145fdf911c9	76775	Malassezia restricta	35	0.0016546
CPTAC	Brain	12ecbdc2-76c1-4c5a-b6e3-510d4c05785f	1280	Staphylococcus aureus	17	0.00250219
CPTAC	Brain	12ecbdc2-76c1-4c5a-b6e3-510d4c05785f	305	Ralstonia solanacearum	157	0.000368501
CPTAC	Brain	12ecbdc2-76c1-4c5a-b6e3-510d4c05785f	379895	Comamonas odontotermitis	12	0.00140417
CPTAC	Brain	12ecbdc2-76c1-4c5a-b6e3-510d4c05785f	515393	Pseudomonas yamanorum	176	0.171028
CPTAC	Brain	12ecbdc2-76c1-4c5a-b6e3-510d4c05785f	573	Klebsiella pneumoniae	77	0.00128902
CPTAC	Brain	166baf7b-6f56-4108-b9b2-191a623f6092	1286	Staphylococcus simulans	885	0.00785637
CPTAC	Brain	166baf7b-6f56-4108-b9b2-191a623f6092	1396	Bacillus cereus	35	0.00581733
CPTAC	Brain	166baf7b-6f56-4108-b9b2-191a623f6092	1404888	Bradyrhizobium sp 1 2017	32	0.00116815
CPTAC	Brain	166baf7b-6f56-4108-b9b2-191a623f6092	1720344	Psychrobacter sp AntiMn 1	42	0.00173219
CPTAC	Brain	166baf7b-6f56-4108-b9b2-191a623f6092	1747	Cutibacterium acnes	61	0.0116377
CPTAC	Brain	166baf7b-6f56-4108-b9b2-191a623f6092	1773	Mycobacterium tuberculosis	34	0.00272635
CPTAC	Brain	166baf7b-6f56-4108-b9b2-191a623f6092	1940612	Pigmentiphaga aceris	2	3.46219e-05
CPTAC	Brain	166baf7b-6f56-4108-b9b2-191a623f6092	2652177	Pelistega ratti	8	4.28769e-05
CPTAC	Brain	166baf7b-6f56-4108-b9b2-191a623f6092	329	Ralstonia pickettii	474	0.115878
CPTAC	Brain	166baf7b-6f56-4108-b9b2-191a623f6092	379895	Comamonas odontotermitis	43	0.0018169
CPTAC	Brain	166baf7b-6f56-4108-b9b2-191a623f6092	392593	Inhella inkyongensis	75	0.000200012
CPTAC	Brain	166baf7b-6f56-4108-b9b2-191a623f6092	402626	Ralstonia pickettii 12J	14	0.00241137
CPTAC	Brain	166baf7b-6f56-4108-b9b2-191a623f6092	40324	Stenotrophomonas maltophilia	23	0.00380191
CPTAC	Brain	166baf7b-6f56-4108-b9b2-191a623f6092	55601	Vibrio anguillarum	17	8.26791e-05
CPTAC	Brain	166baf7b-6f56-4108-b9b2-191a623f6092	562	Escherichia coli	13697	0.00512702
CPTAC	Brain	166baf7b-6f56-4108-b9b2-191a623f6092	573	Klebsiella pneumoniae	18	0.000284014
CPTAC	Brain	166baf7b-6f56-4108-b9b2-191a623f6092	639200	Sphaerotilus natans subsp sulfidivorans	79	0.00197767
CPTAC	Brain	166baf7b-6f56-4108-b9b2-191a623f6092	76775	Malassezia restricta	12	0.00267746
CPTAC	Brain	166baf7b-6f56-4108-b9b2-191a623f6092	78587	Asticcacaulis excentricus	13	3.03975e-05
CPTAC	Brain	166baf7b-6f56-4108-b9b2-191a623f6092	82995	Serratia grimesii	9	0.00903186
CPTAC	Brain	169d443f-d12e-4104-a2b0-f9e01e300031	1280	Staphylococcus aureus	25	0.00128502
CPTAC	Brain	169d443f-d12e-4104-a2b0-f9e01e300031	1747	Cutibacterium acnes	31	0.00183207
CPTAC	Brain	169d443f-d12e-4104-a2b0-f9e01e300031	2306583	Halomonas sp JS92 SW72	50	0.00106407
CPTAC	Brain	169d443f-d12e-4104-a2b0-f9e01e300031	2500149	Salmonella phage TS13	7	0.00872496
CPTAC	Brain	169d443f-d12e-4104-a2b0-f9e01e300031	29382	Staphylococcus cohnii	346	0.00270976
CPTAC	Brain	169d443f-d12e-4104-a2b0-f9e01e300031	29442	Pseudomonas tolaasii	54	0.00219458
CPTAC	Brain	169d443f-d12e-4104-a2b0-f9e01e300031	29442	Salmonella phage TS13	473	0.00219458
CPTAC	Brain	169d443f-d12e-4104-a2b0-f9e01e300031	515393	Pseudomonas yamanorum	123	0.00410485
CPTAC	Brain	169d443f-d12e-4104-a2b0-f9e01e300031	573	Klebsiella pneumoniae	142	0.0165432
CPTAC	Brain	1b32ed8c-74eb-4b2b-8383-fb090bdbcd17	1280	Staphylococcus aureus	30	0.0276426
CPTAC	Brain	1b32ed8c-74eb-4b2b-8383-fb090bdbcd17	1747	Cutibacterium acnes	17	0.0101417
CPTAC	Brain	1b32ed8c-74eb-4b2b-8383-fb090bdbcd17	29442	Pseudomonas tolaasii	114	0.0263026
CPTAC	Brain	1bc318cd-a7a7-4356-915c-29a97a234013	1280	Salmonella phage TS13	1	0.0174605
CPTAC	Brain	1bc318cd-a7a7-4356-915c-29a97a234013	1280	Staphylococcus aureus	60	0.0174605
CPTAC	Brain	1bc318cd-a7a7-4356-915c-29a97a234013	1290	Staphylococcus hominis	55	0.929607
CPTAC	Brain	1bc318cd-a7a7-4356-915c-29a97a234013	1404888	Bradyrhizobium sp 1 2017	37	0.00220137
CPTAC	Brain	1bc318cd-a7a7-4356-915c-29a97a234013	164546	Cupriavidus taiwanensis	40	0.00116861
CPTAC	Brain	1bc318cd-a7a7-4356-915c-29a97a234013	1747	Cutibacterium acnes	26	0.00226245
CPTAC	Brain	1bc318cd-a7a7-4356-915c-29a97a234013	2500149	Salmonella phage TS13	7678	0.0148429
CPTAC	Brain	1bc318cd-a7a7-4356-915c-29a97a234013	29382	Staphylococcus cohnii	2192	0.0152265
CPTAC	Brain	1bc318cd-a7a7-4356-915c-29a97a234013	55601	Vibrio anguillarum	49	0.000124306
CPTAC	Brain	1deb3f46-cea3-4f49-925b-951eddd0ba88	1280	Staphylococcus aureus	22	0.00182381
CPTAC	Brain	1deb3f46-cea3-4f49-925b-951eddd0ba88	1404	Priestia megaterium	12	0.000449173
CPTAC	Brain	1deb3f46-cea3-4f49-925b-951eddd0ba88	1404888	Bradyrhizobium sp 1 2017	17	0.0521486
CPTAC	Brain	1deb3f46-cea3-4f49-925b-951eddd0ba88	1747	Cutibacterium acnes	23	0.0276761
CPTAC	Brain	1fbd55b4-c08b-44b8-940e-6538cc79ef68	1280	Staphylococcus aureus	23	0.000418766
CPTAC	Brain	1fbd55b4-c08b-44b8-940e-6538cc79ef68	1404888	Bradyrhizobium sp 1 2017	16	0.000235396
CPTAC	Brain	1fbd55b4-c08b-44b8-940e-6538cc79ef68	1747	Cutibacterium acnes	28	0.00164197
CPTAC	Brain	1fbd55b4-c08b-44b8-940e-6538cc79ef68	1773	Mycobacterium tuberculosis	19	0.000785096
CPTAC	Brain	1fbd55b4-c08b-44b8-940e-6538cc79ef68	379895	Comamonas odontotermitis	16	0.000788794
CPTAC	Brain	1fbd55b4-c08b-44b8-940e-6538cc79ef68	515393	Pseudomonas yamanorum	128	0.623342
CPTAC	Brain	1fbd55b4-c08b-44b8-940e-6538cc79ef68	573	Klebsiella pneumoniae	90	0.00071192
CPTAC	Brain	1fbd55b4-c08b-44b8-940e-6538cc79ef68	96344	Cupriavidus oxalaticus	101	0.000344769
CPTAC	Brain	25057577-dd00-4af4-a6e2-e73484ad5693	1280	Staphylococcus aureus	14	0.000524511
CPTAC	Brain	25057577-dd00-4af4-a6e2-e73484ad5693	1404	Priestia megaterium	9	0.000577682
CPTAC	Brain	25057577-dd00-4af4-a6e2-e73484ad5693	1747	Cutibacterium acnes	25	0.0114214
CPTAC	Brain	25057577-dd00-4af4-a6e2-e73484ad5693	2500149	Salmonella phage TS13	319	0.0278139
CPTAC	Brain	25057577-dd00-4af4-a6e2-e73484ad5693	29382	Staphylococcus cohnii	47	0.00220144
CPTAC	Brain	25057577-dd00-4af4-a6e2-e73484ad5693	29442	Pseudomonas tolaasii	39	0.000597959
CPTAC	Brain	25057577-dd00-4af4-a6e2-e73484ad5693	515393	Pseudomonas yamanorum	140	0.0045792
CPTAC	Brain	25057577-dd00-4af4-a6e2-e73484ad5693	96344	Cupriavidus oxalaticus	89	0.00703446
CPTAC	Brain	25121daf-8087-42a4-a445-9fe2557431e0	1280	Staphylococcus aureus	96	0.00663353
CPTAC	Brain	25121daf-8087-42a4-a445-9fe2557431e0	1747	Cutibacterium acnes	55	0.0158691
CPTAC	Brain	25121daf-8087-42a4-a445-9fe2557431e0	2500149	Salmonella phage TS13	903	0.00709081
CPTAC	Brain	25121daf-8087-42a4-a445-9fe2557431e0	29382	Staphylococcus cohnii	263	0.0108058
CPTAC	Brain	2671b18f-f4b9-4235-974c-3410ae043726	1747	Cutibacterium acnes	16	0.0582151
CPTAC	Brain	2671b18f-f4b9-4235-974c-3410ae043726	29442	Pseudomonas tolaasii	73	0.0595052
CPTAC	Brain	2671b18f-f4b9-4235-974c-3410ae043726	477641	Modestobacter marinus	55	0.000926379
CPTAC	Brain	2671b18f-f4b9-4235-974c-3410ae043726	562	Escherichia coli	1679	0.0108522
CPTAC	Brain	27ad3b30-97ff-44a4-89f7-5233a3c3596e	1280	Staphylococcus aureus	23	0.00256204
CPTAC	Brain	27ad3b30-97ff-44a4-89f7-5233a3c3596e	1404888	Bradyrhizobium sp 1 2017	4	0.00181692
CPTAC	Brain	27ad3b30-97ff-44a4-89f7-5233a3c3596e	1747	Cutibacterium acnes	30	0.0221509
CPTAC	Brain	27ad3b30-97ff-44a4-89f7-5233a3c3596e	29442	Pseudomonas tolaasii	140	0.073622
CPTAC	Brain	299ce7ef-d929-4311-ad76-ba5938c46ebd	1280	Staphylococcus aureus	54	0.0111862
CPTAC	Brain	299ce7ef-d929-4311-ad76-ba5938c46ebd	1404	Priestia megaterium	10	0.000588049
CPTAC	Brain	299ce7ef-d929-4311-ad76-ba5938c46ebd	164546	Cupriavidus taiwanensis	82	0.000888117
CPTAC	Brain	299ce7ef-d929-4311-ad76-ba5938c46ebd	1747	Cutibacterium acnes	22	0.000860368
CPTAC	Brain	299ce7ef-d929-4311-ad76-ba5938c46ebd	29442	Pseudomonas tolaasii	1292	0.0181932
CPTAC	Brain	299ce7ef-d929-4311-ad76-ba5938c46ebd	515393	Pseudomonas yamanorum	82	0.00804076
CPTAC	Brain	2cccc6c8-9dac-4407-b390-e643b614fb28	1182568	Deinococcus puniceus	17	0.0297874
CPTAC	Brain	2cccc6c8-9dac-4407-b390-e643b614fb28	1355015	Streptomyces pluripotens	122	0.0198714
CPTAC	Brain	2cccc6c8-9dac-4407-b390-e643b614fb28	1697	Corynebacterium ammoniagenes	37	0.0186752
CPTAC	Brain	2cccc6c8-9dac-4407-b390-e643b614fb28	1747	Cutibacterium acnes	69	0.0282365
CPTAC	Brain	2cccc6c8-9dac-4407-b390-e643b614fb28	2730915	Streptomyces sp Z423 1	22	0.00570404
CPTAC	Brain	2cccc6c8-9dac-4407-b390-e643b614fb28	321984	Massilia plicata	278	0.00495879
CPTAC	Brain	2cccc6c8-9dac-4407-b390-e643b614fb28	749414	Streptomyces bingchenggensis BCW 1	802	0.143149
CPTAC	Brain	2fb43643-4dc3-41b3-a299-815f5c8b0d72	1280	Staphylococcus aureus	42	0.000826952
CPTAC	Brain	2fb43643-4dc3-41b3-a299-815f5c8b0d72	164546	Cupriavidus taiwanensis	48	0.0140572
CPTAC	Brain	2fb43643-4dc3-41b3-a299-815f5c8b0d72	1747	Cutibacterium acnes	51	0.048123
CPTAC	Brain	2fb43643-4dc3-41b3-a299-815f5c8b0d72	240016	Verrucomicrobium spinosum DSM 4136 JCM 18804	14	0.00114106
CPTAC	Brain	2fb43643-4dc3-41b3-a299-815f5c8b0d72	2500149	Salmonella phage TS13	28254	0.0119801
CPTAC	Brain	2fb43643-4dc3-41b3-a299-815f5c8b0d72	35787	Limosilactobacillus pontis	60	0.0144397
CPTAC	Brain	2fb43643-4dc3-41b3-a299-815f5c8b0d72	515393	Pseudomonas yamanorum	96	0.0101489
CPTAC	Brain	2fb43643-4dc3-41b3-a299-815f5c8b0d72	54005	Peptoniphilus harei	7	0.000368647
CPTAC	Brain	2fb43643-4dc3-41b3-a299-815f5c8b0d72	573	Klebsiella pneumoniae	123	0.00543029
CPTAC	Brain	2fb43643-4dc3-41b3-a299-815f5c8b0d72	573	Salmonella phage TS13	2	0.00543029
CPTAC	Brain	2fb43643-4dc3-41b3-a299-815f5c8b0d72	76775	Malassezia restricta	10	0.00357554
CPTAC	Brain	30901dfb-5d00-42d0-bf04-22194bba73d7	1511	Acetoanaerobium sticklandii	31	0.000402075
CPTAC	Brain	30901dfb-5d00-42d0-bf04-22194bba73d7	1747	Cutibacterium acnes	33	0.000297219
CPTAC	Brain	30901dfb-5d00-42d0-bf04-22194bba73d7	1763998	Rheinheimera sp F8	70	0.000802149
CPTAC	Brain	30901dfb-5d00-42d0-bf04-22194bba73d7	225991	Comamonas aquatica	223	0.0226421
CPTAC	Brain	30901dfb-5d00-42d0-bf04-22194bba73d7	2500149	Salmonella phage TS13	1940	0.0081942
CPTAC	Brain	30901dfb-5d00-42d0-bf04-22194bba73d7	2560058	Brevundimonas sp Bb A	43	0.000173252
CPTAC	Brain	30901dfb-5d00-42d0-bf04-22194bba73d7	28197	Aliarcobacter butzleri	136	0.0352934
CPTAC	Brain	30901dfb-5d00-42d0-bf04-22194bba73d7	47960	Guyparkeria halophila	41	0.000611178
CPTAC	Brain	30901dfb-5d00-42d0-bf04-22194bba73d7	55601	Vibrio anguillarum	228	0.000103525
CPTAC	Brain	30901dfb-5d00-42d0-bf04-22194bba73d7	817	Bacteroides fragilis	77	0.927693
CPTAC	Brain	31ea1196-cc47-497c-b003-d97e27bd7db6	1747	Cutibacterium acnes	39	0.210493
CPTAC	Brain	327f345c-d942-4845-b42e-98a3f79d03be	2500149	Salmonella phage TS13	43531	0.0403096
CPTAC	Brain	327f345c-d942-4845-b42e-98a3f79d03be	515393	Pseudomonas yamanorum	70	0.0119381
CPTAC	Brain	327f345c-d942-4845-b42e-98a3f79d03be	515393	Salmonella phage TS13	1	0.0119381
CPTAC	Brain	3542bc9c-ce17-4129-90fe-b1bfee35e00d	1019	Capnocytophaga sputigena	165	0.0744617
CPTAC	Brain	3542bc9c-ce17-4129-90fe-b1bfee35e00d	1280	Staphylococcus aureus	30	0.00147376
CPTAC	Brain	3542bc9c-ce17-4129-90fe-b1bfee35e00d	1404	Priestia megaterium	20	0.00159342
CPTAC	Brain	3542bc9c-ce17-4129-90fe-b1bfee35e00d	1404888	Bradyrhizobium sp 1 2017	19	0.000123196
CPTAC	Brain	3542bc9c-ce17-4129-90fe-b1bfee35e00d	1539298	Treponema sp OMZ 838	55	0.0677544
CPTAC	Brain	3542bc9c-ce17-4129-90fe-b1bfee35e00d	158	Treponema denticola	43	0.356879
CPTAC	Brain	3542bc9c-ce17-4129-90fe-b1bfee35e00d	1747	Cutibacterium acnes	56	0.00427085
CPTAC	Brain	3542bc9c-ce17-4129-90fe-b1bfee35e00d	2663009	Fusobacterium pseudoperiodonticum	18	0.069251
CPTAC	Brain	3542bc9c-ce17-4129-90fe-b1bfee35e00d	28132	Prevotella melaninogenica	97	0.692358
CPTAC	Brain	3542bc9c-ce17-4129-90fe-b1bfee35e00d	28133	Prevotella nigrescens	23	0.422858
CPTAC	Brain	3542bc9c-ce17-4129-90fe-b1bfee35e00d	329	Ralstonia pickettii	287	0.0158842
CPTAC	Brain	3542bc9c-ce17-4129-90fe-b1bfee35e00d	33033	Parvimonas micra	15	0.000348867
CPTAC	Brain	3542bc9c-ce17-4129-90fe-b1bfee35e00d	379895	Comamonas odontotermitis	69	0.00067089
CPTAC	Brain	3542bc9c-ce17-4129-90fe-b1bfee35e00d	515393	Pseudomonas yamanorum	256	0.00997818
CPTAC	Brain	3542bc9c-ce17-4129-90fe-b1bfee35e00d	546271	Selenomonas sputigena ATCC 35185	46	0.0292534
CPTAC	Brain	3542bc9c-ce17-4129-90fe-b1bfee35e00d	55601	Vibrio anguillarum	66	0.000102295
CPTAC	Brain	3542bc9c-ce17-4129-90fe-b1bfee35e00d	58231	Treponema medium	42	0.135523
CPTAC	Brain	3542bc9c-ce17-4129-90fe-b1bfee35e00d	76775	Malassezia restricta	15	0.000318366
CPTAC	Brain	3542bc9c-ce17-4129-90fe-b1bfee35e00d	76859	Fusobacterium nucleatum	10	0.758832
CPTAC	Brain	3542bc9c-ce17-4129-90fe-b1bfee35e00d	76859	Fusobacterium nucleatum subsp animalis	40	0.758832
CPTAC	Brain	3542bc9c-ce17-4129-90fe-b1bfee35e00d	851	Fusobacterium nucleatum	155	0.99666
CPTAC	Brain	37b52f8c-1c83-489b-9332-c498cb889414	1280	Staphylococcus aureus	42	0.0180583
CPTAC	Brain	37b52f8c-1c83-489b-9332-c498cb889414	1747	Cutibacterium acnes	41	0.0140123
CPTAC	Brain	37b52f8c-1c83-489b-9332-c498cb889414	29442	Pseudomonas tolaasii	578	0.106886
CPTAC	Brain	37b52f8c-1c83-489b-9332-c498cb889414	34062	Moraxella osloensis	47	0.00823448
CPTAC	Brain	37b52f8c-1c83-489b-9332-c498cb889414	55601	Vibrio anguillarum	53	0.00247598
CPTAC	Brain	37b52f8c-1c83-489b-9332-c498cb889414	76775	Malassezia restricta	15	0.00105242
CPTAC	Brain	382d5298-8c0d-40bf-9391-b962f037c04a	1063	Cereibacter sphaeroides	136	4.21766e-05
CPTAC	Brain	382d5298-8c0d-40bf-9391-b962f037c04a	1094466	Flavobacterium indicum GPTSA100 9 DSM 17447	8	0.00428353
CPTAC	Brain	382d5298-8c0d-40bf-9391-b962f037c04a	1170562	Calothrix sp PCC 6303	28	0.000182674
CPTAC	Brain	382d5298-8c0d-40bf-9391-b962f037c04a	1173022	Crinalium epipsammum PCC 9333	48	3.85149e-05
CPTAC	Brain	382d5298-8c0d-40bf-9391-b962f037c04a	1173263	Synechococcus sp PCC 7502	17	0.000172591
CPTAC	Brain	382d5298-8c0d-40bf-9391-b962f037c04a	1188229	Gloeomargarita lithophora Alchichica D10	8	0.000256835
CPTAC	Brain	382d5298-8c0d-40bf-9391-b962f037c04a	1308	Streptococcus thermophilus	205	0.0179504
CPTAC	Brain	382d5298-8c0d-40bf-9391-b962f037c04a	1308;1352	Streptococcus thermophilus	4	NA
CPTAC	Brain	382d5298-8c0d-40bf-9391-b962f037c04a	1313172	Ilumatobacter coccineus YM16 304	14	0.00052496
CPTAC	Brain	382d5298-8c0d-40bf-9391-b962f037c04a	1331682	Brachybacterium ginsengisoli	30	0.000184407
CPTAC	Brain	382d5298-8c0d-40bf-9391-b962f037c04a	1335048	Frigidibacter mobilis	1	3.75796e-05
CPTAC	Brain	382d5298-8c0d-40bf-9391-b962f037c04a	134537	Paraburkholderia fungorum	295	0.000394442
CPTAC	Brain	382d5298-8c0d-40bf-9391-b962f037c04a	1352	Enterococcus faecium	80	0.000459288
CPTAC	Brain	382d5298-8c0d-40bf-9391-b962f037c04a	1355330	Flavobacterium faecale	21	0.0032769
CPTAC	Brain	382d5298-8c0d-40bf-9391-b962f037c04a	138532	Curtobacterium flaccumfaciens pv flaccumfaciens	44	0.00251581
CPTAC	Brain	382d5298-8c0d-40bf-9391-b962f037c04a	1391654	Labilithrix luteola	14	0.00160908
CPTAC	Brain	382d5298-8c0d-40bf-9391-b962f037c04a	1404888	Bradyrhizobium sp 1 2017	8	0.000516043
CPTAC	Brain	382d5298-8c0d-40bf-9391-b962f037c04a	1458425	Serpentinimonas raichei	5	7.48714e-05
CPTAC	Brain	382d5298-8c0d-40bf-9391-b962f037c04a	1473598	Paludibaculum fermentans	11	0.000202673
CPTAC	Brain	382d5298-8c0d-40bf-9391-b962f037c04a	1492737	Flavobacterium gilvum	69	0.00455006
CPTAC	Brain	382d5298-8c0d-40bf-9391-b962f037c04a	1584	Lactobacillus delbrueckii	36	0.000942561
CPTAC	Brain	382d5298-8c0d-40bf-9391-b962f037c04a	1632865	Pirellula sp SH Sr6A	11	0.000576559
CPTAC	Brain	382d5298-8c0d-40bf-9391-b962f037c04a	1678128	Limnohabitans sp 63ED37 2	13	0.00304348
CPTAC	Brain	382d5298-8c0d-40bf-9391-b962f037c04a	1678129	Limnohabitans sp 103DPR2	2	0.000212402
CPTAC	Brain	382d5298-8c0d-40bf-9391-b962f037c04a	1704307	Candidatus Xiphinematobacter sp Idaho Grape	3	0.000235609
CPTAC	Brain	382d5298-8c0d-40bf-9391-b962f037c04a	1747	Cutibacterium acnes	267	0.0264322
CPTAC	Brain	382d5298-8c0d-40bf-9391-b962f037c04a	1768242	Paucibacter sp KCTC 42545	111	0.000121956
CPTAC	Brain	382d5298-8c0d-40bf-9391-b962f037c04a	1768242	Salmonella phage TS13	2	0.000121956
CPTAC	Brain	382d5298-8c0d-40bf-9391-b962f037c04a	1813871	Panacibacter ginsenosidivorans	21	0.000100358
CPTAC	Brain	382d5298-8c0d-40bf-9391-b962f037c04a	1844971	Curvibacter sp AEP1 3	7	0.000197566
CPTAC	Brain	382d5298-8c0d-40bf-9391-b962f037c04a	1884913	Candidatus Planktophila lacus	39	0.000246162
CPTAC	Brain	382d5298-8c0d-40bf-9391-b962f037c04a	1938604	Aquaspirillum sp LM1	117	0.000483368
CPTAC	Brain	382d5298-8c0d-40bf-9391-b962f037c04a	1987356	Aurantimicrobium photophilum	9	8.29579e-05
CPTAC	Brain	382d5298-8c0d-40bf-9391-b962f037c04a	2005460	Chondrocystis sp NIES 4102	25	6.07728e-05
CPTAC	Brain	382d5298-8c0d-40bf-9391-b962f037c04a	2109915	Simplicispira suum	1	3.22107e-05
CPTAC	Brain	382d5298-8c0d-40bf-9391-b962f037c04a	2201181	Flavobacterium sediminis	3	0.000510439
CPTAC	Brain	382d5298-8c0d-40bf-9391-b962f037c04a	2306583	Halomonas sp JS92 SW72	41	0.00168892
CPTAC	Brain	382d5298-8c0d-40bf-9391-b962f037c04a	232537	Rhodoluna limnophila	94	0.000972916
CPTAC	Brain	382d5298-8c0d-40bf-9391-b962f037c04a	240016	Verrucomicrobium spinosum DSM 4136 JCM 18804	14	0.000961937
CPTAC	Brain	382d5298-8c0d-40bf-9391-b962f037c04a	2478552	Flavobacterium sp 140616W15	58	0.0100964
CPTAC	Brain	382d5298-8c0d-40bf-9391-b962f037c04a	2489595	Glaciecola amylolytica	5	6.91578e-05
CPTAC	Brain	382d5298-8c0d-40bf-9391-b962f037c04a	2500149	Salmonella phage TS13	6538	0.00597729
CPTAC	Brain	382d5298-8c0d-40bf-9391-b962f037c04a	2500533	Pseudorhodobacter turbinis	3	7.01176e-05
CPTAC	Brain	382d5298-8c0d-40bf-9391-b962f037c04a	2511069	Salmonella phage TS13	1	0.00503646
CPTAC	Brain	382d5298-8c0d-40bf-9391-b962f037c04a	2511069	Synechococcus sp RSCCF101	2	0.00503646
CPTAC	Brain	382d5298-8c0d-40bf-9391-b962f037c04a	2516557	Aquirufa nivalisilvae	10	0.00694949
CPTAC	Brain	382d5298-8c0d-40bf-9391-b962f037c04a	2518177	Flavobacterium sangjuense	11	0.000862806
CPTAC	Brain	382d5298-8c0d-40bf-9391-b962f037c04a	2560058	Brevundimonas sp Bb A	34	0.000160188
CPTAC	Brain	382d5298-8c0d-40bf-9391-b962f037c04a	2592334	Nocardioides sp JQ2195	14	0.000161175
CPTAC	Brain	382d5298-8c0d-40bf-9391-b962f037c04a	2598579	Limnoglobus roseus	6	9.80265e-05
CPTAC	Brain	382d5298-8c0d-40bf-9391-b962f037c04a	2711231	Roseimicrobium sp ORNL1	3	4.8846e-05
CPTAC	Brain	382d5298-8c0d-40bf-9391-b962f037c04a	2739062	Flavobacterium sp M31R6	29	0.00305832
CPTAC	Brain	382d5298-8c0d-40bf-9391-b962f037c04a	285	Comamonas testosteroni	379	0.00405251
CPTAC	Brain	382d5298-8c0d-40bf-9391-b962f037c04a	29442	Pseudomonas tolaasii	995	0.00160837
CPTAC	Brain	382d5298-8c0d-40bf-9391-b962f037c04a	29466	Veillonella parvula	55	0.00132627
CPTAC	Brain	382d5298-8c0d-40bf-9391-b962f037c04a	33011	Cutibacterium granulosum	10	4.42074e-05
CPTAC	Brain	382d5298-8c0d-40bf-9391-b962f037c04a	34062	Moraxella osloensis	85	7.9933e-05
CPTAC	Brain	382d5298-8c0d-40bf-9391-b962f037c04a	358220	Acidovorax sp KKS102	3	7.90212e-05
CPTAC	Brain	382d5298-8c0d-40bf-9391-b962f037c04a	392610	Sphingorhabdus lacus	4	0.000208825
CPTAC	Brain	382d5298-8c0d-40bf-9391-b962f037c04a	40214	Acinetobacter johnsonii	193	0.0016583
CPTAC	Brain	382d5298-8c0d-40bf-9391-b962f037c04a	43675	Rothia mucilaginosa	77	0.000854509
CPTAC	Brain	382d5298-8c0d-40bf-9391-b962f037c04a	44283	Pasteurella multocida subsp multocida	14	0.000172988
CPTAC	Brain	382d5298-8c0d-40bf-9391-b962f037c04a	452637	Opitutus terrae PB90 1	13	4.56609e-05
CPTAC	Brain	382d5298-8c0d-40bf-9391-b962f037c04a	470	Acinetobacter baumannii	232	0.00132907
CPTAC	Brain	382d5298-8c0d-40bf-9391-b962f037c04a	471854	Dyadobacter fermentans DSM 18053	33	0.00035544
CPTAC	Brain	382d5298-8c0d-40bf-9391-b962f037c04a	510516	Aspergillus oryzae RIB40	8	0.000327483
CPTAC	Brain	382d5298-8c0d-40bf-9391-b962f037c04a	515393	Pseudomonas yamanorum	229	0.000852514
CPTAC	Brain	382d5298-8c0d-40bf-9391-b962f037c04a	52	Chondromyces crocatus	7	0.0349898
CPTAC	Brain	382d5298-8c0d-40bf-9391-b962f037c04a	529884	Rhodoluna lacicola	12	0.000640902
CPTAC	Brain	382d5298-8c0d-40bf-9391-b962f037c04a	53462	Mycolicibacterium mageritense	32	0.000180725
CPTAC	Brain	382d5298-8c0d-40bf-9391-b962f037c04a	55601	Vibrio anguillarum	78	0.00108403
CPTAC	Brain	382d5298-8c0d-40bf-9391-b962f037c04a	56	Sorangium cellulosum	64	0.00681402
CPTAC	Brain	382d5298-8c0d-40bf-9391-b962f037c04a	573	Klebsiella pneumoniae	458	0.00182179
CPTAC	Brain	382d5298-8c0d-40bf-9391-b962f037c04a	692036	Tuwongella immobilis	16	8.5524e-05
CPTAC	Brain	382d5298-8c0d-40bf-9391-b962f037c04a	70348	Acinetobacter dispersus	57	0.00188164
CPTAC	Brain	382d5298-8c0d-40bf-9391-b962f037c04a	755732	Fluviicola taffensis DSM 16823	3	0.00143381
CPTAC	Brain	382d5298-8c0d-40bf-9391-b962f037c04a	76775	Malassezia restricta	51	0.000170099
CPTAC	Brain	382d5298-8c0d-40bf-9391-b962f037c04a	78587	Asticcacaulis excentricus	26	7.85586e-05
CPTAC	Brain	382d5298-8c0d-40bf-9391-b962f037c04a	869212	Turneriella parva DSM 21527	18	0.000623373
CPTAC	Brain	382d5298-8c0d-40bf-9391-b962f037c04a	888845	Minicystis rosea	9	0.00022554
CPTAC	Brain	382d5298-8c0d-40bf-9391-b962f037c04a	926562	Owenweeksia hongkongensis DSM 17368	4	0.000273256
CPTAC	Brain	382d5298-8c0d-40bf-9391-b962f037c04a	927083	Sandaracinus amylolyticus	5	0.000435424
CPTAC	Brain	382d5298-8c0d-40bf-9391-b962f037c04a	935222	Flavobacterium sp Sr18	80	0.00538427
CPTAC	Brain	382d5298-8c0d-40bf-9391-b962f037c04a	96344	Cupriavidus oxalaticus	125	0.000919915
CPTAC	Brain	382d5298-8c0d-40bf-9391-b962f037c04a	96345	Flavobacterium psychrophilum	164	0.00866299
CPTAC	Brain	382d5298-8c0d-40bf-9391-b962f037c04a	996	Flavobacterium columnare	64	0.00350692
CPTAC	Brain	3c9d8427-5b18-4743-b004-93c6a128f988	1280	Staphylococcus aureus	24	0.00151243
CPTAC	Brain	3c9d8427-5b18-4743-b004-93c6a128f988	1404	Priestia megaterium	11	0.000261199
CPTAC	Brain	3c9d8427-5b18-4743-b004-93c6a128f988	1404888	Bradyrhizobium sp 1 2017	3	0.000247512
CPTAC	Brain	3c9d8427-5b18-4743-b004-93c6a128f988	158847	Megamonas hypermegale	67	0.200326
CPTAC	Brain	3c9d8427-5b18-4743-b004-93c6a128f988	164546	Cupriavidus taiwanensis	48	0.000973756
CPTAC	Brain	3c9d8427-5b18-4743-b004-93c6a128f988	1747	Cutibacterium acnes	23	0.000379529
CPTAC	Brain	3c9d8427-5b18-4743-b004-93c6a128f988	29382	Staphylococcus cohnii	4461	0.00217808
CPTAC	Brain	3c9d8427-5b18-4743-b004-93c6a128f988	29442	Pseudomonas tolaasii	244	0.0267438
CPTAC	Brain	3c9d8427-5b18-4743-b004-93c6a128f988	34062	Moraxella osloensis	153	0.00169063
CPTAC	Brain	3c9d8427-5b18-4743-b004-93c6a128f988	469616	Fusobacterium mortiferum ATCC 9817	49	0.559667
CPTAC	Brain	3c9d8427-5b18-4743-b004-93c6a128f988	47770	Lactobacillus crispatus	74	0.0617454
CPTAC	Brain	3c9d8427-5b18-4743-b004-93c6a128f988	54005	Peptoniphilus harei	9	0.000362719
CPTAC	Brain	3c9d8427-5b18-4743-b004-93c6a128f988	667015	Phocaeicola salanitronis DSM 18170	52	0.00224015
CPTAC	Brain	3f492a04-12ca-4dd8-a1ee-aac7d7fc838a	1280	Staphylococcus aureus	16	0.00749581
CPTAC	Brain	3f492a04-12ca-4dd8-a1ee-aac7d7fc838a	1958907	Staphylococcus phage Andhra	14	0.00693447
CPTAC	Brain	3f492a04-12ca-4dd8-a1ee-aac7d7fc838a	29442	Pseudomonas tolaasii	77	0.151682
CPTAC	Brain	3f492a04-12ca-4dd8-a1ee-aac7d7fc838a	562	Escherichia coli	1077	0.525355
CPTAC	Brain	3f5e42a8-7295-4a29-9bca-771a361324ab	1063	Cereibacter sphaeroides	25	0.000104245
CPTAC	Brain	3f5e42a8-7295-4a29-9bca-771a361324ab	10632	JC polyomavirus	39	0.871536
CPTAC	Brain	3f5e42a8-7295-4a29-9bca-771a361324ab	1224164	Corynebacterium vitaeruminis DSM 20294	57	0.000306426
CPTAC	Brain	3f5e42a8-7295-4a29-9bca-771a361324ab	1296669	Aquabacterium olei	61	8.5447e-05
CPTAC	Brain	3f5e42a8-7295-4a29-9bca-771a361324ab	1308	Streptococcus thermophilus	89	0.00478121
CPTAC	Brain	3f5e42a8-7295-4a29-9bca-771a361324ab	138532	Curtobacterium flaccumfaciens pv flaccumfaciens	41	0.00102722
CPTAC	Brain	3f5e42a8-7295-4a29-9bca-771a361324ab	1404888	Bradyrhizobium sp 1 2017	8	0.000340335
CPTAC	Brain	3f5e42a8-7295-4a29-9bca-771a361324ab	1747	Cutibacterium acnes	156	0.01711
CPTAC	Brain	3f5e42a8-7295-4a29-9bca-771a361324ab	2500149	Salmonella phage TS13	4255	0.0021435
CPTAC	Brain	3f5e42a8-7295-4a29-9bca-771a361324ab	285	Comamonas testosteroni	176	0.0102097
CPTAC	Brain	3f5e42a8-7295-4a29-9bca-771a361324ab	29394	Dolosigranulum pigrum	29	2.37581e-05
CPTAC	Brain	3f5e42a8-7295-4a29-9bca-771a361324ab	29442	Pseudomonas tolaasii	229	0.00171426
CPTAC	Brain	3f5e42a8-7295-4a29-9bca-771a361324ab	34062	Moraxella osloensis	39	0.000302581
CPTAC	Brain	3f5e42a8-7295-4a29-9bca-771a361324ab	40214	Acinetobacter johnsonii	137	0.00159481
CPTAC	Brain	3f5e42a8-7295-4a29-9bca-771a361324ab	43675	Rothia mucilaginosa	28	8.57136e-05
CPTAC	Brain	3f5e42a8-7295-4a29-9bca-771a361324ab	470	Acinetobacter baumannii	91	0.00065147
CPTAC	Brain	3f5e42a8-7295-4a29-9bca-771a361324ab	573	Klebsiella pneumoniae	596	0.00115871
CPTAC	Brain	3f5e42a8-7295-4a29-9bca-771a361324ab	573	Salmonella phage TS13	1	0.00115871
CPTAC	Brain	3f5e42a8-7295-4a29-9bca-771a361324ab	76775	Malassezia restricta	23	0.000763403
CPTAC	Brain	3f5e42a8-7295-4a29-9bca-771a361324ab	863372	Herbaspirillum huttiense	289	0.00112726
CPTAC	Brain	3f5e42a8-7295-4a29-9bca-771a361324ab	863372	Salmonella phage TS13	1	0.00112726
CPTAC	Brain	3f5e42a8-7295-4a29-9bca-771a361324ab	908290	Methylobacterium mesophilicum SR1 6 6	15	7.91996e-05
CPTAC	Brain	42bbb410-9ac4-4801-bfaa-b10ad00a0a45	1280	Staphylococcus aureus	21	0.00133379
CPTAC	Brain	42bbb410-9ac4-4801-bfaa-b10ad00a0a45	1747	Cutibacterium acnes	24	0.00138886
CPTAC	Brain	42bbb410-9ac4-4801-bfaa-b10ad00a0a45	29382	Staphylococcus cohnii	995	0.0155008
CPTAC	Brain	42bbb410-9ac4-4801-bfaa-b10ad00a0a45	379895	Comamonas odontotermitis	16	0.00266986
CPTAC	Brain	42bbb410-9ac4-4801-bfaa-b10ad00a0a45	515393	Pseudomonas yamanorum	193	0.220626
CPTAC	Brain	42bbb410-9ac4-4801-bfaa-b10ad00a0a45	639200	Sphaerotilus natans subsp sulfidivorans	110	0.00105772
CPTAC	Brain	430be898-3654-437c-9b75-4193bd2106cc	1280	Staphylococcus aureus	36	0.0013326
CPTAC	Brain	430be898-3654-437c-9b75-4193bd2106cc	1404888	Bradyrhizobium sp 1 2017	15	0.000175779
CPTAC	Brain	430be898-3654-437c-9b75-4193bd2106cc	1747	Cutibacterium acnes	98	0.029369
CPTAC	Brain	430be898-3654-437c-9b75-4193bd2106cc	1773	Mycobacterium tuberculosis	26	0.00082578
CPTAC	Brain	430be898-3654-437c-9b75-4193bd2106cc	43675	Rothia mucilaginosa	59	0.00451979
CPTAC	Brain	430be898-3654-437c-9b75-4193bd2106cc	510516	Aspergillus oryzae RIB40	21	0.00102398
CPTAC	Brain	430be898-3654-437c-9b75-4193bd2106cc	515393	Pseudomonas yamanorum	323	0.0350513
CPTAC	Brain	430be898-3654-437c-9b75-4193bd2106cc	55601	Vibrio anguillarum	17	0.000120762
CPTAC	Brain	430be898-3654-437c-9b75-4193bd2106cc	573	Klebsiella pneumoniae	179	0.000293564
CPTAC	Brain	430be898-3654-437c-9b75-4193bd2106cc	73044	Streptomyces seoulensis	54	0.000576022
CPTAC	Brain	430be898-3654-437c-9b75-4193bd2106cc	76775	Malassezia restricta	27	7.76556e-05
CPTAC	Brain	43eb433d-6b85-4aee-8ce2-d3faa8540fca	1200984	Streptomyces lividans 1326	4	0.00512271
CPTAC	Brain	43eb433d-6b85-4aee-8ce2-d3faa8540fca	1280	Staphylococcus aureus	34	0.0148509
CPTAC	Brain	43eb433d-6b85-4aee-8ce2-d3faa8540fca	1404	Priestia megaterium	28	0.00413672
CPTAC	Brain	43eb433d-6b85-4aee-8ce2-d3faa8540fca	164546	Cupriavidus taiwanensis	111	0.00571042
CPTAC	Brain	43eb433d-6b85-4aee-8ce2-d3faa8540fca	2500149	Salmonella phage TS13	1564	0.00641871
CPTAC	Brain	43eb433d-6b85-4aee-8ce2-d3faa8540fca	29382	Staphylococcus cohnii	4193	0.0411923
CPTAC	Brain	4626c11e-e217-483c-94b2-7000f3afe2f6	1747	Cutibacterium acnes	56	0.00492775
CPTAC	Brain	4626c11e-e217-483c-94b2-7000f3afe2f6	2500149	Salmonella phage TS13	411659	0.00918931
CPTAC	Brain	4626c11e-e217-483c-94b2-7000f3afe2f6	96344	Cupriavidus oxalaticus	65	0.000357335
CPTAC	Brain	46737a37-49e8-4320-92b7-16793c54fb92	138532	Curtobacterium flaccumfaciens pv flaccumfaciens	20	0.000737887
CPTAC	Brain	46737a37-49e8-4320-92b7-16793c54fb92	161879	Corynebacterium kroppenstedtii	49	0.00155875
CPTAC	Brain	46737a37-49e8-4320-92b7-16793c54fb92	1747	Cutibacterium acnes	895	0.289852
CPTAC	Brain	46737a37-49e8-4320-92b7-16793c54fb92	2500149	Salmonella phage TS13	2630	0.00615991
CPTAC	Brain	46737a37-49e8-4320-92b7-16793c54fb92	29382	Staphylococcus cohnii	94	0.000929935
CPTAC	Brain	46737a37-49e8-4320-92b7-16793c54fb92	573	Klebsiella pneumoniae	103	0.000566414
CPTAC	Brain	46737a37-49e8-4320-92b7-16793c54fb92	76775	Malassezia restricta	50	0.00480877
CPTAC	Brain	47bca602-b2bb-4163-8b9e-a09614a86ec1	121627	Talaromyces rugulosus	12	0.00022613
CPTAC	Brain	47bca602-b2bb-4163-8b9e-a09614a86ec1	122368	Cercospora beticola	391	0.000629742
CPTAC	Brain	47bca602-b2bb-4163-8b9e-a09614a86ec1	1280	Salmonella phage TS13	1	0.00742793
CPTAC	Brain	47bca602-b2bb-4163-8b9e-a09614a86ec1	1280	Staphylococcus aureus	12	0.00742793
CPTAC	Brain	47bca602-b2bb-4163-8b9e-a09614a86ec1	1282	Staphylococcus epidermidis	43	0.083164
CPTAC	Brain	47bca602-b2bb-4163-8b9e-a09614a86ec1	1404	Priestia megaterium	31	0.000256091
CPTAC	Brain	47bca602-b2bb-4163-8b9e-a09614a86ec1	1528099	Lawsonella clevelandensis	117	0.000175851
CPTAC	Brain	47bca602-b2bb-4163-8b9e-a09614a86ec1	169292	Corynebacterium aurimucosum	46	0.000582417
CPTAC	Brain	47bca602-b2bb-4163-8b9e-a09614a86ec1	1747	Cutibacterium acnes	123	0.0192447
CPTAC	Brain	47bca602-b2bb-4163-8b9e-a09614a86ec1	232537	Rhodoluna limnophila	48	0.000233948
CPTAC	Brain	47bca602-b2bb-4163-8b9e-a09614a86ec1	2500149	Salmonella phage TS13	1633	0.00513552
CPTAC	Brain	47bca602-b2bb-4163-8b9e-a09614a86ec1	2702	Gardnerella vaginalis	65	0.000586245
CPTAC	Brain	47bca602-b2bb-4163-8b9e-a09614a86ec1	332648	Botrytis cinerea B05 10	6	0.00739795
CPTAC	Brain	47bca602-b2bb-4163-8b9e-a09614a86ec1	367110	Neurospora crassa OR74A	8	0.000547893
CPTAC	Brain	47bca602-b2bb-4163-8b9e-a09614a86ec1	510516	Aspergillus oryzae RIB40	8	0.00127005
CPTAC	Brain	47bca602-b2bb-4163-8b9e-a09614a86ec1	515393	Pseudomonas yamanorum	129	0.001508
CPTAC	Brain	47bca602-b2bb-4163-8b9e-a09614a86ec1	55601	Vibrio anguillarum	52	0.000255296
CPTAC	Brain	47bca602-b2bb-4163-8b9e-a09614a86ec1	56646	Fusarium venenatum	323	0.000455515
CPTAC	Brain	47bca602-b2bb-4163-8b9e-a09614a86ec1	76775	Malassezia restricta	247	0.000690879
CPTAC	Brain	47bca602-b2bb-4163-8b9e-a09614a86ec1	82995	Salmonella phage TS13	2	0.0272301
CPTAC	Brain	47bca602-b2bb-4163-8b9e-a09614a86ec1	82995	Serratia grimesii	59	0.0272301
CPTAC	Brain	47bca602-b2bb-4163-8b9e-a09614a86ec1	851	Fusobacterium nucleatum	104	0.460281
CPTAC	Brain	47bca602-b2bb-4163-8b9e-a09614a86ec1	863372	Herbaspirillum huttiense	175	0.00132563
CPTAC	Brain	49c3c401-6884-4046-acd6-4691ab29069f	1747	Cutibacterium acnes	17	0.00342057
CPTAC	Brain	49c3c401-6884-4046-acd6-4691ab29069f	2500149	Salmonella phage TS13	264	0.0387171
CPTAC	Brain	49c3c401-6884-4046-acd6-4691ab29069f	573	Klebsiella pneumoniae	135	0.0332784
CPTAC	Brain	4a32c0be-51b4-4da4-b90c-542616af6e6b	1404	Priestia megaterium	8	0.00099035
CPTAC	Brain	4a32c0be-51b4-4da4-b90c-542616af6e6b	1747	Cutibacterium acnes	16	0.0014647
CPTAC	Brain	4a32c0be-51b4-4da4-b90c-542616af6e6b	29442	Pseudomonas tolaasii	191	0.00314844
CPTAC	Brain	4a32c0be-51b4-4da4-b90c-542616af6e6b	379895	Comamonas odontotermitis	15	0.00139368
CPTAC	Brain	4a32c0be-51b4-4da4-b90c-542616af6e6b	392593	Inhella inkyongensis	54	0.000423176
CPTAC	Brain	4a32c0be-51b4-4da4-b90c-542616af6e6b	515393	Pseudomonas yamanorum	83	0.013154
CPTAC	Brain	4a32c0be-51b4-4da4-b90c-542616af6e6b	82995	Serratia grimesii	28	0.477364
CPTAC	Brain	4a867a48-5798-45d8-8406-c3f294cc9ee7	1280	Staphylococcus aureus	36	0.00442713
CPTAC	Brain	4a867a48-5798-45d8-8406-c3f294cc9ee7	1747	Cutibacterium acnes	22	0.011002
CPTAC	Brain	4a867a48-5798-45d8-8406-c3f294cc9ee7	29442	Pseudomonas tolaasii	325	0.103519
CPTAC	Brain	4b05fe2e-87b4-4a0e-9d8f-bca88c29b58e	1280	Staphylococcus aureus	22	0.01082
CPTAC	Brain	4b05fe2e-87b4-4a0e-9d8f-bca88c29b58e	1404	Priestia megaterium	7	0.00209633
CPTAC	Brain	4b05fe2e-87b4-4a0e-9d8f-bca88c29b58e	1404888	Bradyrhizobium sp 1 2017	58	0.00200471
CPTAC	Brain	4b05fe2e-87b4-4a0e-9d8f-bca88c29b58e	1747	Cutibacterium acnes	37	0.00807739
CPTAC	Brain	4b05fe2e-87b4-4a0e-9d8f-bca88c29b58e	29382	Staphylococcus cohnii	849	0.0431774
CPTAC	Brain	4b05fe2e-87b4-4a0e-9d8f-bca88c29b58e	29442	Pseudomonas tolaasii	94	0.172222
CPTAC	Brain	4b05fe2e-87b4-4a0e-9d8f-bca88c29b58e	29442	Salmonella phage TS13	72	0.172222
CPTAC	Brain	50cede27-a601-4fea-9a86-99c2ca67b1f5	1747	Cutibacterium acnes	75	0.0196147
CPTAC	Brain	50cede27-a601-4fea-9a86-99c2ca67b1f5	2499157	Aquiluna borgnonia	13	0.00053083
CPTAC	Brain	50cede27-a601-4fea-9a86-99c2ca67b1f5	29442	Pseudomonas tolaasii	92	0.0674944
CPTAC	Brain	50cede27-a601-4fea-9a86-99c2ca67b1f5	33010	Cutibacterium avidum	6	0.0117104
CPTAC	Brain	50cede27-a601-4fea-9a86-99c2ca67b1f5	43675	Rothia mucilaginosa	44	0.0063705
CPTAC	Brain	50cede27-a601-4fea-9a86-99c2ca67b1f5	562	Escherichia coli	688	0.00510914
CPTAC	Brain	517e37c3-64f8-40fa-8b6c-3c74e423ea1a	1280	Staphylococcus aureus	48	0.000616541
CPTAC	Brain	517e37c3-64f8-40fa-8b6c-3c74e423ea1a	1404888	Bradyrhizobium sp 1 2017	40	0.00649183
CPTAC	Brain	517e37c3-64f8-40fa-8b6c-3c74e423ea1a	1747	Cutibacterium acnes	32	0.00530823
CPTAC	Brain	517e37c3-64f8-40fa-8b6c-3c74e423ea1a	2500149	Salmonella phage TS13	984	0.0210276
CPTAC	Brain	517e37c3-64f8-40fa-8b6c-3c74e423ea1a	29382	Staphylococcus cohnii	599	0.00294811
CPTAC	Brain	517e37c3-64f8-40fa-8b6c-3c74e423ea1a	29442	Pseudomonas tolaasii	44	0.00225144
CPTAC	Brain	517e37c3-64f8-40fa-8b6c-3c74e423ea1a	515393	Pseudomonas yamanorum	123	0.017416
CPTAC	Brain	545ce631-7b55-4c89-9417-148763c4ab0c	1280	Staphylococcus aureus	15	0.00277385
CPTAC	Brain	545ce631-7b55-4c89-9417-148763c4ab0c	1404888	Bradyrhizobium sp 1 2017	20	0.000383979
CPTAC	Brain	545ce631-7b55-4c89-9417-148763c4ab0c	379895	Comamonas odontotermitis	32	0.00182978
CPTAC	Brain	545ce631-7b55-4c89-9417-148763c4ab0c	40324	Stenotrophomonas maltophilia	50	0.0626893
CPTAC	Brain	545ce631-7b55-4c89-9417-148763c4ab0c	96344	Cupriavidus oxalaticus	150	0.0100586
CPTAC	Brain	5586e0ed-a966-418a-96f8-dbef3c08033f	1182568	Deinococcus puniceus	67	0.135442
CPTAC	Brain	5586e0ed-a966-418a-96f8-dbef3c08033f	1404	Priestia megaterium	34	0.00981519
CPTAC	Brain	5586e0ed-a966-418a-96f8-dbef3c08033f	1747	Cutibacterium acnes	25	0.00569339
CPTAC	Brain	5586e0ed-a966-418a-96f8-dbef3c08033f	29442	Pseudomonas tolaasii	193	0.00420978
CPTAC	Brain	5586e0ed-a966-418a-96f8-dbef3c08033f	33033	Parvimonas micra	17	0.0177932
CPTAC	Brain	574d58f5-dfcd-470d-a8fd-bf43b2996401	1280	Staphylococcus aureus	50	0.000556856
CPTAC	Brain	574d58f5-dfcd-470d-a8fd-bf43b2996401	1404888	Bradyrhizobium sp 1 2017	16	0.000912499
CPTAC	Brain	574d58f5-dfcd-470d-a8fd-bf43b2996401	1747	Cutibacterium acnes	97	0.00722048
CPTAC	Brain	574d58f5-dfcd-470d-a8fd-bf43b2996401	2500149	Salmonella phage TS13	531	0.0133464
CPTAC	Brain	574d58f5-dfcd-470d-a8fd-bf43b2996401	367110	Neurospora crassa OR74A	44	0.00164195
CPTAC	Brain	574d58f5-dfcd-470d-a8fd-bf43b2996401	515393	Pseudomonas yamanorum	186	0.0218882
CPTAC	Brain	574d58f5-dfcd-470d-a8fd-bf43b2996401	55601	Vibrio anguillarum	9	0.000131914
CPTAC	Brain	574d58f5-dfcd-470d-a8fd-bf43b2996401	573	Klebsiella pneumoniae	128	0.00117327
CPTAC	Brain	574d58f5-dfcd-470d-a8fd-bf43b2996401	76775	Malassezia restricta	14	0.00109793
CPTAC	Brain	59513d77-0829-482a-b400-786739b20d2f	1146883	Blastococcus saxobsidens DD2	2	0.0015257
CPTAC	Brain	59513d77-0829-482a-b400-786739b20d2f	1275	Kocuria rosea	358	0.14467
CPTAC	Brain	59513d77-0829-482a-b400-786739b20d2f	1280	Staphylococcus aureus	42	0.263251
CPTAC	Brain	59513d77-0829-482a-b400-786739b20d2f	1282	Staphylococcus epidermidis	161	0.32611
CPTAC	Brain	59513d77-0829-482a-b400-786739b20d2f	1290	Staphylococcus hominis	107	0.894121
CPTAC	Brain	59513d77-0829-482a-b400-786739b20d2f	164546	Cupriavidus taiwanensis	59	0.00117467
CPTAC	Brain	59513d77-0829-482a-b400-786739b20d2f	1747	Cutibacterium acnes	31	0.00100406
CPTAC	Brain	59513d77-0829-482a-b400-786739b20d2f	1863	Dermatophilus congolensis	5	0.000672115
CPTAC	Brain	59513d77-0829-482a-b400-786739b20d2f	286727	Azospirillum oryzae	101	0.000519349
CPTAC	Brain	59513d77-0829-482a-b400-786739b20d2f	29382	Staphylococcus cohnii	1755	0.00609026
CPTAC	Brain	59513d77-0829-482a-b400-786739b20d2f	29442	Pseudomonas tolaasii	504	0.000645449
CPTAC	Brain	59513d77-0829-482a-b400-786739b20d2f	477641	Modestobacter marinus	7	0.000123628
CPTAC	Brain	59513d77-0829-482a-b400-786739b20d2f	526225	Geodermatophilus obscurus DSM 43160	18	0.00151297
CPTAC	Brain	599c37da-7569-4f52-9818-5e6ec3757589	1280	Staphylococcus aureus	48	0.0110761
CPTAC	Brain	599c37da-7569-4f52-9818-5e6ec3757589	1747	Cutibacterium acnes	60	0.0458305
CPTAC	Brain	599c37da-7569-4f52-9818-5e6ec3757589	29382	Staphylococcus cohnii	254	0.00236427
CPTAC	Brain	599c37da-7569-4f52-9818-5e6ec3757589	29442	Pseudomonas tolaasii	326	0.00537251
CPTAC	Brain	599c37da-7569-4f52-9818-5e6ec3757589	452637	Opitutus terrae PB90 1	18	0.000590458
CPTAC	Brain	599c37da-7569-4f52-9818-5e6ec3757589	515393	Pseudomonas yamanorum	88	0.00322547
CPTAC	Brain	599c37da-7569-4f52-9818-5e6ec3757589	573	Klebsiella pneumoniae	94	0.00154976
CPTAC	Brain	5a343fc3-252f-4e80-869c-26ae1e471268	164546	Cupriavidus taiwanensis	62	0.00247114
CPTAC	Brain	5a343fc3-252f-4e80-869c-26ae1e471268	1747	Cutibacterium acnes	41	0.00392634
CPTAC	Brain	5a343fc3-252f-4e80-869c-26ae1e471268	2500149	Salmonella phage TS13	1	0.00156239
CPTAC	Brain	5a343fc3-252f-4e80-869c-26ae1e471268	29382	Staphylococcus cohnii	1863	0.00402628
CPTAC	Brain	5a343fc3-252f-4e80-869c-26ae1e471268	29442	Pseudomonas tolaasii	89	0.00560803
CPTAC	Brain	5a343fc3-252f-4e80-869c-26ae1e471268	29442	Salmonella phage TS13	159	0.00560803
CPTAC	Brain	5a343fc3-252f-4e80-869c-26ae1e471268	379895	Comamonas odontotermitis	21	0.0014342
CPTAC	Brain	5b664467-3c27-4bf4-90f8-4f518a153dd8	1280	Staphylococcus aureus	47	0.00433586
CPTAC	Brain	5b664467-3c27-4bf4-90f8-4f518a153dd8	1292	Staphylococcus warneri	37	0.919371
CPTAC	Brain	5b664467-3c27-4bf4-90f8-4f518a153dd8	1296536	Enterobacter hormaechei subsp xiangfangensis	102	0.0015258
CPTAC	Brain	5b664467-3c27-4bf4-90f8-4f518a153dd8	1747	Cutibacterium acnes	52	0.0853956
CPTAC	Brain	5b664467-3c27-4bf4-90f8-4f518a153dd8	29382	Staphylococcus cohnii	1555	0.0090041
CPTAC	Brain	5b664467-3c27-4bf4-90f8-4f518a153dd8	29442	Pseudomonas tolaasii	398	0.000912591
CPTAC	Brain	5b664467-3c27-4bf4-90f8-4f518a153dd8	515393	Pseudomonas yamanorum	152	0.113228
CPTAC	Brain	5b664467-3c27-4bf4-90f8-4f518a153dd8	53462	Mycolicibacterium mageritense	12	0.000642557
CPTAC	Brain	5c5b231f-5f96-4a4e-8020-a48218ec780a	1034807	Flavobacterium branchiophilum FL 15	3	0.00455218
CPTAC	Brain	5c5b231f-5f96-4a4e-8020-a48218ec780a	1170562	Calothrix sp PCC 6303	23	2.9031e-05
CPTAC	Brain	5c5b231f-5f96-4a4e-8020-a48218ec780a	1173022	Crinalium epipsammum PCC 9333	17	6.13938e-05
CPTAC	Brain	5c5b231f-5f96-4a4e-8020-a48218ec780a	1188229	Gloeomargarita lithophora Alchichica D10	2	0.00010765
CPTAC	Brain	5c5b231f-5f96-4a4e-8020-a48218ec780a	1239783	Bacillus atrophaeus UCMB 5137	6	0.000281328
CPTAC	Brain	5c5b231f-5f96-4a4e-8020-a48218ec780a	1276	Kytococcus sedentarius	20	0.0012677
CPTAC	Brain	5c5b231f-5f96-4a4e-8020-a48218ec780a	138532	Curtobacterium flaccumfaciens pv flaccumfaciens	30	0.00124802
CPTAC	Brain	5c5b231f-5f96-4a4e-8020-a48218ec780a	1391654	Labilithrix luteola	21	0.0015124
CPTAC	Brain	5c5b231f-5f96-4a4e-8020-a48218ec780a	1404888	Bradyrhizobium sp 1 2017	6	0.0004933
CPTAC	Brain	5c5b231f-5f96-4a4e-8020-a48218ec780a	1492737	Flavobacterium gilvum	52	0.000703768
CPTAC	Brain	5c5b231f-5f96-4a4e-8020-a48218ec780a	1678128	Limnohabitans sp 63ED37 2	13	0.00594191
CPTAC	Brain	5c5b231f-5f96-4a4e-8020-a48218ec780a	1747	Cutibacterium acnes	243	0.00890904
CPTAC	Brain	5c5b231f-5f96-4a4e-8020-a48218ec780a	1768242	Paucibacter sp KCTC 42545	101	8.03831e-05
CPTAC	Brain	5c5b231f-5f96-4a4e-8020-a48218ec780a	1844971	Curvibacter sp AEP1 3	5	0.000266151
CPTAC	Brain	5c5b231f-5f96-4a4e-8020-a48218ec780a	1868589	Phreatobacter cathodiphilus	14	0.000501199
CPTAC	Brain	5c5b231f-5f96-4a4e-8020-a48218ec780a	1884913	Candidatus Planktophila lacus	38	0.000397424
CPTAC	Brain	5c5b231f-5f96-4a4e-8020-a48218ec780a	2294119	Flavobacterium sp CJ74	7	0.0127069
CPTAC	Brain	5c5b231f-5f96-4a4e-8020-a48218ec780a	2306583	Halomonas sp JS92 SW72	16	9.99755e-05
CPTAC	Brain	5c5b231f-5f96-4a4e-8020-a48218ec780a	232537	Rhodoluna limnophila	48	0.0135245
CPTAC	Brain	5c5b231f-5f96-4a4e-8020-a48218ec780a	240016	Verrucomicrobium spinosum DSM 4136 JCM 18804	20	0.000669467
CPTAC	Brain	5c5b231f-5f96-4a4e-8020-a48218ec780a	2516557	Aquirufa nivalisilvae	10	0.00254952
CPTAC	Brain	5c5b231f-5f96-4a4e-8020-a48218ec780a	2560058	Brevundimonas sp Bb A	18	0.000160221
CPTAC	Brain	5c5b231f-5f96-4a4e-8020-a48218ec780a	266940	Kineococcus radiotolerans SRS30216 ATCC BAA 149	10	0.000296838
CPTAC	Brain	5c5b231f-5f96-4a4e-8020-a48218ec780a	285	Comamonas testosteroni	244	0.0053347
CPTAC	Brain	5c5b231f-5f96-4a4e-8020-a48218ec780a	29382	Staphylococcus cohnii	175	0.0611
CPTAC	Brain	5c5b231f-5f96-4a4e-8020-a48218ec780a	33011	Cutibacterium granulosum	25	0.000941393
CPTAC	Brain	5c5b231f-5f96-4a4e-8020-a48218ec780a	34062	Moraxella osloensis	61	0.000355815
CPTAC	Brain	5c5b231f-5f96-4a4e-8020-a48218ec780a	38304	Corynebacterium tuberculostearicum	11	0.00838628
CPTAC	Brain	5c5b231f-5f96-4a4e-8020-a48218ec780a	392610	Sphingorhabdus lacus	1	0.00024094
CPTAC	Brain	5c5b231f-5f96-4a4e-8020-a48218ec780a	40214	Acinetobacter johnsonii	224	0.0049412
CPTAC	Brain	5c5b231f-5f96-4a4e-8020-a48218ec780a	43675	Rothia mucilaginosa	33	0.00882689
CPTAC	Brain	5c5b231f-5f96-4a4e-8020-a48218ec780a	529884	Rhodoluna lacicola	7	0.000178757
CPTAC	Brain	5c5b231f-5f96-4a4e-8020-a48218ec780a	53462	Mycolicibacterium mageritense	8	0.000647623
CPTAC	Brain	5c5b231f-5f96-4a4e-8020-a48218ec780a	55601	Vibrio anguillarum	44	0.000126269
CPTAC	Brain	5c5b231f-5f96-4a4e-8020-a48218ec780a	562	Escherichia coli	3494	0.0298988
CPTAC	Brain	5c5b231f-5f96-4a4e-8020-a48218ec780a	573	Klebsiella pneumoniae	32	0.000787833
CPTAC	Brain	5c5b231f-5f96-4a4e-8020-a48218ec780a	71999	Kocuria palustris	47	0.035226
CPTAC	Brain	5c5b231f-5f96-4a4e-8020-a48218ec780a	755732	Fluviicola taffensis DSM 16823	23	0.00111854
CPTAC	Brain	5c5b231f-5f96-4a4e-8020-a48218ec780a	76775	Malassezia restricta	26	8.87894e-05
CPTAC	Brain	5c5b231f-5f96-4a4e-8020-a48218ec780a	78587	Asticcacaulis excentricus	14	0.000196637
CPTAC	Brain	5c5b231f-5f96-4a4e-8020-a48218ec780a	935222	Flavobacterium sp Sr18	59	0.0128403
CPTAC	Brain	622926d3-62e6-48f3-b4fa-5f8eb73ec25d	1280	Staphylococcus aureus	51	0.00695495
CPTAC	Brain	622926d3-62e6-48f3-b4fa-5f8eb73ec25d	1747	Cutibacterium acnes	34	0.0107965
CPTAC	Brain	622926d3-62e6-48f3-b4fa-5f8eb73ec25d	29442	Pseudomonas tolaasii	323	0.0252896
CPTAC	Brain	622926d3-62e6-48f3-b4fa-5f8eb73ec25d	34062	Moraxella osloensis	43	0.00314381
CPTAC	Brain	622926d3-62e6-48f3-b4fa-5f8eb73ec25d	515393	Pseudomonas yamanorum	113	0.0674393
CPTAC	Brain	622926d3-62e6-48f3-b4fa-5f8eb73ec25d	76775	Malassezia restricta	10	0.0990297
CPTAC	Brain	62a23bb9-be3e-4e5b-8faf-ece06c60a4d9	138532	Curtobacterium flaccumfaciens pv flaccumfaciens	23	0.0119219
CPTAC	Brain	62a23bb9-be3e-4e5b-8faf-ece06c60a4d9	1404888	Bradyrhizobium sp 1 2017	9	0.000806753
CPTAC	Brain	62a23bb9-be3e-4e5b-8faf-ece06c60a4d9	1747	Cutibacterium acnes	71	0.0182474
CPTAC	Brain	62a23bb9-be3e-4e5b-8faf-ece06c60a4d9	2500149	Salmonella phage TS13	1245	0.0183174
CPTAC	Brain	62a23bb9-be3e-4e5b-8faf-ece06c60a4d9	34062	Moraxella osloensis	50	0.000200876
CPTAC	Brain	62a23bb9-be3e-4e5b-8faf-ece06c60a4d9	53462	Mycolicibacterium mageritense	8	0.000133025
CPTAC	Brain	62a23bb9-be3e-4e5b-8faf-ece06c60a4d9	562	Escherichia coli	1348	0.135951
CPTAC	Brain	62a23bb9-be3e-4e5b-8faf-ece06c60a4d9	573	Klebsiella pneumoniae	21	0.000412857
CPTAC	Brain	65d28268-f99b-438e-8798-ed43028ba352	1280	Staphylococcus aureus	87	0.00154907
CPTAC	Brain	65d28268-f99b-438e-8798-ed43028ba352	1747	Cutibacterium acnes	26	0.00205004
CPTAC	Brain	65d28268-f99b-438e-8798-ed43028ba352	1958907	Staphylococcus phage Andhra	1715	0.00586961
CPTAC	Brain	65d28268-f99b-438e-8798-ed43028ba352	321984	Massilia plicata	209	0.000769251
CPTAC	Brain	65d28268-f99b-438e-8798-ed43028ba352	33038	Ruminococcus gnavus	18	0.0010171
CPTAC	Brain	65d28268-f99b-438e-8798-ed43028ba352	33959	Lactobacillus johnsonii	84	0.0205666
CPTAC	Brain	65d28268-f99b-438e-8798-ed43028ba352	387090	Phocaeicola coprophilus	19	0.0502394
CPTAC	Brain	65d28268-f99b-438e-8798-ed43028ba352	89152	Peptacetobacter hiranonis	26	0.00167801
CPTAC	Brain	6a97a580-2e26-4e47-b70f-75e3f85fbdcd	1076596	Acetobacter persici	85	0.000647025
CPTAC	Brain	6a97a580-2e26-4e47-b70f-75e3f85fbdcd	1182568	Deinococcus puniceus	12	0.00577536
CPTAC	Brain	6a97a580-2e26-4e47-b70f-75e3f85fbdcd	1280	Staphylococcus aureus	112	0.0702616
CPTAC	Brain	6a97a580-2e26-4e47-b70f-75e3f85fbdcd	164546	Cupriavidus taiwanensis	139	0.00263242
CPTAC	Brain	6a97a580-2e26-4e47-b70f-75e3f85fbdcd	1747	Cutibacterium acnes	43	0.013648
CPTAC	Brain	6a97a580-2e26-4e47-b70f-75e3f85fbdcd	2500149	Salmonella phage TS13	2	0.0112661
CPTAC	Brain	6a97a580-2e26-4e47-b70f-75e3f85fbdcd	2714939	Nocardioides sp HDW12B	28	0.0050508
CPTAC	Brain	6a97a580-2e26-4e47-b70f-75e3f85fbdcd	28132	Prevotella melaninogenica	42	0.564853
CPTAC	Brain	6a97a580-2e26-4e47-b70f-75e3f85fbdcd	29382	Staphylococcus cohnii	2688	0.069947
CPTAC	Brain	6a97a580-2e26-4e47-b70f-75e3f85fbdcd	29442	Pseudomonas tolaasii	136	0.00564929
CPTAC	Brain	6a97a580-2e26-4e47-b70f-75e3f85fbdcd	29442	Salmonella phage TS13	321	0.00564929
CPTAC	Brain	6a97a580-2e26-4e47-b70f-75e3f85fbdcd	510516	Aspergillus oryzae RIB40	13	0.00176015
CPTAC	Brain	6baf3bf3-ff4d-44be-8e17-4357aa0c7649	1280	Staphylococcus aureus	66	0.0388629
CPTAC	Brain	6baf3bf3-ff4d-44be-8e17-4357aa0c7649	29382	Staphylococcus cohnii	221	0.00328966
CPTAC	Brain	6dc7a729-e805-4a78-a030-f566d63d6dfa	1146883	Blastococcus saxobsidens DD2	3	0.000480161
CPTAC	Brain	6dc7a729-e805-4a78-a030-f566d63d6dfa	1280	Staphylococcus aureus	37	0.00112182
CPTAC	Brain	6dc7a729-e805-4a78-a030-f566d63d6dfa	1379	Gemella haemolysans	67	0.070605
CPTAC	Brain	6dc7a729-e805-4a78-a030-f566d63d6dfa	1747	Cutibacterium acnes	26	0.00227883
CPTAC	Brain	6dc7a729-e805-4a78-a030-f566d63d6dfa	179408	Oscillatoria nigro viridis PCC 7112	19	0.00256283
CPTAC	Brain	6dc7a729-e805-4a78-a030-f566d63d6dfa	29382	Staphylococcus cohnii	17	0.00105752
CPTAC	Brain	6dc7a729-e805-4a78-a030-f566d63d6dfa	29442	Pseudomonas tolaasii	184	0.000887832
CPTAC	Brain	6dc7a729-e805-4a78-a030-f566d63d6dfa	379895	Comamonas odontotermitis	46	0.000746817
CPTAC	Brain	6dc7a729-e805-4a78-a030-f566d63d6dfa	43675	Rothia mucilaginosa	333	0.388287
CPTAC	Brain	6dc7a729-e805-4a78-a030-f566d63d6dfa	515393	Pseudomonas yamanorum	133	0.00941529
CPTAC	Brain	6dc7a729-e805-4a78-a030-f566d63d6dfa	526225	Geodermatophilus obscurus DSM 43160	8	0.000168393
CPTAC	Brain	6dc7a729-e805-4a78-a030-f566d63d6dfa	729	Haemophilus parainfluenzae	255	0.180977
CPTAC	Brain	6dcbddc4-d2c7-4af3-a1e8-cfe0489d6645	1280	Staphylococcus aureus	90	0.000707326
CPTAC	Brain	6dcbddc4-d2c7-4af3-a1e8-cfe0489d6645	1379	Gemella haemolysans	58	0.005441
CPTAC	Brain	6dcbddc4-d2c7-4af3-a1e8-cfe0489d6645	1404888	Bradyrhizobium sp 1 2017	15	0.000440493
CPTAC	Brain	6dcbddc4-d2c7-4af3-a1e8-cfe0489d6645	1747	Cutibacterium acnes	95	0.0584721
CPTAC	Brain	6dcbddc4-d2c7-4af3-a1e8-cfe0489d6645	2047	Rothia dentocariosa	18	0.000578253
CPTAC	Brain	6dcbddc4-d2c7-4af3-a1e8-cfe0489d6645	29394	Dolosigranulum pigrum	14	8.62976e-05
CPTAC	Brain	6dcbddc4-d2c7-4af3-a1e8-cfe0489d6645	29442	Pseudomonas tolaasii	77	0.00107579
CPTAC	Brain	6dcbddc4-d2c7-4af3-a1e8-cfe0489d6645	332648	Botrytis cinerea B05 10	10	0.000478435
CPTAC	Brain	6dcbddc4-d2c7-4af3-a1e8-cfe0489d6645	379895	Comamonas odontotermitis	52	0.000275179
CPTAC	Brain	6dcbddc4-d2c7-4af3-a1e8-cfe0489d6645	43675	Rothia mucilaginosa	40	0.00128844
CPTAC	Brain	6dcbddc4-d2c7-4af3-a1e8-cfe0489d6645	515393	Pseudomonas yamanorum	175	0.127099
CPTAC	Brain	6dcbddc4-d2c7-4af3-a1e8-cfe0489d6645	53462	Mycolicibacterium mageritense	15	0.000177674
CPTAC	Brain	6dcbddc4-d2c7-4af3-a1e8-cfe0489d6645	55601	Vibrio anguillarum	26	0.000116717
CPTAC	Brain	6dcbddc4-d2c7-4af3-a1e8-cfe0489d6645	562	Escherichia coli	476	0.0372641
CPTAC	Brain	6dcbddc4-d2c7-4af3-a1e8-cfe0489d6645	73044	Streptomyces seoulensis	76	0.00125385
CPTAC	Brain	6dcbddc4-d2c7-4af3-a1e8-cfe0489d6645	76775	Malassezia restricta	18	0.000167204
CPTAC	Brain	6dcbddc4-d2c7-4af3-a1e8-cfe0489d6645	82654	Pseudanabaena sp PCC 7367	17	0.000149073
CPTAC	Brain	6dcbddc4-d2c7-4af3-a1e8-cfe0489d6645	82995	Serratia grimesii	27	0.00186025
CPTAC	Brain	6e91f74d-38d4-4372-a625-6e1703184624	1747	Cutibacterium acnes	38	0.0105607
CPTAC	Brain	6e91f74d-38d4-4372-a625-6e1703184624	2500149	Salmonella phage TS13	1	0.00688324
CPTAC	Brain	6e91f74d-38d4-4372-a625-6e1703184624	29382	Staphylococcus cohnii	718	0.563245
CPTAC	Brain	6e91f74d-38d4-4372-a625-6e1703184624	29442	Pseudomonas tolaasii	95	0.0214003
CPTAC	Brain	6e91f74d-38d4-4372-a625-6e1703184624	29442	Salmonella phage TS13	232	0.0214003
CPTAC	Brain	6f1cdd45-5979-4dfc-9ba0-282d79147768	1404	Priestia megaterium	31	0.000932004
CPTAC	Brain	6f1cdd45-5979-4dfc-9ba0-282d79147768	1404888	Bradyrhizobium sp 1 2017	36	0.00125031
CPTAC	Brain	6f1cdd45-5979-4dfc-9ba0-282d79147768	1747	Cutibacterium acnes	18	0.00763062
CPTAC	Brain	6f1cdd45-5979-4dfc-9ba0-282d79147768	29442	Pseudomonas tolaasii	725	0.363132
CPTAC	Brain	7011b243-964d-43f0-978a-97fa3a0eec4b	1283	Staphylococcus haemolyticus	59	0.0301967
CPTAC	Brain	7011b243-964d-43f0-978a-97fa3a0eec4b	1352	Enterococcus faecium	46	0.000423978
CPTAC	Brain	7011b243-964d-43f0-978a-97fa3a0eec4b	1404888	Bradyrhizobium sp 1 2017	12	3.78387e-05
CPTAC	Brain	7011b243-964d-43f0-978a-97fa3a0eec4b	1528099	Lawsonella clevelandensis	43	0.000194799
CPTAC	Brain	7011b243-964d-43f0-978a-97fa3a0eec4b	1747	Cutibacterium acnes	246	0.152068
CPTAC	Brain	7011b243-964d-43f0-978a-97fa3a0eec4b	1986204	Brevefilum fermentans	11	0.00192582
CPTAC	Brain	7011b243-964d-43f0-978a-97fa3a0eec4b	2500149	Salmonella phage TS13	3991	0.027392
CPTAC	Brain	7011b243-964d-43f0-978a-97fa3a0eec4b	2560058	Brevundimonas sp Bb A	17	9.88324e-05
CPTAC	Brain	7011b243-964d-43f0-978a-97fa3a0eec4b	29382	Staphylococcus cohnii	26	0.00337691
CPTAC	Brain	7011b243-964d-43f0-978a-97fa3a0eec4b	316	Pseudomonas stutzeri	106	0.0361861
CPTAC	Brain	7011b243-964d-43f0-978a-97fa3a0eec4b	33011	Cutibacterium granulosum	14	0.000630984
CPTAC	Brain	7011b243-964d-43f0-978a-97fa3a0eec4b	34062	Moraxella osloensis	39	0.000255845
CPTAC	Brain	7011b243-964d-43f0-978a-97fa3a0eec4b	43675	Rothia mucilaginosa	54	0.000777769
CPTAC	Brain	7011b243-964d-43f0-978a-97fa3a0eec4b	470	Acinetobacter baumannii	207	0.000215725
CPTAC	Brain	7011b243-964d-43f0-978a-97fa3a0eec4b	47770	Lactobacillus crispatus	31	0.00383345
CPTAC	Brain	7011b243-964d-43f0-978a-97fa3a0eec4b	515393	Pseudomonas yamanorum	48	0.000715278
CPTAC	Brain	7011b243-964d-43f0-978a-97fa3a0eec4b	525919	Anaerococcus prevotii DSM 20548	36	0.00163234
CPTAC	Brain	7011b243-964d-43f0-978a-97fa3a0eec4b	55601	Vibrio anguillarum	34	6.60257e-05
CPTAC	Brain	7011b243-964d-43f0-978a-97fa3a0eec4b	573729	Thermothelomyces thermophilus ATCC 42464	3	3.73809e-05
CPTAC	Brain	7011b243-964d-43f0-978a-97fa3a0eec4b	578455	Thermothielavioides terrestris NRRL 8126	20	0.000157007
CPTAC	Brain	7011b243-964d-43f0-978a-97fa3a0eec4b	76775	Malassezia restricta	22	0.000496967
CPTAC	Brain	7011b243-964d-43f0-978a-97fa3a0eec4b	82995	Serratia grimesii	41	0.0028752
CPTAC	Brain	7024e80d-ec80-4399-ae2a-8a8493f54ed1	1280	Staphylococcus aureus	14	0.000841129
CPTAC	Brain	7024e80d-ec80-4399-ae2a-8a8493f54ed1	1404	Priestia megaterium	23	4.51555e-05
CPTAC	Brain	7024e80d-ec80-4399-ae2a-8a8493f54ed1	1747	Cutibacterium acnes	98	0.0330066
CPTAC	Brain	7024e80d-ec80-4399-ae2a-8a8493f54ed1	2500149	Salmonella phage TS13	512	0.00853214
CPTAC	Brain	7024e80d-ec80-4399-ae2a-8a8493f54ed1	29382	Staphylococcus cohnii	141	0.000581603
CPTAC	Brain	7024e80d-ec80-4399-ae2a-8a8493f54ed1	29442	Pseudomonas tolaasii	91	0.00122425
CPTAC	Brain	7024e80d-ec80-4399-ae2a-8a8493f54ed1	329	Ralstonia pickettii	111	0.00107455
CPTAC	Brain	7024e80d-ec80-4399-ae2a-8a8493f54ed1	379895	Comamonas odontotermitis	17	0.000781389
CPTAC	Brain	7024e80d-ec80-4399-ae2a-8a8493f54ed1	392593	Inhella inkyongensis	79	5.36349e-05
CPTAC	Brain	7024e80d-ec80-4399-ae2a-8a8493f54ed1	471	Acinetobacter calcoaceticus	53	0.000424202
CPTAC	Brain	7024e80d-ec80-4399-ae2a-8a8493f54ed1	510516	Aspergillus oryzae RIB40	13	0.00172635
CPTAC	Brain	7024e80d-ec80-4399-ae2a-8a8493f54ed1	515393	Pseudomonas yamanorum	219	0.0151544
CPTAC	Brain	7024e80d-ec80-4399-ae2a-8a8493f54ed1	53462	Mycolicibacterium mageritense	7	0.000218247
CPTAC	Brain	7024e80d-ec80-4399-ae2a-8a8493f54ed1	73044	Streptomyces seoulensis	30	0.000109873
CPTAC	Brain	7024e80d-ec80-4399-ae2a-8a8493f54ed1	76775	Malassezia restricta	12	6.50381e-05
CPTAC	Brain	705a7ed2-dd06-4197-a894-13c890deb29b	1274	Dermacoccus nishinomiyaensis	70	0.0032389
CPTAC	Brain	705a7ed2-dd06-4197-a894-13c890deb29b	1404888	Bradyrhizobium sp 1 2017	14	0.000114373
CPTAC	Brain	705a7ed2-dd06-4197-a894-13c890deb29b	164546	Cupriavidus taiwanensis	132	0.000831137
CPTAC	Brain	705a7ed2-dd06-4197-a894-13c890deb29b	1720344	Psychrobacter sp AntiMn 1	80	0.000444385
CPTAC	Brain	705a7ed2-dd06-4197-a894-13c890deb29b	1747	Cutibacterium acnes	226	0.00680396
CPTAC	Brain	705a7ed2-dd06-4197-a894-13c890deb29b	28131	Prevotella intermedia	15	0.0320362
CPTAC	Brain	705a7ed2-dd06-4197-a894-13c890deb29b	28132	Prevotella melaninogenica	34	0.0443255
CPTAC	Brain	705a7ed2-dd06-4197-a894-13c890deb29b	29382	Staphylococcus cohnii	29969	0.004748
CPTAC	Brain	705a7ed2-dd06-4197-a894-13c890deb29b	34062	Moraxella osloensis	113	0.000232294
CPTAC	Brain	705a7ed2-dd06-4197-a894-13c890deb29b	76775	Malassezia restricta	16	0.00372229
CPTAC	Brain	705a7ed2-dd06-4197-a894-13c890deb29b	859	Fusobacterium necrophorum	56	0.803983
CPTAC	Brain	7233071b-a349-48c9-8609-57537ec6fc6d	115778	Leuconostoc gelidum	50	0.296158
CPTAC	Brain	7233071b-a349-48c9-8609-57537ec6fc6d	115778	Leuconostoc gelidum subsp gasicomitatum	40	0.296158
CPTAC	Brain	7233071b-a349-48c9-8609-57537ec6fc6d	1244	Leuconostoc gelidum	37	0.62599
CPTAC	Brain	7233071b-a349-48c9-8609-57537ec6fc6d	1280	Staphylococcus aureus	38	0.00112263
CPTAC	Brain	7233071b-a349-48c9-8609-57537ec6fc6d	1404	Priestia megaterium	21	0.00034878
CPTAC	Brain	7233071b-a349-48c9-8609-57537ec6fc6d	1404888	Bradyrhizobium sp 1 2017	80	0.000974505
CPTAC	Brain	7233071b-a349-48c9-8609-57537ec6fc6d	1747	Cutibacterium acnes	84	0.00538848
CPTAC	Brain	7233071b-a349-48c9-8609-57537ec6fc6d	2500149	Salmonella phage TS13	1237	0.00587191
CPTAC	Brain	7233071b-a349-48c9-8609-57537ec6fc6d	515393	Pseudomonas yamanorum	182	0.39031
CPTAC	Brain	74b09f86-ab8e-4486-a6e5-35dc41a7dd63	1292	Staphylococcus warneri	21	0.338104
CPTAC	Brain	74b09f86-ab8e-4486-a6e5-35dc41a7dd63	1404888	Bradyrhizobium sp 1 2017	13	0.000969073
CPTAC	Brain	74b09f86-ab8e-4486-a6e5-35dc41a7dd63	1747	Cutibacterium acnes	26	0.00110163
CPTAC	Brain	74b09f86-ab8e-4486-a6e5-35dc41a7dd63	2500149	Salmonella phage TS13	2	0.0167971
CPTAC	Brain	74b09f86-ab8e-4486-a6e5-35dc41a7dd63	29382	Staphylococcus cohnii	832	0.00346226
CPTAC	Brain	74b09f86-ab8e-4486-a6e5-35dc41a7dd63	29442	Pseudomonas tolaasii	64	0.016073
CPTAC	Brain	74b09f86-ab8e-4486-a6e5-35dc41a7dd63	29442	Salmonella phage TS13	339	0.016073
CPTAC	Brain	74b09f86-ab8e-4486-a6e5-35dc41a7dd63	573	Klebsiella pneumoniae	130	0.0285851
CPTAC	Brain	77ee6d80-f2f8-4fc1-ad07-f7446e46764d	1280	Staphylococcus aureus	90	0.00548876
CPTAC	Brain	77ee6d80-f2f8-4fc1-ad07-f7446e46764d	1958907	Staphylococcus phage Andhra	386	0.100185
CPTAC	Brain	7bd0a15f-202f-44c4-8947-8ba06fa2e9a2	138532	Curtobacterium flaccumfaciens pv flaccumfaciens	20	0.00720302
CPTAC	Brain	7bd0a15f-202f-44c4-8947-8ba06fa2e9a2	1404888	Bradyrhizobium sp 1 2017	22	0.000166408
CPTAC	Brain	7bd0a15f-202f-44c4-8947-8ba06fa2e9a2	164546	Cupriavidus taiwanensis	210	0.00156688
CPTAC	Brain	7bd0a15f-202f-44c4-8947-8ba06fa2e9a2	164546	Salmonella phage TS13	160	0.00156688
CPTAC	Brain	7bd0a15f-202f-44c4-8947-8ba06fa2e9a2	1747	Cutibacterium acnes	63	0.00647616
CPTAC	Brain	7bd0a15f-202f-44c4-8947-8ba06fa2e9a2	2500149	Salmonella phage TS13	51387	0.0132905
CPTAC	Brain	8302cb96-bb39-4394-a2dd-45e38d5a536e	1747	Cutibacterium acnes	29	0.00128466
CPTAC	Brain	8302cb96-bb39-4394-a2dd-45e38d5a536e	29442	Pseudomonas tolaasii	67	0.194095
CPTAC	Brain	8302cb96-bb39-4394-a2dd-45e38d5a536e	562	Escherichia coli	478	0.0274681
CPTAC	Brain	83c9a6d9-eb15-4393-98a2-9998992f7ed0	1747	Cutibacterium acnes	44	0.0691498
CPTAC	Brain	8413be23-0ccf-476c-b371-c150d6d0a720	1280	Staphylococcus aureus	48	0.00258303
CPTAC	Brain	8413be23-0ccf-476c-b371-c150d6d0a720	1577075	Streptomyces sp PBH53	10	0.00014879
CPTAC	Brain	8413be23-0ccf-476c-b371-c150d6d0a720	1747	Cutibacterium acnes	47	0.00479065
CPTAC	Brain	8413be23-0ccf-476c-b371-c150d6d0a720	2306583	Halomonas sp JS92 SW72	13	0.000102415
CPTAC	Brain	8413be23-0ccf-476c-b371-c150d6d0a720	379895	Comamonas odontotermitis	38	0.000197292
CPTAC	Brain	8413be23-0ccf-476c-b371-c150d6d0a720	40324	Stenotrophomonas maltophilia	84	0.00845996
CPTAC	Brain	8413be23-0ccf-476c-b371-c150d6d0a720	515393	Pseudomonas yamanorum	224	0.0139233
CPTAC	Brain	8413be23-0ccf-476c-b371-c150d6d0a720	654	Aeromonas veronii	52	0.00255023
CPTAC	Brain	8413be23-0ccf-476c-b371-c150d6d0a720	82995	Serratia grimesii	52	0.0603475
CPTAC	Brain	87f34b1f-606e-4e7d-90c4-ed291e89a90d	1280	Staphylococcus aureus	35	0.00434889
CPTAC	Brain	87f34b1f-606e-4e7d-90c4-ed291e89a90d	1404888	Bradyrhizobium sp 1 2017	10	0.000450147
CPTAC	Brain	87f34b1f-606e-4e7d-90c4-ed291e89a90d	1747	Cutibacterium acnes	32	0.00823099
CPTAC	Brain	87f34b1f-606e-4e7d-90c4-ed291e89a90d	2500149	Salmonella phage TS13	231	0.0297973
CPTAC	Brain	87f34b1f-606e-4e7d-90c4-ed291e89a90d	29442	Pseudomonas tolaasii	50	0.00130745
CPTAC	Brain	87f34b1f-606e-4e7d-90c4-ed291e89a90d	379895	Comamonas odontotermitis	34	0.00102754
CPTAC	Brain	87f34b1f-606e-4e7d-90c4-ed291e89a90d	515393	Pseudomonas yamanorum	149	0.0042545
CPTAC	Brain	87f34b1f-606e-4e7d-90c4-ed291e89a90d	76775	Malassezia restricta	14	0.0264829
CPTAC	Brain	8b798cfc-2040-4709-9089-fdc7c83b4b51	1280	Staphylococcus aureus	38	0.00138237
CPTAC	Brain	8b798cfc-2040-4709-9089-fdc7c83b4b51	1587	Lactobacillus helveticus	97	0.229864
CPTAC	Brain	8b798cfc-2040-4709-9089-fdc7c83b4b51	1747	Cutibacterium acnes	36	0.00941281
CPTAC	Brain	8b798cfc-2040-4709-9089-fdc7c83b4b51	240016	Verrucomicrobium spinosum DSM 4136 JCM 18804	9	0.00513886
CPTAC	Brain	8b798cfc-2040-4709-9089-fdc7c83b4b51	2500149	Salmonella phage TS13	4	0.00806039
CPTAC	Brain	8b798cfc-2040-4709-9089-fdc7c83b4b51	29442	Pseudomonas tolaasii	55	0.0164191
CPTAC	Brain	8b798cfc-2040-4709-9089-fdc7c83b4b51	29442	Salmonella phage TS13	1	0.0164191
CPTAC	Brain	8b798cfc-2040-4709-9089-fdc7c83b4b51	54005	Peptoniphilus harei	9	0.00112595
CPTAC	Brain	8b798cfc-2040-4709-9089-fdc7c83b4b51	562	Escherichia coli	1079	0.00884261
CPTAC	Brain	8b798cfc-2040-4709-9089-fdc7c83b4b51	573	Klebsiella pneumoniae	20	0.000586159
CPTAC	Brain	8b798cfc-2040-4709-9089-fdc7c83b4b51	96344	Cupriavidus oxalaticus	48	0.00292263
CPTAC	Brain	905aab99-b8f4-4769-a3eb-4b5d570fffaf	1404	Priestia megaterium	49	0.00377986
CPTAC	Brain	905aab99-b8f4-4769-a3eb-4b5d570fffaf	158	Treponema denticola	47	0.490554
CPTAC	Brain	905aab99-b8f4-4769-a3eb-4b5d570fffaf	1747	Cutibacterium acnes	50	0.00791584
CPTAC	Brain	905aab99-b8f4-4769-a3eb-4b5d570fffaf	2497863	Janthinobacterium sp 17J80 10	24	0.00206004
CPTAC	Brain	905aab99-b8f4-4769-a3eb-4b5d570fffaf	28135	Prevotella oris	46	0.0960083
CPTAC	Brain	905aab99-b8f4-4769-a3eb-4b5d570fffaf	29442	Pseudomonas tolaasii	193	0.00234353
CPTAC	Brain	905aab99-b8f4-4769-a3eb-4b5d570fffaf	321984	Massilia plicata	333	0.00434249
CPTAC	Brain	905aab99-b8f4-4769-a3eb-4b5d570fffaf	33033	Parvimonas micra	40	0.0124035
CPTAC	Brain	905aab99-b8f4-4769-a3eb-4b5d570fffaf	546269	Filifactor alocis ATCC 35896	7	0.00178927
CPTAC	Brain	905aab99-b8f4-4769-a3eb-4b5d570fffaf	546271	Selenomonas sputigena ATCC 35185	25	0.00525704
CPTAC	Brain	905aab99-b8f4-4769-a3eb-4b5d570fffaf	55601	Vibrio anguillarum	66	0.0010194
CPTAC	Brain	905aab99-b8f4-4769-a3eb-4b5d570fffaf	58231	Treponema medium	14	0.0525433
CPTAC	Brain	905aab99-b8f4-4769-a3eb-4b5d570fffaf	837	Porphyromonas gingivalis	24	0.0914738
CPTAC	Brain	936b45e8-3c7b-4e69-b58c-562a298685dc	1280	Staphylococcus aureus	28	0.00376333
CPTAC	Brain	936b45e8-3c7b-4e69-b58c-562a298685dc	1404888	Bradyrhizobium sp 1 2017	17	0.00201315
CPTAC	Brain	936b45e8-3c7b-4e69-b58c-562a298685dc	164546	Cupriavidus taiwanensis	21	0.00143727
CPTAC	Brain	936b45e8-3c7b-4e69-b58c-562a298685dc	1747	Cutibacterium acnes	26	0.00237839
CPTAC	Brain	936b45e8-3c7b-4e69-b58c-562a298685dc	29382	Staphylococcus cohnii	2346	0.00113955
CPTAC	Brain	936b45e8-3c7b-4e69-b58c-562a298685dc	29442	Pseudomonas tolaasii	416	0.0420937
CPTAC	Brain	99747246-678d-4e27-92e3-2ac12b29af87	1280	Staphylococcus aureus	78	0.000893153
CPTAC	Brain	99747246-678d-4e27-92e3-2ac12b29af87	2500532	Paracoccus sp Arc7 R13	19	0.0475474
CPTAC	Brain	99747246-678d-4e27-92e3-2ac12b29af87	29442	Pseudomonas tolaasii	117	0.0233857
CPTAC	Brain	99747246-678d-4e27-92e3-2ac12b29af87	332648	Botrytis cinerea B05 10	20	0.00130676
CPTAC	Brain	99747246-678d-4e27-92e3-2ac12b29af87	562	Escherichia coli	508	0.245731
CPTAC	Brain	9b4b6b42-09e1-4783-b374-532b9df2e207	1198114	Granulicella tundricola MP5ACTX9	16	0.00311647
CPTAC	Brain	9b4b6b42-09e1-4783-b374-532b9df2e207	1280	Salmonella phage TS13	2	0.00063353
CPTAC	Brain	9b4b6b42-09e1-4783-b374-532b9df2e207	1280	Staphylococcus aureus	30	0.00063353
CPTAC	Brain	9b4b6b42-09e1-4783-b374-532b9df2e207	1352	Enterococcus faecium	58	0.000945506
CPTAC	Brain	9b4b6b42-09e1-4783-b374-532b9df2e207	1404888	Bradyrhizobium sp 1 2017	41	0.000210241
CPTAC	Brain	9b4b6b42-09e1-4783-b374-532b9df2e207	1404888	Salmonella phage TS13	1	0.000210241
CPTAC	Brain	9b4b6b42-09e1-4783-b374-532b9df2e207	1747	Cutibacterium acnes	69	0.000893663
CPTAC	Brain	9b4b6b42-09e1-4783-b374-532b9df2e207	2500149	Salmonella phage TS13	14281	0.0131423
CPTAC	Brain	9b4b6b42-09e1-4783-b374-532b9df2e207	392734	Terriglobus roseus	2	0.00133206
CPTAC	Brain	9b4b6b42-09e1-4783-b374-532b9df2e207	510516	Aspergillus oryzae RIB40	18	0.000271984
CPTAC	Brain	9b4b6b42-09e1-4783-b374-532b9df2e207	510516	Salmonella phage TS13	2	0.000271984
CPTAC	Brain	9b4b6b42-09e1-4783-b374-532b9df2e207	515393	Pseudomonas yamanorum	128	0.00248318
CPTAC	Brain	9b4b6b42-09e1-4783-b374-532b9df2e207	515393	Salmonella phage TS13	2	0.00248318
CPTAC	Brain	9b4b6b42-09e1-4783-b374-532b9df2e207	573	Klebsiella pneumoniae	175	0.000691652
CPTAC	Brain	9b4b6b42-09e1-4783-b374-532b9df2e207	926566	Terriglobus roseus	49	0.0052339
CPTAC	Brain	9b4b6b42-09e1-4783-b374-532b9df2e207	926566	Terriglobus roseus DSM 18391	3	0.0052339
CPTAC	Brain	9b4b6b42-09e1-4783-b374-532b9df2e207	96344	Cupriavidus oxalaticus	55	0.00101137
CPTAC	Brain	a47a849d-cfed-4b4a-a52a-4748f024ab02	1404	Priestia megaterium	27	0.000325357
CPTAC	Brain	a47a849d-cfed-4b4a-a52a-4748f024ab02	1747	Cutibacterium acnes	35	0.00786484
CPTAC	Brain	a47a849d-cfed-4b4a-a52a-4748f024ab02	29442	Pseudomonas tolaasii	1394	0.00830245
CPTAC	Brain	a47a849d-cfed-4b4a-a52a-4748f024ab02	515393	Pseudomonas yamanorum	103	0.011566
CPTAC	Brain	a499340b-a7e7-46a5-8314-eacf942c0a52	1404	Priestia megaterium	39	0.00143848
CPTAC	Brain	a499340b-a7e7-46a5-8314-eacf942c0a52	1747	Cutibacterium acnes	38	0.040557
CPTAC	Brain	a499340b-a7e7-46a5-8314-eacf942c0a52	28133	Prevotella nigrescens	15	0.846456
CPTAC	Brain	a499340b-a7e7-46a5-8314-eacf942c0a52	29442	Pseudomonas tolaasii	140	0.0598363
CPTAC	Brain	a5dec952-c449-4fc5-80f0-85a2246884bf	1280	Staphylococcus aureus	32	0.0104981
CPTAC	Brain	a5dec952-c449-4fc5-80f0-85a2246884bf	164546	Cupriavidus taiwanensis	27	0.000424978
CPTAC	Brain	a5dec952-c449-4fc5-80f0-85a2246884bf	1747	Cutibacterium acnes	27	0.00298057
CPTAC	Brain	a5dec952-c449-4fc5-80f0-85a2246884bf	29442	Pseudomonas tolaasii	69	0.0416821
CPTAC	Brain	a5dec952-c449-4fc5-80f0-85a2246884bf	53462	Mycolicibacterium mageritense	19	0.000218379
CPTAC	Brain	a5dec952-c449-4fc5-80f0-85a2246884bf	54005	Peptoniphilus harei	11	0.00071113
CPTAC	Brain	a5dec952-c449-4fc5-80f0-85a2246884bf	562	Escherichia coli	8462	0.382491
CPTAC	Brain	a6ec82bd-3bcd-445f-9e78-7dd5f329df0d	1280	Staphylococcus aureus	39	0.000731473
CPTAC	Brain	a6ec82bd-3bcd-445f-9e78-7dd5f329df0d	1747	Cutibacterium acnes	23	0.00124152
CPTAC	Brain	a6ec82bd-3bcd-445f-9e78-7dd5f329df0d	240016	Verrucomicrobium spinosum DSM 4136 JCM 18804	11	0.000698119
CPTAC	Brain	a6ec82bd-3bcd-445f-9e78-7dd5f329df0d	2584940	Hymenobacter sp DG01	6	0.0159915
CPTAC	Brain	a6ec82bd-3bcd-445f-9e78-7dd5f329df0d	269660	Methylobacterium brachiatum	37	0.000267773
CPTAC	Brain	a6ec82bd-3bcd-445f-9e78-7dd5f329df0d	2735321	Hymenobacter sp TS19	6	0.0142754
CPTAC	Brain	a6ec82bd-3bcd-445f-9e78-7dd5f329df0d	29442	Pseudomonas tolaasii	60	0.00338333
CPTAC	Brain	a6ec82bd-3bcd-445f-9e78-7dd5f329df0d	510516	Aspergillus oryzae RIB40	16	0.0013585
CPTAC	Brain	a6ec82bd-3bcd-445f-9e78-7dd5f329df0d	515393	Pseudomonas yamanorum	156	0.0305903
CPTAC	Brain	a6ec82bd-3bcd-445f-9e78-7dd5f329df0d	53462	Mycolicibacterium mageritense	17	0.000535771
CPTAC	Brain	a6ec82bd-3bcd-445f-9e78-7dd5f329df0d	562	Escherichia coli	2020	0.0469697
CPTAC	Brain	a6ec82bd-3bcd-445f-9e78-7dd5f329df0d	945844	Massilia oculi	226	0.00306327
CPTAC	Brain	a875d8c4-b0b2-485f-80e5-b05d27f7c405	1747	Cutibacterium acnes	22	0.0013928
CPTAC	Brain	a875d8c4-b0b2-485f-80e5-b05d27f7c405	240016	Verrucomicrobium spinosum DSM 4136 JCM 18804	9	0.00119499
CPTAC	Brain	a875d8c4-b0b2-485f-80e5-b05d27f7c405	2499157	Aquiluna borgnonia	16	0.00764365
CPTAC	Brain	a875d8c4-b0b2-485f-80e5-b05d27f7c405	29442	Pseudomonas tolaasii	33	0.00263211
CPTAC	Brain	a875d8c4-b0b2-485f-80e5-b05d27f7c405	515393	Pseudomonas yamanorum	72	0.0216808
CPTAC	Brain	a875d8c4-b0b2-485f-80e5-b05d27f7c405	53462	Mycolicibacterium mageritense	11	0.00140404
CPTAC	Brain	a875d8c4-b0b2-485f-80e5-b05d27f7c405	54005	Peptoniphilus harei	24	0.00255055
CPTAC	Brain	a875d8c4-b0b2-485f-80e5-b05d27f7c405	562	Escherichia coli	2859	0.19789
CPTAC	Brain	a93d22ba-5cfa-4359-ae53-3309ced4e12a	1747	Cutibacterium acnes	53	0.0500135
CPTAC	Brain	a93d22ba-5cfa-4359-ae53-3309ced4e12a	1752064	Leptolyngbya sp NIES 3755	40	0.241253
CPTAC	Brain	a93d22ba-5cfa-4359-ae53-3309ced4e12a	29394	Dolosigranulum pigrum	32	0.00958532
CPTAC	Brain	a93d22ba-5cfa-4359-ae53-3309ced4e12a	515393	Pseudomonas yamanorum	139	0.0230058
CPTAC	Brain	afb49d12-b739-4e85-9ea9-24f23bd1036d	1280	Staphylococcus aureus	28	0.000764809
CPTAC	Brain	afb49d12-b739-4e85-9ea9-24f23bd1036d	1747	Cutibacterium acnes	17	0.018037
CPTAC	Brain	afb49d12-b739-4e85-9ea9-24f23bd1036d	29442	Pseudomonas tolaasii	337	0.0529792
CPTAC	Brain	b03c6a4e-0ab1-4763-979f-d9f65f42927b	1404	Priestia megaterium	45	0.00130659
CPTAC	Brain	b03c6a4e-0ab1-4763-979f-d9f65f42927b	1747	Cutibacterium acnes	36	0.155781
CPTAC	Brain	b03c6a4e-0ab1-4763-979f-d9f65f42927b	29442	Pseudomonas tolaasii	151	0.012296
CPTAC	Brain	b03c6a4e-0ab1-4763-979f-d9f65f42927b	515393	Pseudomonas yamanorum	127	0.053147
CPTAC	Brain	b2d1e197-8003-4751-8d87-448fbdd1c597	1280	Staphylococcus aureus	24	0.000838877
CPTAC	Brain	b2d1e197-8003-4751-8d87-448fbdd1c597	1296536	Enterobacter hormaechei subsp xiangfangensis	95	0.00112448
CPTAC	Brain	b2d1e197-8003-4751-8d87-448fbdd1c597	1747	Cutibacterium acnes	29	0.00918666
CPTAC	Brain	b2d1e197-8003-4751-8d87-448fbdd1c597	29382	Staphylococcus cohnii	137	0.00822122
CPTAC	Brain	b2d1e197-8003-4751-8d87-448fbdd1c597	34062	Moraxella osloensis	32	0.00153471
CPTAC	Brain	b2d1e197-8003-4751-8d87-448fbdd1c597	379895	Comamonas odontotermitis	23	0.00265755
CPTAC	Brain	b2d1e197-8003-4751-8d87-448fbdd1c597	47671	Lautropia mirabilis	91	0.00435814
CPTAC	Brain	b2d1e197-8003-4751-8d87-448fbdd1c597	71999	Kocuria palustris	29	0.00240253
CPTAC	Brain	b2d1e197-8003-4751-8d87-448fbdd1c597	76775	Malassezia restricta	14	0.00418962
CPTAC	Brain	b3cde840-6a5d-495e-87b3-bd1ffcedd3a0	1404	Priestia megaterium	25	0.00226948
CPTAC	Brain	b3cde840-6a5d-495e-87b3-bd1ffcedd3a0	1747	Cutibacterium acnes	18	0.00684193
CPTAC	Brain	b3cde840-6a5d-495e-87b3-bd1ffcedd3a0	29442	Pseudomonas tolaasii	980	0.0637688
CPTAC	Brain	b3cde840-6a5d-495e-87b3-bd1ffcedd3a0	515393	Pseudomonas yamanorum	71	0.0320751
CPTAC	Brain	b7effa07-1b05-412a-a1ef-54d52d795c90	1182590	Pseudomonas pseudoalcaligenes CECT 5344	26	0.00306592
CPTAC	Brain	b7effa07-1b05-412a-a1ef-54d52d795c90	1274	Dermacoccus nishinomiyaensis	9	5.94321e-05
CPTAC	Brain	b7effa07-1b05-412a-a1ef-54d52d795c90	1280	Staphylococcus aureus	111	0.00270783
CPTAC	Brain	b7effa07-1b05-412a-a1ef-54d52d795c90	1296	Mammaliicoccus sciuri	30	0.0109921
CPTAC	Brain	b7effa07-1b05-412a-a1ef-54d52d795c90	134534	Acinetobacter gyllenbergii	32	0.00805101
CPTAC	Brain	b7effa07-1b05-412a-a1ef-54d52d795c90	1355477	Bradyrhizobium diazoefficiens	47	0.0028185
CPTAC	Brain	b7effa07-1b05-412a-a1ef-54d52d795c90	13690	Sphingobium yanoikuyae	35	9.74935e-05
CPTAC	Brain	b7effa07-1b05-412a-a1ef-54d52d795c90	147645	Paracoccus yeei	16	9.26188e-05
CPTAC	Brain	b7effa07-1b05-412a-a1ef-54d52d795c90	147802	Lactobacillus iners	14	0.000253118
CPTAC	Brain	b7effa07-1b05-412a-a1ef-54d52d795c90	1573711	Pseudomonas sp R76	21	0.00127049
CPTAC	Brain	b7effa07-1b05-412a-a1ef-54d52d795c90	169669	Pseudomonas extremorientalis	69	0.00669903
CPTAC	Brain	b7effa07-1b05-412a-a1ef-54d52d795c90	1725	Corynebacterium xerosis	10	0.000599444
CPTAC	Brain	b7effa07-1b05-412a-a1ef-54d52d795c90	1736675	Devosia sp A16	17	0.000186321
CPTAC	Brain	b7effa07-1b05-412a-a1ef-54d52d795c90	1747	Cutibacterium acnes	62	0.00224589
CPTAC	Brain	b7effa07-1b05-412a-a1ef-54d52d795c90	198620	Pseudomonas koreensis	12	0.00158151
CPTAC	Brain	b7effa07-1b05-412a-a1ef-54d52d795c90	198628	Dickeya dadantii	152	0.0136527
CPTAC	Brain	b7effa07-1b05-412a-a1ef-54d52d795c90	198628	Dickeya dadantii 3937	20	0.0136527
CPTAC	Brain	b7effa07-1b05-412a-a1ef-54d52d795c90	200450	Pseudomonas trivialis	32	0.0060332
CPTAC	Brain	b7effa07-1b05-412a-a1ef-54d52d795c90	200451	Pseudomonas poae	11	0.00668698
CPTAC	Brain	b7effa07-1b05-412a-a1ef-54d52d795c90	2025658	Pseudomonas sp NS1 2017	414	0.0445527
CPTAC	Brain	b7effa07-1b05-412a-a1ef-54d52d795c90	2028343	Rhizobium sp 11515TR	10	0.000598047
CPTAC	Brain	b7effa07-1b05-412a-a1ef-54d52d795c90	204038	Dickeya dadantii	5	0.446083
CPTAC	Brain	b7effa07-1b05-412a-a1ef-54d52d795c90	2054	Gordonia bronchialis	9	0.00299178
CPTAC	Brain	b7effa07-1b05-412a-a1ef-54d52d795c90	2054919	Pseudomonas sp S09G 359	17	0.0017092
CPTAC	Brain	b7effa07-1b05-412a-a1ef-54d52d795c90	216595	Pseudomonas fluorescens	1	0.0280442
CPTAC	Brain	b7effa07-1b05-412a-a1ef-54d52d795c90	216595	Pseudomonas fluorescens SBW25	44	0.0280442
CPTAC	Brain	b7effa07-1b05-412a-a1ef-54d52d795c90	2219057	Pseudomonas sp LG1E9	21	0.00891855
CPTAC	Brain	b7effa07-1b05-412a-a1ef-54d52d795c90	244566	Pseudomonas lurida	28	0.00712786
CPTAC	Brain	b7effa07-1b05-412a-a1ef-54d52d795c90	247	Empedobacter brevis	27	0.0046799
CPTAC	Brain	b7effa07-1b05-412a-a1ef-54d52d795c90	2487072	Epilithonimonas vandammei	10	0.000285583
CPTAC	Brain	b7effa07-1b05-412a-a1ef-54d52d795c90	2698682	Lysobacter oculi	152	0.0017349
CPTAC	Brain	b7effa07-1b05-412a-a1ef-54d52d795c90	285	Comamonas testosteroni	88	0.0184915
CPTAC	Brain	b7effa07-1b05-412a-a1ef-54d52d795c90	287	Pseudomonas aeruginosa	15	0.00881585
CPTAC	Brain	b7effa07-1b05-412a-a1ef-54d52d795c90	293	Brevundimonas diminuta	20	0.0148239
CPTAC	Brain	b7effa07-1b05-412a-a1ef-54d52d795c90	294	Pseudomonas fluorescens	130	0.0868872
CPTAC	Brain	b7effa07-1b05-412a-a1ef-54d52d795c90	303	Pseudomonas putida	41	0.00222853
CPTAC	Brain	b7effa07-1b05-412a-a1ef-54d52d795c90	321846	Pseudomonas simiae	110	0.0561746
CPTAC	Brain	b7effa07-1b05-412a-a1ef-54d52d795c90	34004	Paracoccus aminovorans	6	0.000268995
CPTAC	Brain	b7effa07-1b05-412a-a1ef-54d52d795c90	34062	Moraxella osloensis	14	0.000234635
CPTAC	Brain	b7effa07-1b05-412a-a1ef-54d52d795c90	358	Agrobacterium tumefaciens	79	0.0153983
CPTAC	Brain	b7effa07-1b05-412a-a1ef-54d52d795c90	36805	Microbacterium aurum	15	0.000403145
CPTAC	Brain	b7effa07-1b05-412a-a1ef-54d52d795c90	392593	Inhella inkyongensis	41	0.000203305
CPTAC	Brain	b7effa07-1b05-412a-a1ef-54d52d795c90	40214	Acinetobacter johnsonii	76	0.00368518
CPTAC	Brain	b7effa07-1b05-412a-a1ef-54d52d795c90	40324	Stenotrophomonas maltophilia	121	0.0102865
CPTAC	Brain	b7effa07-1b05-412a-a1ef-54d52d795c90	46677	Pseudomonas agarici	12	0.00164989
CPTAC	Brain	b7effa07-1b05-412a-a1ef-54d52d795c90	470934	Pantoea vagans	24	0.00553543
CPTAC	Brain	b7effa07-1b05-412a-a1ef-54d52d795c90	47878	Pseudomonas azotoformans	389	0.0355485
CPTAC	Brain	b7effa07-1b05-412a-a1ef-54d52d795c90	47883	Pseudomonas synxantha	36	0.00166304
CPTAC	Brain	b7effa07-1b05-412a-a1ef-54d52d795c90	479431	Nakamurella multipartita DSM 44233	22	0.000927501
CPTAC	Brain	b7effa07-1b05-412a-a1ef-54d52d795c90	515393	Pseudomonas yamanorum	5	0.00163782
CPTAC	Brain	b7effa07-1b05-412a-a1ef-54d52d795c90	529	Brucella anthropi	11	0.00127132
CPTAC	Brain	b7effa07-1b05-412a-a1ef-54d52d795c90	549	Pantoea agglomerans	1505	0.913909
CPTAC	Brain	b7effa07-1b05-412a-a1ef-54d52d795c90	588932	Brevundimonas naejangsanensis	9	0.0017461
CPTAC	Brain	b7effa07-1b05-412a-a1ef-54d52d795c90	639200	Sphaerotilus natans subsp sulfidivorans	21	0.000146852
CPTAC	Brain	b7effa07-1b05-412a-a1ef-54d52d795c90	67304	Streptomyces griseorubiginosus	19	0.000973683
CPTAC	Brain	b7effa07-1b05-412a-a1ef-54d52d795c90	741155	Pseudomonas alcaliphila JAB1	9	0.000546419
CPTAC	Brain	b7effa07-1b05-412a-a1ef-54d52d795c90	75385	Micropruina glycogenica	15	0.000128122
CPTAC	Brain	b7effa07-1b05-412a-a1ef-54d52d795c90	76758	Pseudomonas orientalis	9	0.00378435
CPTAC	Brain	b7effa07-1b05-412a-a1ef-54d52d795c90	76760	Pseudomonas rhodesiae	12	0.00391159
CPTAC	Brain	b7effa07-1b05-412a-a1ef-54d52d795c90	76775	Malassezia restricta	20	0.00330251
CPTAC	Brain	b7effa07-1b05-412a-a1ef-54d52d795c90	82380	Microbacterium oxydans	24	0.00139021
CPTAC	Brain	b7effa07-1b05-412a-a1ef-54d52d795c90	82987	Tatumella ptyseos	178	0.0031504
CPTAC	Brain	b7effa07-1b05-412a-a1ef-54d52d795c90	879274	Shinella sp HZN7	19	0.000107381
CPTAC	Brain	bbf9ac2f-d194-4299-ba75-53a84cbe4950	1404	Priestia megaterium	20	0.00764723
CPTAC	Brain	bbf9ac2f-d194-4299-ba75-53a84cbe4950	1404888	Bradyrhizobium sp 1 2017	5	0.00140393
CPTAC	Brain	bbf9ac2f-d194-4299-ba75-53a84cbe4950	164546	Cupriavidus taiwanensis	24	0.00194278
CPTAC	Brain	bbf9ac2f-d194-4299-ba75-53a84cbe4950	1747	Cutibacterium acnes	19	0.00199712
CPTAC	Brain	bbf9ac2f-d194-4299-ba75-53a84cbe4950	29442	Pseudomonas tolaasii	65	0.0262455
CPTAC	Brain	bbf9ac2f-d194-4299-ba75-53a84cbe4950	53462	Mycolicibacterium mageritense	9	0.000557827
CPTAC	Brain	bbf9ac2f-d194-4299-ba75-53a84cbe4950	562	Escherichia coli	13980	0.132817
CPTAC	Brain	c0a30779-85f7-4c94-8902-14aea9cda83f	1280	Staphylococcus aureus	20	0.00166954
CPTAC	Brain	c0a30779-85f7-4c94-8902-14aea9cda83f	1404888	Bradyrhizobium sp 1 2017	19	0.0027868
CPTAC	Brain	c0a30779-85f7-4c94-8902-14aea9cda83f	1747	Cutibacterium acnes	14	0.0064811
CPTAC	Brain	c0a30779-85f7-4c94-8902-14aea9cda83f	29382	Staphylococcus cohnii	38	0.0020038
CPTAC	Brain	c25a3ea3-a975-441e-a9ac-d4f3d970d914	1280	Staphylococcus aureus	56	0.00322118
CPTAC	Brain	c25a3ea3-a975-441e-a9ac-d4f3d970d914	156978	Corynebacterium imitans	281	0.0216162
CPTAC	Brain	c25a3ea3-a975-441e-a9ac-d4f3d970d914	1747	Cutibacterium acnes	199	0.00795038
CPTAC	Brain	c25a3ea3-a975-441e-a9ac-d4f3d970d914	2079535	Corynebacterium liangguodongii	3	0.00417626
CPTAC	Brain	c25a3ea3-a975-441e-a9ac-d4f3d970d914	29442	Pseudomonas tolaasii	248	0.00572846
CPTAC	Brain	c25a3ea3-a975-441e-a9ac-d4f3d970d914	33011	Cutibacterium granulosum	26	0.000489459
CPTAC	Brain	c25a3ea3-a975-441e-a9ac-d4f3d970d914	34062	Moraxella osloensis	64	0.000465089
CPTAC	Brain	c25a3ea3-a975-441e-a9ac-d4f3d970d914	38304	Corynebacterium tuberculostearicum	159	0.0220841
CPTAC	Brain	c25a3ea3-a975-441e-a9ac-d4f3d970d914	510516	Aspergillus oryzae RIB40	14	0.00118476
CPTAC	Brain	c25a3ea3-a975-441e-a9ac-d4f3d970d914	702967	Corynebacterium sp NML98 0116	4	0.00584884
CPTAC	Brain	c3f20523-ca78-45ef-a3fb-185155bf5fdd	1280	Staphylococcus aureus	72	0.0196722
CPTAC	Brain	c3f20523-ca78-45ef-a3fb-185155bf5fdd	1747	Cutibacterium acnes	51	0.00144444
CPTAC	Brain	c3f20523-ca78-45ef-a3fb-185155bf5fdd	2603276	Methylobacterium sp WL1	83	0.00630086
CPTAC	Brain	c3f20523-ca78-45ef-a3fb-185155bf5fdd	2675523	Mycobacterium sp DL440	29	0.000939553
CPTAC	Brain	c3f20523-ca78-45ef-a3fb-185155bf5fdd	28133	Prevotella nigrescens	13	0.0389057
CPTAC	Brain	c3f20523-ca78-45ef-a3fb-185155bf5fdd	34062	Moraxella osloensis	80	0.000170665
CPTAC	Brain	c3f20523-ca78-45ef-a3fb-185155bf5fdd	379895	Comamonas odontotermitis	38	0.000228303
CPTAC	Brain	c3f20523-ca78-45ef-a3fb-185155bf5fdd	510516	Aspergillus oryzae RIB40	10	0.000978474
CPTAC	Brain	c3f20523-ca78-45ef-a3fb-185155bf5fdd	55601	Vibrio anguillarum	95	0.000597961
CPTAC	Brain	c3f20523-ca78-45ef-a3fb-185155bf5fdd	96344	Cupriavidus oxalaticus	175	0.00365832
CPTAC	Brain	c8b55027-80ef-4748-940a-1c97e0e12116	1747	Cutibacterium acnes	26	0.0107593
CPTAC	Brain	c8b55027-80ef-4748-940a-1c97e0e12116	29442	Pseudomonas tolaasii	158	0.173558
CPTAC	Brain	cb6d1cb9-0b4b-4938-902b-39d02b07faf7	1404888	Bradyrhizobium sp 1 2017	37	0.000787736
CPTAC	Brain	cb6d1cb9-0b4b-4938-902b-39d02b07faf7	164546	Cupriavidus taiwanensis	24	0.000855184
CPTAC	Brain	cb6d1cb9-0b4b-4938-902b-39d02b07faf7	1747	Cutibacterium acnes	29	0.00916271
CPTAC	Brain	cb6d1cb9-0b4b-4938-902b-39d02b07faf7	29442	Pseudomonas tolaasii	50	0.00308532
CPTAC	Brain	cb6d1cb9-0b4b-4938-902b-39d02b07faf7	34062	Moraxella osloensis	19	0.00360915
CPTAC	Brain	cb6d1cb9-0b4b-4938-902b-39d02b07faf7	562	Escherichia coli	2228	0.0793576
CPTAC	Brain	cc47934d-2a0e-4e67-8654-253ac517dc81	1173020	Chamaesiphon minutus PCC 6605	12	8.16324e-05
CPTAC	Brain	cc47934d-2a0e-4e67-8654-253ac517dc81	1280	Staphylococcus aureus	35	0.00106561
CPTAC	Brain	cc47934d-2a0e-4e67-8654-253ac517dc81	1404	Priestia megaterium	15	0.000398657
CPTAC	Brain	cc47934d-2a0e-4e67-8654-253ac517dc81	1404888	Bradyrhizobium sp 1 2017	8	0.000818757
CPTAC	Brain	cc47934d-2a0e-4e67-8654-253ac517dc81	1747	Cutibacterium acnes	29	0.00137044
CPTAC	Brain	cc47934d-2a0e-4e67-8654-253ac517dc81	2306583	Halomonas sp JS92 SW72	21	0.000345544
CPTAC	Brain	cc47934d-2a0e-4e67-8654-253ac517dc81	2336	Thermotoga maritima	10	0.000697838
CPTAC	Brain	cc47934d-2a0e-4e67-8654-253ac517dc81	240016	Verrucomicrobium spinosum DSM 4136 JCM 18804	20	0.00156064
CPTAC	Brain	cc47934d-2a0e-4e67-8654-253ac517dc81	2499157	Aquiluna borgnonia	21	0.00036806
CPTAC	Brain	cc47934d-2a0e-4e67-8654-253ac517dc81	2500149	Salmonella phage TS13	618	0.00115151
CPTAC	Brain	cc47934d-2a0e-4e67-8654-253ac517dc81	28118	Odoribacter splanchnicus	28	0.000187122
CPTAC	Brain	cc47934d-2a0e-4e67-8654-253ac517dc81	28131	Prevotella intermedia	24	0.816676
CPTAC	Brain	cc47934d-2a0e-4e67-8654-253ac517dc81	33033	Parvimonas micra	9	8.55434e-05
CPTAC	Brain	cc47934d-2a0e-4e67-8654-253ac517dc81	34062	Moraxella osloensis	34	0.0184583
CPTAC	Brain	cc47934d-2a0e-4e67-8654-253ac517dc81	471	Acinetobacter calcoaceticus	41	0.000271236
CPTAC	Brain	cc47934d-2a0e-4e67-8654-253ac517dc81	53462	Mycolicibacterium mageritense	11	0.000393303
CPTAC	Brain	cc47934d-2a0e-4e67-8654-253ac517dc81	562	Escherichia coli	3731	0.00647856
CPTAC	Brain	cc47934d-2a0e-4e67-8654-253ac517dc81	817	Bacteroides fragilis	116	0.30287
CPTAC	Brain	d51652aa-0acf-483e-a90e-6d6dee0a86a8	1275	Kocuria rosea	152	0.154052
CPTAC	Brain	d51652aa-0acf-483e-a90e-6d6dee0a86a8	1404	Priestia megaterium	26	0.00220967
CPTAC	Brain	d51652aa-0acf-483e-a90e-6d6dee0a86a8	1404888	Bradyrhizobium sp 1 2017	20	0.000200805
CPTAC	Brain	d51652aa-0acf-483e-a90e-6d6dee0a86a8	1720344	Psychrobacter sp AntiMn 1	87	0.000453669
CPTAC	Brain	d51652aa-0acf-483e-a90e-6d6dee0a86a8	1747	Cutibacterium acnes	32	0.000585611
CPTAC	Brain	d51652aa-0acf-483e-a90e-6d6dee0a86a8	34062	Moraxella osloensis	133	0.000730862
CPTAC	Brain	d51652aa-0acf-483e-a90e-6d6dee0a86a8	76775	Malassezia restricta	13	0.00116727
CPTAC	Brain	d6221d0f-b177-4380-a987-924dc5d1e99b	1404888	Bradyrhizobium sp 1 2017	18	0.000103112
CPTAC	Brain	d6221d0f-b177-4380-a987-924dc5d1e99b	164546	Cupriavidus taiwanensis	33	0.000367225
CPTAC	Brain	d6221d0f-b177-4380-a987-924dc5d1e99b	1747	Cutibacterium acnes	59	0.046889
CPTAC	Brain	d6221d0f-b177-4380-a987-924dc5d1e99b	2500149	Salmonella phage TS13	1094	0.00782161
CPTAC	Brain	d6221d0f-b177-4380-a987-924dc5d1e99b	515393	Pseudomonas yamanorum	154	0.0355225
CPTAC	Brain	d6221d0f-b177-4380-a987-924dc5d1e99b	55601	Vibrio anguillarum	84	0.000569533
CPTAC	Brain	d793e185-2b3b-4780-a43e-f8cbb0543be8	1747	Cutibacterium acnes	26	0.010562
CPTAC	Brain	d793e185-2b3b-4780-a43e-f8cbb0543be8	29442	Pseudomonas tolaasii	69	0.0523703
CPTAC	Brain	d793e185-2b3b-4780-a43e-f8cbb0543be8	562	Escherichia coli	658	0.0657181
CPTAC	Brain	db8e4fa4-97df-4b38-92eb-4c1a048e720e	1182568	Deinococcus puniceus	40	0.0422703
CPTAC	Brain	db8e4fa4-97df-4b38-92eb-4c1a048e720e	1404	Priestia megaterium	39	0.00198877
CPTAC	Brain	db8e4fa4-97df-4b38-92eb-4c1a048e720e	1747	Cutibacterium acnes	33	0.011423
CPTAC	Brain	db8e4fa4-97df-4b38-92eb-4c1a048e720e	1834519	Fibrella sp ES10 3 2 2	21	0.0145147
CPTAC	Brain	db8e4fa4-97df-4b38-92eb-4c1a048e720e	2497863	Janthinobacterium sp 17J80 10	37	0.00129822
CPTAC	Brain	db8e4fa4-97df-4b38-92eb-4c1a048e720e	29442	Pseudomonas tolaasii	149	0.00282031
CPTAC	Brain	db8e4fa4-97df-4b38-92eb-4c1a048e720e	29442	Salmonella phage TS13	73	0.00282031
CPTAC	Brain	db8e4fa4-97df-4b38-92eb-4c1a048e720e	321984	Massilia plicata	484	0.0154989
CPTAC	Brain	db8e4fa4-97df-4b38-92eb-4c1a048e720e	55601	Vibrio anguillarum	10	9.84508e-05
CPTAC	Brain	db8e4fa4-97df-4b38-92eb-4c1a048e720e	573	Klebsiella pneumoniae	85	0.000535007
CPTAC	Brain	dc8f7dea-e281-4648-9487-e99b9a48d871	1404888	Bradyrhizobium sp 1 2017	6	0.00672808
CPTAC	Brain	dc8f7dea-e281-4648-9487-e99b9a48d871	1747	Cutibacterium acnes	27	0.0155438
CPTAC	Brain	dc8f7dea-e281-4648-9487-e99b9a48d871	29382	Staphylococcus cohnii	43	0.00677351
CPTAC	Brain	dc8f7dea-e281-4648-9487-e99b9a48d871	29442	Pseudomonas tolaasii	241	0.0240445
CPTAC	Brain	dc8f7dea-e281-4648-9487-e99b9a48d871	515393	Pseudomonas yamanorum	86	0.0848181
CPTAC	Brain	dce9a213-293c-475f-8cdd-68146abd8269	108980	Acinetobacter ursingii	118	0.000131319
CPTAC	Brain	dce9a213-293c-475f-8cdd-68146abd8269	1270	Micrococcus luteus	135	0.000856841
CPTAC	Brain	dce9a213-293c-475f-8cdd-68146abd8269	138532	Curtobacterium flaccumfaciens pv flaccumfaciens	29	0.00130767
CPTAC	Brain	dce9a213-293c-475f-8cdd-68146abd8269	1397	Niallia circulans	131	0.000103871
CPTAC	Brain	dce9a213-293c-475f-8cdd-68146abd8269	1404888	Bradyrhizobium sp 1 2017	13	0.000491073
CPTAC	Brain	dce9a213-293c-475f-8cdd-68146abd8269	1747	Cutibacterium acnes	107	0.0144007
CPTAC	Brain	dce9a213-293c-475f-8cdd-68146abd8269	215580	Schlegelella thermodepolymerans	95	0.000153619
CPTAC	Brain	dce9a213-293c-475f-8cdd-68146abd8269	237258	Cloacibacterium normanense	22	4.98807e-05
CPTAC	Brain	dce9a213-293c-475f-8cdd-68146abd8269	297	Hydrogenophilus thermoluteolus	36	0.000806959
CPTAC	Brain	dce9a213-293c-475f-8cdd-68146abd8269	34062	Moraxella osloensis	120	0.000941631
CPTAC	Brain	dce9a213-293c-475f-8cdd-68146abd8269	44008	Enterococcus cecorum	110	0.00149768
CPTAC	Brain	dce9a213-293c-475f-8cdd-68146abd8269	515393	Pseudomonas yamanorum	139	0.00433232
CPTAC	Brain	dce9a213-293c-475f-8cdd-68146abd8269	562	Escherichia coli	2726	0.0792822
CPTAC	Brain	dce9a213-293c-475f-8cdd-68146abd8269	76775	Malassezia restricta	24	0.00145629
CPTAC	Brain	dce9a213-293c-475f-8cdd-68146abd8269	859	Fusobacterium necrophorum	22	0.0987571
CPTAC	Brain	dd08dd11-37ef-4739-a2df-ff78ff930368	1275	Kocuria rosea	45	0.203725
CPTAC	Brain	dd08dd11-37ef-4739-a2df-ff78ff930368	1280	Staphylococcus aureus	28	0.0107986
CPTAC	Brain	dd08dd11-37ef-4739-a2df-ff78ff930368	1747	Cutibacterium acnes	17	0.00451286
CPTAC	Brain	dd08dd11-37ef-4739-a2df-ff78ff930368	29382	Staphylococcus cohnii	388	0.000964282
CPTAC	Brain	dd08dd11-37ef-4739-a2df-ff78ff930368	29442	Pseudomonas tolaasii	398	0.0387664
CPTAC	Brain	dd262648-2f73-4b4f-aac5-5a2c5f2c6dc5	1034807	Flavobacterium branchiophilum FL 15	3	0.00334214
CPTAC	Brain	dd262648-2f73-4b4f-aac5-5a2c5f2c6dc5	1173022	Crinalium epipsammum PCC 9333	29	0.000343226
CPTAC	Brain	dd262648-2f73-4b4f-aac5-5a2c5f2c6dc5	1188229	Gloeomargarita lithophora Alchichica D10	7	0.000121529
CPTAC	Brain	dd262648-2f73-4b4f-aac5-5a2c5f2c6dc5	138532	Curtobacterium flaccumfaciens pv flaccumfaciens	60	0.00157642
CPTAC	Brain	dd262648-2f73-4b4f-aac5-5a2c5f2c6dc5	1502	Clostridium perfringens	28	0.0134346
CPTAC	Brain	dd262648-2f73-4b4f-aac5-5a2c5f2c6dc5	1632865	Pirellula sp SH Sr6A	8	0.000287628
CPTAC	Brain	dd262648-2f73-4b4f-aac5-5a2c5f2c6dc5	1678128	Limnohabitans sp 63ED37 2	338	0.00085014
CPTAC	Brain	dd262648-2f73-4b4f-aac5-5a2c5f2c6dc5	1747	Cutibacterium acnes	112	0.0241827
CPTAC	Brain	dd262648-2f73-4b4f-aac5-5a2c5f2c6dc5	1769	Mycobacterium leprae	17	0.000658334
CPTAC	Brain	dd262648-2f73-4b4f-aac5-5a2c5f2c6dc5	2294119	Flavobacterium sp CJ74	3	0.00435134
CPTAC	Brain	dd262648-2f73-4b4f-aac5-5a2c5f2c6dc5	2306583	Halomonas sp JS92 SW72	37	0.000276939
CPTAC	Brain	dd262648-2f73-4b4f-aac5-5a2c5f2c6dc5	232537	Rhodoluna limnophila	31	0.0124897
CPTAC	Brain	dd262648-2f73-4b4f-aac5-5a2c5f2c6dc5	2516557	Aquirufa nivalisilvae	4	0.0131621
CPTAC	Brain	dd262648-2f73-4b4f-aac5-5a2c5f2c6dc5	2560058	Brevundimonas sp Bb A	17	8.92251e-05
CPTAC	Brain	dd262648-2f73-4b4f-aac5-5a2c5f2c6dc5	29382	Staphylococcus cohnii	1215	0.0196694
CPTAC	Brain	dd262648-2f73-4b4f-aac5-5a2c5f2c6dc5	34062	Moraxella osloensis	149	0.000174218
CPTAC	Brain	dd262648-2f73-4b4f-aac5-5a2c5f2c6dc5	529884	Rhodoluna lacicola	3	0.000285177
CPTAC	Brain	dd262648-2f73-4b4f-aac5-5a2c5f2c6dc5	53462	Mycolicibacterium mageritense	9	0.000127122
CPTAC	Brain	dd262648-2f73-4b4f-aac5-5a2c5f2c6dc5	55601	Vibrio anguillarum	233	0.000198172
CPTAC	Brain	dd262648-2f73-4b4f-aac5-5a2c5f2c6dc5	755732	Fluviicola taffensis DSM 16823	15	0.000907779
CPTAC	Brain	dd262648-2f73-4b4f-aac5-5a2c5f2c6dc5	76775	Malassezia restricta	29	4.21473e-05
CPTAC	Brain	dd262648-2f73-4b4f-aac5-5a2c5f2c6dc5	78587	Asticcacaulis excentricus	28	6.79907e-05
CPTAC	Brain	dd262648-2f73-4b4f-aac5-5a2c5f2c6dc5	927083	Sandaracinus amylolyticus	10	0.00056795
CPTAC	Brain	dd262648-2f73-4b4f-aac5-5a2c5f2c6dc5	935222	Flavobacterium sp Sr18	86	0.000601631
CPTAC	Brain	e3c96dfa-2889-46b7-a3ae-f56db7f6c741	1747	Cutibacterium acnes	198	0.0500475
CPTAC	Brain	e3c96dfa-2889-46b7-a3ae-f56db7f6c741	29382	Staphylococcus cohnii	56	0.0227363
CPTAC	Brain	e3c96dfa-2889-46b7-a3ae-f56db7f6c741	29442	Pseudomonas tolaasii	104	0.000265059
CPTAC	Brain	e3c96dfa-2889-46b7-a3ae-f56db7f6c741	34062	Moraxella osloensis	52	0.000749096
CPTAC	Brain	e3c96dfa-2889-46b7-a3ae-f56db7f6c741	379895	Comamonas odontotermitis	30	0.000304522
CPTAC	Brain	e3c96dfa-2889-46b7-a3ae-f56db7f6c741	510516	Aspergillus oryzae RIB40	50	0.000686411
CPTAC	Brain	e3c96dfa-2889-46b7-a3ae-f56db7f6c741	562	Escherichia coli	265	0.00538604
CPTAC	Brain	e3c96dfa-2889-46b7-a3ae-f56db7f6c741	76775	Malassezia restricta	81	0.00470663
CPTAC	Brain	e4849427-d3e6-4a19-bc77-00757e13d336	1280	Staphylococcus aureus	21	0.00263594
CPTAC	Brain	e4849427-d3e6-4a19-bc77-00757e13d336	1404	Priestia megaterium	17	0.000719964
CPTAC	Brain	e4849427-d3e6-4a19-bc77-00757e13d336	1747	Cutibacterium acnes	83	0.0334958
CPTAC	Brain	e4849427-d3e6-4a19-bc77-00757e13d336	515393	Pseudomonas yamanorum	199	0.0306635
CPTAC	Brain	e4849427-d3e6-4a19-bc77-00757e13d336	562	Escherichia coli	306	0.196731
CPTAC	Brain	eadd55dc-faa4-4d64-886f-768190967ea3	1747	Cutibacterium acnes	48	0.000787781
CPTAC	Brain	eadd55dc-faa4-4d64-886f-768190967ea3	29382	Staphylococcus cohnii	15393	0.0272041
CPTAC	Brain	eadd55dc-faa4-4d64-886f-768190967ea3	71999	Kocuria palustris	37	0.0324844
CPTAC	Brain	ee8feffb-6b6e-461c-9e91-7db700ca5ea9	1280	Staphylococcus aureus	31	0.0155799
CPTAC	Brain	ee8feffb-6b6e-461c-9e91-7db700ca5ea9	1296536	Enterobacter hormaechei subsp xiangfangensis	73	0.000640241
CPTAC	Brain	ee8feffb-6b6e-461c-9e91-7db700ca5ea9	164546	Cupriavidus taiwanensis	129	0.00212665
CPTAC	Brain	ee8feffb-6b6e-461c-9e91-7db700ca5ea9	1747	Cutibacterium acnes	30	0.0048892
CPTAC	Brain	ee8feffb-6b6e-461c-9e91-7db700ca5ea9	2500149	Salmonella phage TS13	9391	0.0118111
CPTAC	Brain	ee8feffb-6b6e-461c-9e91-7db700ca5ea9	29382	Staphylococcus cohnii	5982	0.0156154
CPTAC	Brain	ee8feffb-6b6e-461c-9e91-7db700ca5ea9	34062	Moraxella osloensis	25	0.00208497
CPTAC	Brain	ee8feffb-6b6e-461c-9e91-7db700ca5ea9	379895	Comamonas odontotermitis	41	0.000497602
CPTAC	Brain	f1543bac-5876-406f-9c2d-9e21399ece17	138532	Curtobacterium flaccumfaciens pv flaccumfaciens	24	0.0038431
CPTAC	Brain	f1543bac-5876-406f-9c2d-9e21399ece17	1747	Cutibacterium acnes	58	0.0449503
CPTAC	Brain	f1543bac-5876-406f-9c2d-9e21399ece17	33028	Staphylococcus saccharolyticus	26	0.0361025
CPTAC	Brain	f1543bac-5876-406f-9c2d-9e21399ece17	562	Escherichia coli	650	0.0350131
CPTAC	Brain	f3584614-45c7-412e-abf4-2b18e0a486d2	1280	Staphylococcus aureus	64	0.0176325
CPTAC	Brain	f3584614-45c7-412e-abf4-2b18e0a486d2	1958907	Staphylococcus phage Andhra	629	0.0313342
CPTAC	Brain	f413e336-c424-42a8-9350-83f3dd151889	1280	Staphylococcus aureus	24	0.00124517
CPTAC	Brain	f413e336-c424-42a8-9350-83f3dd151889	1404888	Bradyrhizobium sp 1 2017	7	0.000409608
CPTAC	Brain	f413e336-c424-42a8-9350-83f3dd151889	1747	Cutibacterium acnes	33	0.013875
CPTAC	Brain	f413e336-c424-42a8-9350-83f3dd151889	2500149	Salmonella phage TS13	107	0.0101355
CPTAC	Brain	f413e336-c424-42a8-9350-83f3dd151889	29442	Pseudomonas tolaasii	114	0.00169436
CPTAC	Brain	f413e336-c424-42a8-9350-83f3dd151889	379895	Comamonas odontotermitis	28	0.000916188
CPTAC	Brain	f413e336-c424-42a8-9350-83f3dd151889	515393	Pseudomonas yamanorum	172	0.00803178
CPTAC	Brain	f413e336-c424-42a8-9350-83f3dd151889	96344	Cupriavidus oxalaticus	127	0.012327
CPTAC	Brain	fdaad4b3-332b-4187-8e0d-c2f639add45c	1276	Kytococcus sedentarius	28	9.35152e-05
CPTAC	Brain	fdaad4b3-332b-4187-8e0d-c2f639add45c	1280	Staphylococcus aureus	85	0.00101224
CPTAC	Brain	fdaad4b3-332b-4187-8e0d-c2f639add45c	128785	Pseudoxanthomonas mexicana	80	0.000732344
CPTAC	Brain	fdaad4b3-332b-4187-8e0d-c2f639add45c	1377	Aerococcus viridans	244	0.0179347
CPTAC	Brain	fdaad4b3-332b-4187-8e0d-c2f639add45c	1528099	Lawsonella clevelandensis	47	0.000205555
CPTAC	Brain	fdaad4b3-332b-4187-8e0d-c2f639add45c	155077	Cellvibrio japonicus	324	0.000227223
CPTAC	Brain	fdaad4b3-332b-4187-8e0d-c2f639add45c	1679497	Caulobacter flavus	30	0.0186407
CPTAC	Brain	fdaad4b3-332b-4187-8e0d-c2f639add45c	1747	Cutibacterium acnes	189	0.0136574
CPTAC	Brain	fdaad4b3-332b-4187-8e0d-c2f639add45c	1987723	Cellvibrio sp PSBB006	5	0.000667307
CPTAC	Brain	fdaad4b3-332b-4187-8e0d-c2f639add45c	2201350	Phenylobacterium parvum	3	0.000272877
CPTAC	Brain	fdaad4b3-332b-4187-8e0d-c2f639add45c	2303332	Cellvibrio sp KY GH 1	44	0.00707195
CPTAC	Brain	fdaad4b3-332b-4187-8e0d-c2f639add45c	240016	Verrucomicrobium spinosum DSM 4136 JCM 18804	15	0.000257589
CPTAC	Brain	fdaad4b3-332b-4187-8e0d-c2f639add45c	2499157	Aquiluna borgnonia	7	0.000651237
CPTAC	Brain	fdaad4b3-332b-4187-8e0d-c2f639add45c	269660	Methylobacterium brachiatum	133	0.000120792
CPTAC	Brain	fdaad4b3-332b-4187-8e0d-c2f639add45c	29442	Pseudomonas tolaasii	183	0.00114622
CPTAC	Brain	fdaad4b3-332b-4187-8e0d-c2f639add45c	34062	Moraxella osloensis	103	0.000338407
CPTAC	Brain	fdaad4b3-332b-4187-8e0d-c2f639add45c	40214	Acinetobacter johnsonii	595	0.00334982
CPTAC	Brain	fdaad4b3-332b-4187-8e0d-c2f639add45c	53462	Mycolicibacterium mageritense	14	0.00052851
CPTAC	Brain	fdaad4b3-332b-4187-8e0d-c2f639add45c	54005	Peptoniphilus harei	13	0.000105559
CPTAC	Brain	fdaad4b3-332b-4187-8e0d-c2f639add45c	562	Escherichia coli	323	0.00180295
CPTAC	Brain	fdaad4b3-332b-4187-8e0d-c2f639add45c	69665	Caulobacter sp FWC26	1	0.000457726
CPTAC	Brain	fdaad4b3-332b-4187-8e0d-c2f639add45c	72000	Kocuria rhizophila	67	0.00146901
CPTAC	Brain	ff022aa7-0d1b-4efe-9e0e-72dd0fcd892f	1019	Capnocytophaga sputigena	145	0.302332
CPTAC	Brain	ff022aa7-0d1b-4efe-9e0e-72dd0fcd892f	1173020	Chamaesiphon minutus PCC 6605	12	0.000404963
CPTAC	Brain	ff022aa7-0d1b-4efe-9e0e-72dd0fcd892f	1270	Micrococcus luteus	211	0.129219
CPTAC	Brain	ff022aa7-0d1b-4efe-9e0e-72dd0fcd892f	1270	Salmonella phage TS13	1	0.129219
CPTAC	Brain	ff022aa7-0d1b-4efe-9e0e-72dd0fcd892f	1280	Staphylococcus aureus	43	0.00105816
CPTAC	Brain	ff022aa7-0d1b-4efe-9e0e-72dd0fcd892f	1404888	Bradyrhizobium sp 1 2017	22	0.000721108
CPTAC	Brain	ff022aa7-0d1b-4efe-9e0e-72dd0fcd892f	1539298	Treponema sp OMZ 838	35	0.212202
CPTAC	Brain	ff022aa7-0d1b-4efe-9e0e-72dd0fcd892f	158	Treponema denticola	26	0.718405
CPTAC	Brain	ff022aa7-0d1b-4efe-9e0e-72dd0fcd892f	1747	Cutibacterium acnes	39	0.00281401
CPTAC	Brain	ff022aa7-0d1b-4efe-9e0e-72dd0fcd892f	2500149	Salmonella phage TS13	488	0.0168123
CPTAC	Brain	ff022aa7-0d1b-4efe-9e0e-72dd0fcd892f	28132	Prevotella melaninogenica	84	0.0470596
CPTAC	Brain	ff022aa7-0d1b-4efe-9e0e-72dd0fcd892f	329	Ralstonia pickettii	203	0.0409022
CPTAC	Brain	ff022aa7-0d1b-4efe-9e0e-72dd0fcd892f	379895	Comamonas odontotermitis	41	0.000606494
CPTAC	Brain	ff022aa7-0d1b-4efe-9e0e-72dd0fcd892f	515393	Pseudomonas yamanorum	198	0.0060847
CPTAC	Brain	ff022aa7-0d1b-4efe-9e0e-72dd0fcd892f	546271	Selenomonas sputigena ATCC 35185	30	0.0056102
CPTAC	Brain	ff022aa7-0d1b-4efe-9e0e-72dd0fcd892f	851	Fusobacterium nucleatum	153	0.933127
CPTAC	Brain	ff022aa7-0d1b-4efe-9e0e-72dd0fcd892f	96344	Cupriavidus oxalaticus	14	0.00240831
CPTAC	Brain	ff764b0c-5f54-4097-8db1-fd40399109b6	1404	Priestia megaterium	42	0.00110675
CPTAC	Brain	ff764b0c-5f54-4097-8db1-fd40399109b6	1747	Cutibacterium acnes	26	0.0218463
CPTAC	Brain	ff764b0c-5f54-4097-8db1-fd40399109b6	29442	Pseudomonas tolaasii	198	0.00335823
CPTAC	Brain	ff764b0c-5f54-4097-8db1-fd40399109b6	515393	Pseudomonas yamanorum	127	0.0130585
CPTAC	Breast	00d07640-e7a2-4cc3-978b-5d28ad7cd149	158836	Enterobacter hormaechei	9	0.00348482
CPTAC	Breast	00d07640-e7a2-4cc3-978b-5d28ad7cd149	332648	Botrytis cinerea B05 10	21	9.31874e-05
CPTAC	Breast	00d07640-e7a2-4cc3-978b-5d28ad7cd149	562	Escherichia coli	96915	0.600743
CPTAC	Breast	00d07640-e7a2-4cc3-978b-5d28ad7cd149	573	Klebsiella pneumoniae	33	0.00255911
CPTAC	Breast	00d07640-e7a2-4cc3-978b-5d28ad7cd149	623	Shigella flexneri	12	0.00608185
CPTAC	Breast	00d07640-e7a2-4cc3-978b-5d28ad7cd149	83333	Escherichia coli	1304	0.0102179
CPTAC	Breast	00d07640-e7a2-4cc3-978b-5d28ad7cd149	83333	Escherichia coli K 12	2	0.0102179
CPTAC	Breast	07c3e0d9-bc39-49f7-afc6-4fc796059094	1280	Staphylococcus aureus	14	0.00102679
CPTAC	Breast	07c3e0d9-bc39-49f7-afc6-4fc796059094	1499973	Escherichia marmotae	22	0.00063264
CPTAC	Breast	07c3e0d9-bc39-49f7-afc6-4fc796059094	158836	Enterobacter hormaechei	3	0.00669169
CPTAC	Breast	07c3e0d9-bc39-49f7-afc6-4fc796059094	1747	Cutibacterium acnes	94	0.00665495
CPTAC	Breast	07c3e0d9-bc39-49f7-afc6-4fc796059094	2583588	Salmonella enterica subsp enterica serovar 1 4 5 12 i	2	0.00291479
CPTAC	Breast	07c3e0d9-bc39-49f7-afc6-4fc796059094	28901	Salmonella enterica	30	0.00642653
CPTAC	Breast	07c3e0d9-bc39-49f7-afc6-4fc796059094	332648	Botrytis cinerea B05 10	87	8.4661e-05
CPTAC	Breast	07c3e0d9-bc39-49f7-afc6-4fc796059094	34062	Moraxella osloensis	29	0.000961111
CPTAC	Breast	07c3e0d9-bc39-49f7-afc6-4fc796059094	401472	Corynebacterium ureicelerivorans	48	0.0109848
CPTAC	Breast	07c3e0d9-bc39-49f7-afc6-4fc796059094	470	Acinetobacter baumannii	28	0.000853512
CPTAC	Breast	07c3e0d9-bc39-49f7-afc6-4fc796059094	550	Enterobacter cloacae	20	0.00539295
CPTAC	Breast	07c3e0d9-bc39-49f7-afc6-4fc796059094	562	Escherichia coli	129654	0.145911
CPTAC	Breast	07c3e0d9-bc39-49f7-afc6-4fc796059094	573	Klebsiella pneumoniae	25	0.00269793
CPTAC	Breast	07c3e0d9-bc39-49f7-afc6-4fc796059094	623	Shigella flexneri	31	0.000901528
CPTAC	Breast	07c3e0d9-bc39-49f7-afc6-4fc796059094	693977	Deinococcus proteolyticus MRP	5	0.00137167
CPTAC	Breast	07c3e0d9-bc39-49f7-afc6-4fc796059094	83333	Escherichia coli	1641	0.00090605
CPTAC	Breast	085415a5-37c0-456e-89aa-2c7c4e1230ab	158836	Enterobacter hormaechei	2	0.00303116
CPTAC	Breast	085415a5-37c0-456e-89aa-2c7c4e1230ab	562	Escherichia coli	35748	0.602886
CPTAC	Breast	085415a5-37c0-456e-89aa-2c7c4e1230ab	573	Klebsiella pneumoniae	21	0.000990197
CPTAC	Breast	0bd1afd7-29ec-4a2e-b180-fe67d3b4d540	2735134	Sphingomonas sp AP4 R1	15	0.221027
CPTAC	Breast	0f28a25e-ba92-4279-869d-b641e2f5c72b	562	Escherichia coli	39538	0.613928
CPTAC	Breast	0fdef70f-2ab5-4a89-a24d-9706807f475a	129951	Human mastadenovirus C	70	0.970429
CPTAC	Breast	0fdef70f-2ab5-4a89-a24d-9706807f475a	1348774	Croceicoccus naphthovorans	7	8.56488e-05
CPTAC	Breast	0fdef70f-2ab5-4a89-a24d-9706807f475a	1396	Bacillus cereus	5	0.000590825
CPTAC	Breast	0fdef70f-2ab5-4a89-a24d-9706807f475a	1747	Cutibacterium acnes	14	0.000113805
CPTAC	Breast	0fdef70f-2ab5-4a89-a24d-9706807f475a	180282	Delftia tsuruhatensis	393	0.235472
CPTAC	Breast	0fdef70f-2ab5-4a89-a24d-9706807f475a	1920191	Delftia sp HK171	2	0.0064694
CPTAC	Breast	0fdef70f-2ab5-4a89-a24d-9706807f475a	2267833	Rhizobium oryzihabitans	25	0.000675303
CPTAC	Breast	0fdef70f-2ab5-4a89-a24d-9706807f475a	2575923	Brevibacterium sp CS2	9	0.000532261
CPTAC	Breast	0fdef70f-2ab5-4a89-a24d-9706807f475a	2735134	Sphingomonas sp AP4 R1	2	0.000186961
CPTAC	Breast	0fdef70f-2ab5-4a89-a24d-9706807f475a	287	Pseudomonas aeruginosa	164	0.0076722
CPTAC	Breast	0fdef70f-2ab5-4a89-a24d-9706807f475a	303	Pseudomonas putida	10	0.00181221
CPTAC	Breast	0fdef70f-2ab5-4a89-a24d-9706807f475a	316	Pseudomonas stutzeri	36	0.0116626
CPTAC	Breast	0fdef70f-2ab5-4a89-a24d-9706807f475a	34062	Moraxella osloensis	45	0.00089716
CPTAC	Breast	0fdef70f-2ab5-4a89-a24d-9706807f475a	40214	Acinetobacter johnsonii	29	0.00882933
CPTAC	Breast	0fdef70f-2ab5-4a89-a24d-9706807f475a	40324	Stenotrophomonas maltophilia	4535	0.634085
CPTAC	Breast	0fdef70f-2ab5-4a89-a24d-9706807f475a	529	Brucella anthropi	204	0.00370342
CPTAC	Breast	0fdef70f-2ab5-4a89-a24d-9706807f475a	615	Serratia marcescens	639	0.494807
CPTAC	Breast	0fdef70f-2ab5-4a89-a24d-9706807f475a	71999	Kocuria palustris	212	0.0383437
CPTAC	Breast	0fdef70f-2ab5-4a89-a24d-9706807f475a	742013	Delftia sp Cs1 4	10	0.00330508
CPTAC	Breast	0fdef70f-2ab5-4a89-a24d-9706807f475a	80866	Delftia acidovorans	112	0.356487
CPTAC	Breast	0fdef70f-2ab5-4a89-a24d-9706807f475a	85698	Achromobacter xylosoxidans	320	0.400361
CPTAC	Breast	116b9b65-ffc3-4cd6-8a08-aa3e28f76269	1051973	Rhodococcus fascians D188	13	0.00208865
CPTAC	Breast	116b9b65-ffc3-4cd6-8a08-aa3e28f76269	1136231	Candida orthopsilosis Co 90 125	6	0.00715032
CPTAC	Breast	116b9b65-ffc3-4cd6-8a08-aa3e28f76269	1246301	Variovorax paradoxus	74	0.00620958
CPTAC	Breast	116b9b65-ffc3-4cd6-8a08-aa3e28f76269	1246301	Variovorax paradoxus B4	8	0.00620958
CPTAC	Breast	116b9b65-ffc3-4cd6-8a08-aa3e28f76269	1280	Staphylococcus aureus	25	0.00107878
CPTAC	Breast	116b9b65-ffc3-4cd6-8a08-aa3e28f76269	152682	Sphingomonas melonis	17	0.00100363
CPTAC	Breast	116b9b65-ffc3-4cd6-8a08-aa3e28f76269	158836	Enterobacter hormaechei	2	0.00420891
CPTAC	Breast	116b9b65-ffc3-4cd6-8a08-aa3e28f76269	1747	Cutibacterium acnes	17	0.000246635
CPTAC	Breast	116b9b65-ffc3-4cd6-8a08-aa3e28f76269	2267833	Rhizobium oryzihabitans	15	0.000703805
CPTAC	Breast	116b9b65-ffc3-4cd6-8a08-aa3e28f76269	2293838	Thermaerobacter sp PB12 4term	12	0.0011335
CPTAC	Breast	116b9b65-ffc3-4cd6-8a08-aa3e28f76269	237258	Cloacibacterium normanense	77	0.022259
CPTAC	Breast	116b9b65-ffc3-4cd6-8a08-aa3e28f76269	2583588	Salmonella enterica subsp enterica serovar 1 4 5 12 i	2	0.00499519
CPTAC	Breast	116b9b65-ffc3-4cd6-8a08-aa3e28f76269	287	Pseudomonas aeruginosa	23	0.00171173
CPTAC	Breast	116b9b65-ffc3-4cd6-8a08-aa3e28f76269	29391	Gemella morbillorum	110	0.127297
CPTAC	Breast	116b9b65-ffc3-4cd6-8a08-aa3e28f76269	29466	Veillonella parvula	71	0.0258309
CPTAC	Breast	116b9b65-ffc3-4cd6-8a08-aa3e28f76269	316	Pseudomonas stutzeri	70	0.0043263
CPTAC	Breast	116b9b65-ffc3-4cd6-8a08-aa3e28f76269	322104	Scheffersomyces stipitis CBS 6054	2	0.000190475
CPTAC	Breast	116b9b65-ffc3-4cd6-8a08-aa3e28f76269	329	Ralstonia pickettii	15	0.00132399
CPTAC	Breast	116b9b65-ffc3-4cd6-8a08-aa3e28f76269	34062	Moraxella osloensis	18	0.00111834
CPTAC	Breast	116b9b65-ffc3-4cd6-8a08-aa3e28f76269	34073	Variovorax paradoxus	265	0.920995
CPTAC	Breast	116b9b65-ffc3-4cd6-8a08-aa3e28f76269	44008	Enterococcus cecorum	61	0.00166543
CPTAC	Breast	116b9b65-ffc3-4cd6-8a08-aa3e28f76269	470	Acinetobacter baumannii	17	0.0010454
CPTAC	Breast	116b9b65-ffc3-4cd6-8a08-aa3e28f76269	488447	Burkholderia contaminans	34	0.00106683
CPTAC	Breast	116b9b65-ffc3-4cd6-8a08-aa3e28f76269	543728	Variovorax paradoxus	8	0.00307297
CPTAC	Breast	116b9b65-ffc3-4cd6-8a08-aa3e28f76269	543728	Variovorax paradoxus S110	9	0.00307297
CPTAC	Breast	116b9b65-ffc3-4cd6-8a08-aa3e28f76269	550	Enterobacter cloacae	11	0.0207107
CPTAC	Breast	116b9b65-ffc3-4cd6-8a08-aa3e28f76269	55601	Vibrio anguillarum	4	0.000224628
CPTAC	Breast	116b9b65-ffc3-4cd6-8a08-aa3e28f76269	562	Escherichia coli	77895	0.222395
CPTAC	Breast	116b9b65-ffc3-4cd6-8a08-aa3e28f76269	573	Klebsiella pneumoniae	30	0.00102366
CPTAC	Breast	116b9b65-ffc3-4cd6-8a08-aa3e28f76269	595537	Variovorax paradoxus	130	0.00557228
CPTAC	Breast	116b9b65-ffc3-4cd6-8a08-aa3e28f76269	595537	Variovorax paradoxus EPS	27	0.00557228
CPTAC	Breast	116b9b65-ffc3-4cd6-8a08-aa3e28f76269	623	Shigella flexneri	12	0.00339357
CPTAC	Breast	116b9b65-ffc3-4cd6-8a08-aa3e28f76269	871575	Ogataea parapolymorpha DL 1	9	0.00040999
CPTAC	Breast	136e782c-cfa4-450a-8ed7-55a1d610c12c	1396	Bacillus cereus	14	0.00833545
CPTAC	Breast	136e782c-cfa4-450a-8ed7-55a1d610c12c	1747	Cutibacterium acnes	15	0.00443828
CPTAC	Breast	136e782c-cfa4-450a-8ed7-55a1d610c12c	34062	Moraxella osloensis	43	0.00769746
CPTAC	Breast	146fbe72-a866-4973-9000-04c20db2fe4b	1270	Micrococcus luteus	50	0.00464573
CPTAC	Breast	146fbe72-a866-4973-9000-04c20db2fe4b	1290	Staphylococcus hominis	49	0.00495466
CPTAC	Breast	146fbe72-a866-4973-9000-04c20db2fe4b	1396	Bacillus cereus	20	0.00298033
CPTAC	Breast	146fbe72-a866-4973-9000-04c20db2fe4b	1398	Weizmannia coagulans	93	0.00940126
CPTAC	Breast	146fbe72-a866-4973-9000-04c20db2fe4b	1747	Cutibacterium acnes	963	0.407828
CPTAC	Breast	146fbe72-a866-4973-9000-04c20db2fe4b	237258	Cloacibacterium normanense	31	0.00163075
CPTAC	Breast	146fbe72-a866-4973-9000-04c20db2fe4b	2478662	Acidovorax sp 1608163	16	0.000457316
CPTAC	Breast	146fbe72-a866-4973-9000-04c20db2fe4b	2509458	Microbacterium protaetiae	3	0.000569095
CPTAC	Breast	146fbe72-a866-4973-9000-04c20db2fe4b	29442	Pseudomonas tolaasii	228	0.00263344
CPTAC	Breast	146fbe72-a866-4973-9000-04c20db2fe4b	297	Hydrogenophilus thermoluteolus	27	0.00328076
CPTAC	Breast	146fbe72-a866-4973-9000-04c20db2fe4b	314722	Pseudoxanthomonas suwonensis	21	0.000309581
CPTAC	Breast	146fbe72-a866-4973-9000-04c20db2fe4b	33936	Aeribacillus pallidus	79	0.01232
CPTAC	Breast	146fbe72-a866-4973-9000-04c20db2fe4b	34062	Moraxella osloensis	52	0.0115116
CPTAC	Breast	146fbe72-a866-4973-9000-04c20db2fe4b	35841	Caldibacillus thermoamylovorans	237	0.00681536
CPTAC	Breast	146fbe72-a866-4973-9000-04c20db2fe4b	43263	Pseudomonas alcaligenes	33	0.00341722
CPTAC	Breast	146fbe72-a866-4973-9000-04c20db2fe4b	470	Acinetobacter baumannii	52	0.0042787
CPTAC	Breast	146fbe72-a866-4973-9000-04c20db2fe4b	76775	Malassezia restricta	24	0.000788995
CPTAC	Breast	156815c6-822f-4951-b1f6-71df641a5144	158836	Enterobacter hormaechei	6	0.00448363
CPTAC	Breast	156815c6-822f-4951-b1f6-71df641a5144	2583588	Salmonella enterica subsp enterica serovar 1 4 5 12 i	1	0.00265253
CPTAC	Breast	156815c6-822f-4951-b1f6-71df641a5144	28901	Salmonella enterica	10	0.00768278
CPTAC	Breast	156815c6-822f-4951-b1f6-71df641a5144	54005	Peptoniphilus harei	10	0.000412391
CPTAC	Breast	156815c6-822f-4951-b1f6-71df641a5144	546271	Selenomonas sputigena ATCC 35185	13	0.000946603
CPTAC	Breast	156815c6-822f-4951-b1f6-71df641a5144	562	Escherichia coli	86020	0.204027
CPTAC	Breast	156815c6-822f-4951-b1f6-71df641a5144	573	Klebsiella pneumoniae	19	0.00309983
CPTAC	Breast	156815c6-822f-4951-b1f6-71df641a5144	623	Shigella flexneri	12	0.00512032
CPTAC	Breast	156815c6-822f-4951-b1f6-71df641a5144	72407	Klebsiella pneumoniae	4	0.00126897
CPTAC	Breast	156815c6-822f-4951-b1f6-71df641a5144	72407	Klebsiella pneumoniae subsp pneumoniae	1	0.00126897
CPTAC	Breast	1783266a-bcae-4f80-856c-dafc23b65006	1276	Kytococcus sedentarius	13	0.00391873
CPTAC	Breast	1783266a-bcae-4f80-856c-dafc23b65006	158836	Enterobacter hormaechei	3	0.00315924
CPTAC	Breast	1783266a-bcae-4f80-856c-dafc23b65006	562	Escherichia coli	34511	0.545198
CPTAC	Breast	17c51f0c-6347-4fb4-ae8c-e7933b605b7e	648	Aeromonas caviae	43	0.98612
CPTAC	Breast	226970b9-c4c7-4f6e-8718-918576ad1667	1499973	Escherichia marmotae	22	0.000505233
CPTAC	Breast	226970b9-c4c7-4f6e-8718-918576ad1667	158836	Enterobacter hormaechei	1	0.00426618
CPTAC	Breast	226970b9-c4c7-4f6e-8718-918576ad1667	470	Acinetobacter baumannii	28	0.00498798
CPTAC	Breast	226970b9-c4c7-4f6e-8718-918576ad1667	550	Enterobacter cloacae	15	0.00750494
CPTAC	Breast	226970b9-c4c7-4f6e-8718-918576ad1667	562	Escherichia coli	109107	0.6235
CPTAC	Breast	226970b9-c4c7-4f6e-8718-918576ad1667	573	Klebsiella pneumoniae	22	0.000715056
CPTAC	Breast	226970b9-c4c7-4f6e-8718-918576ad1667	622	Shigella dysenteriae	8	0.00298797
CPTAC	Breast	226970b9-c4c7-4f6e-8718-918576ad1667	623	Shigella flexneri	17	0.00524643
CPTAC	Breast	226970b9-c4c7-4f6e-8718-918576ad1667	72407	Klebsiella pneumoniae	1	0.00116286
CPTAC	Breast	226970b9-c4c7-4f6e-8718-918576ad1667	72407	Klebsiella pneumoniae subsp pneumoniae	1	0.00116286
CPTAC	Breast	226970b9-c4c7-4f6e-8718-918576ad1667	818	Bacteroides thetaiotaomicron	31	0.0309584
CPTAC	Breast	238ce745-a5f9-4f2e-a9c6-4e353d72bbeb	1496	Clostridioides difficile	14	0.000490527
CPTAC	Breast	238ce745-a5f9-4f2e-a9c6-4e353d72bbeb	291644	Bacteroides salyersiae	1	0.007337
CPTAC	Breast	238ce745-a5f9-4f2e-a9c6-4e353d72bbeb	292800	Flavonifractor plautii	49	0.00568745
CPTAC	Breast	238ce745-a5f9-4f2e-a9c6-4e353d72bbeb	34062	Moraxella osloensis	17	0.000608436
CPTAC	Breast	238ce745-a5f9-4f2e-a9c6-4e353d72bbeb	54005	Peptoniphilus harei	47	0.0023826
CPTAC	Breast	238ce745-a5f9-4f2e-a9c6-4e353d72bbeb	546271	Selenomonas sputigena ATCC 35185	39	0.00897364
CPTAC	Breast	238ce745-a5f9-4f2e-a9c6-4e353d72bbeb	550	Enterobacter cloacae	7	0.00477187
CPTAC	Breast	238ce745-a5f9-4f2e-a9c6-4e353d72bbeb	562	Escherichia coli	74900	0.226143
CPTAC	Breast	238ce745-a5f9-4f2e-a9c6-4e353d72bbeb	573	Klebsiella pneumoniae	19	0.00121928
CPTAC	Breast	238ce745-a5f9-4f2e-a9c6-4e353d72bbeb	623	Shigella flexneri	15	0.00122728
CPTAC	Breast	238ce745-a5f9-4f2e-a9c6-4e353d72bbeb	626937	Christensenella minuta	2	0.000389071
CPTAC	Breast	238ce745-a5f9-4f2e-a9c6-4e353d72bbeb	717608	Clostridium cf saccharolyticum K10	3	0.000347884
CPTAC	Breast	238ce745-a5f9-4f2e-a9c6-4e353d72bbeb	742737	Hungatella hathewayi WAL 18680	9	0.000439756
CPTAC	Breast	238ce745-a5f9-4f2e-a9c6-4e353d72bbeb	76775	Malassezia restricta	20	0.000390677
CPTAC	Breast	238ce745-a5f9-4f2e-a9c6-4e353d72bbeb	818	Bacteroides thetaiotaomicron	181	0.200793
CPTAC	Breast	238ce745-a5f9-4f2e-a9c6-4e353d72bbeb	824	Campylobacter gracilis	23	0.0460274
CPTAC	Breast	238ce745-a5f9-4f2e-a9c6-4e353d72bbeb	84112	Eggerthella lenta	14	0.000671032
CPTAC	Breast	238ce745-a5f9-4f2e-a9c6-4e353d72bbeb	879243	Porphyromonas asaccharolytica DSM 20707	38	0.00580378
CPTAC	Breast	28e6062a-cad2-4341-9e22-3c3491d6e628	1396	Bacillus cereus	26	0.00701486
CPTAC	Breast	28e6062a-cad2-4341-9e22-3c3491d6e628	34062	Moraxella osloensis	31	0.0146336
CPTAC	Breast	29ec889a-6fef-40d9-9a6c-570e61c25d0b	1396	Bacillus cereus	39	0.00475651
CPTAC	Breast	29ec889a-6fef-40d9-9a6c-570e61c25d0b	158836	Enterobacter hormaechei	6	0.00135379
CPTAC	Breast	29ec889a-6fef-40d9-9a6c-570e61c25d0b	1747	Cutibacterium acnes	19	0.00283279
CPTAC	Breast	29ec889a-6fef-40d9-9a6c-570e61c25d0b	332648	Botrytis cinerea B05 10	23	0.000139124
CPTAC	Breast	29ec889a-6fef-40d9-9a6c-570e61c25d0b	401472	Corynebacterium ureicelerivorans	16	0.00181039
CPTAC	Breast	29ec889a-6fef-40d9-9a6c-570e61c25d0b	470	Acinetobacter baumannii	25	0.00022907
CPTAC	Breast	29ec889a-6fef-40d9-9a6c-570e61c25d0b	562	Escherichia coli	63604	0.130979
CPTAC	Breast	29ec889a-6fef-40d9-9a6c-570e61c25d0b	573	Klebsiella pneumoniae	16	0.00359864
CPTAC	Breast	29ec889a-6fef-40d9-9a6c-570e61c25d0b	83333	Escherichia coli	905	0.00122498
CPTAC	Breast	29ec889a-6fef-40d9-9a6c-570e61c25d0b	83333	Escherichia coli K 12	1	0.00122498
CPTAC	Breast	2b0fa473-e232-45dc-b43e-ff39eb5fd69f	1280	Staphylococcus aureus	10	8.43717e-05
CPTAC	Breast	2b0fa473-e232-45dc-b43e-ff39eb5fd69f	1499973	Escherichia marmotae	13	0.000429344
CPTAC	Breast	2b0fa473-e232-45dc-b43e-ff39eb5fd69f	158836	Enterobacter hormaechei	4	0.00387617
CPTAC	Breast	2b0fa473-e232-45dc-b43e-ff39eb5fd69f	1747	Cutibacterium acnes	12	0.00108524
CPTAC	Breast	2b0fa473-e232-45dc-b43e-ff39eb5fd69f	2583588	Salmonella enterica subsp enterica serovar 1 4 5 12 i	1	0.00597262
CPTAC	Breast	2b0fa473-e232-45dc-b43e-ff39eb5fd69f	332648	Botrytis cinerea B05 10	4	0.000165651
CPTAC	Breast	2b0fa473-e232-45dc-b43e-ff39eb5fd69f	550	Enterobacter cloacae	8	0.00609352
CPTAC	Breast	2b0fa473-e232-45dc-b43e-ff39eb5fd69f	562	Escherichia coli	61644	0.127921
CPTAC	Breast	2b0fa473-e232-45dc-b43e-ff39eb5fd69f	573	Klebsiella pneumoniae	17	0.00374986
CPTAC	Breast	2b0fa473-e232-45dc-b43e-ff39eb5fd69f	578455	Thermothielavioides terrestris NRRL 8126	11	0.000160994
CPTAC	Breast	2b0fa473-e232-45dc-b43e-ff39eb5fd69f	623	Shigella flexneri	10	0.00617734
CPTAC	Breast	2b0fa473-e232-45dc-b43e-ff39eb5fd69f	83333	Escherichia coli	723	0.00147888
CPTAC	Breast	2b0fa473-e232-45dc-b43e-ff39eb5fd69f	83333	Escherichia coli K 12	1	0.00147888
CPTAC	Breast	2d5c7af9-63ae-4461-847a-79d379cb59f6	109790	Lactobacillus jensenii	25	0.382381
CPTAC	Breast	2d5c7af9-63ae-4461-847a-79d379cb59f6	47770	Lactobacillus crispatus	17	0.231056
CPTAC	Breast	3692f9df-5b70-4cfb-a504-ed2cb4164ac3	158836	Enterobacter hormaechei	4	0.00330836
CPTAC	Breast	3692f9df-5b70-4cfb-a504-ed2cb4164ac3	562	Escherichia coli	56416	0.320526
CPTAC	Breast	3692f9df-5b70-4cfb-a504-ed2cb4164ac3	573	Klebsiella pneumoniae	26	0.0041672
CPTAC	Breast	3b373822-d0bb-4268-ae0b-987fe54d3ada	1280	Staphylococcus aureus	1	0.00149118
CPTAC	Breast	3b373822-d0bb-4268-ae0b-987fe54d3ada	158836	Enterobacter hormaechei	2	0.00315287
CPTAC	Breast	3b373822-d0bb-4268-ae0b-987fe54d3ada	1747	Cutibacterium acnes	17	0.000558743
CPTAC	Breast	3b373822-d0bb-4268-ae0b-987fe54d3ada	2583588	Salmonella enterica subsp enterica serovar 1 4 5 12 i	3	0.0049392
CPTAC	Breast	3b373822-d0bb-4268-ae0b-987fe54d3ada	332648	Botrytis cinerea B05 10	6	0.000147082
CPTAC	Breast	3b373822-d0bb-4268-ae0b-987fe54d3ada	34062	Moraxella osloensis	75	0.00267101
CPTAC	Breast	3b373822-d0bb-4268-ae0b-987fe54d3ada	470	Acinetobacter baumannii	29	0.000404056
CPTAC	Breast	3b373822-d0bb-4268-ae0b-987fe54d3ada	550	Enterobacter cloacae	18	0.00485019
CPTAC	Breast	3b373822-d0bb-4268-ae0b-987fe54d3ada	562	Escherichia coli	95389	0.23984
CPTAC	Breast	3b373822-d0bb-4268-ae0b-987fe54d3ada	573	Klebsiella pneumoniae	20	0.00377312
CPTAC	Breast	3b373822-d0bb-4268-ae0b-987fe54d3ada	578455	Thermothielavioides terrestris NRRL 8126	13	0.00011531
CPTAC	Breast	3b373822-d0bb-4268-ae0b-987fe54d3ada	83333	Escherichia coli	1234	0.000564843
CPTAC	Breast	3b373822-d0bb-4268-ae0b-987fe54d3ada	83333	Escherichia coli K 12	4	0.000564843
CPTAC	Breast	3b79c61f-922f-4445-b28c-20eb392bff4f	121627	Talaromyces rugulosus	35	4.48084e-05
CPTAC	Breast	3b79c61f-922f-4445-b28c-20eb392bff4f	1280	Staphylococcus aureus	15	0.00095365
CPTAC	Breast	3b79c61f-922f-4445-b28c-20eb392bff4f	1747	Cutibacterium acnes	25	0.00745087
CPTAC	Breast	3b79c61f-922f-4445-b28c-20eb392bff4f	2583588	Salmonella enterica subsp enterica serovar 1 4 5 12 i	1	0.00342992
CPTAC	Breast	3b79c61f-922f-4445-b28c-20eb392bff4f	287	Pseudomonas aeruginosa	17	0.000367536
CPTAC	Breast	3b79c61f-922f-4445-b28c-20eb392bff4f	332648	Botrytis cinerea B05 10	4	6.21417e-05
CPTAC	Breast	3b79c61f-922f-4445-b28c-20eb392bff4f	525919	Anaerococcus prevotii DSM 20548	18	0.00198398
CPTAC	Breast	3b79c61f-922f-4445-b28c-20eb392bff4f	550	Enterobacter cloacae	8	0.00499225
CPTAC	Breast	3b79c61f-922f-4445-b28c-20eb392bff4f	562	Escherichia coli	72653	0.248745
CPTAC	Breast	3b79c61f-922f-4445-b28c-20eb392bff4f	573	Klebsiella pneumoniae	19	0.0015095
CPTAC	Breast	3b79c61f-922f-4445-b28c-20eb392bff4f	578455	Thermothielavioides terrestris NRRL 8126	19	3.22491e-05
CPTAC	Breast	3b79c61f-922f-4445-b28c-20eb392bff4f	83333	Escherichia coli	729	0.00650629
CPTAC	Breast	3b79c61f-922f-4445-b28c-20eb392bff4f	83333	Escherichia coli K 12	5	0.00650629
CPTAC	Breast	41d6f903-5ac4-4481-aed9-fd141c7be021	1003335	Kluyveromyces marxianus DMKU3 1042	3	0.000112613
CPTAC	Breast	41d6f903-5ac4-4481-aed9-fd141c7be021	117567	Mycobacterium frederiksbergense	32	0.0129716
CPTAC	Breast	41d6f903-5ac4-4481-aed9-fd141c7be021	1280	Staphylococcus aureus	23	0.00300535
CPTAC	Breast	41d6f903-5ac4-4481-aed9-fd141c7be021	1314	Streptococcus pyogenes	21	0.000521552
CPTAC	Breast	41d6f903-5ac4-4481-aed9-fd141c7be021	1463158	Thermomonas carbonis	2	0.000646257
CPTAC	Breast	41d6f903-5ac4-4481-aed9-fd141c7be021	1499973	Escherichia marmotae	34	0.000677402
CPTAC	Breast	41d6f903-5ac4-4481-aed9-fd141c7be021	158836	Enterobacter hormaechei	1	0.00371103
CPTAC	Breast	41d6f903-5ac4-4481-aed9-fd141c7be021	1632864	Planctomyces sp SH PL14	12	0.00125277
CPTAC	Breast	41d6f903-5ac4-4481-aed9-fd141c7be021	1736675	Devosia sp A16	41	0.00352446
CPTAC	Breast	41d6f903-5ac4-4481-aed9-fd141c7be021	1747	Cutibacterium acnes	20	0.0017138
CPTAC	Breast	41d6f903-5ac4-4481-aed9-fd141c7be021	208962	Escherichia albertii	29	0.00436771
CPTAC	Breast	41d6f903-5ac4-4481-aed9-fd141c7be021	2303331	Solimonas sp K1W22B 7	1	9.68346e-05
CPTAC	Breast	41d6f903-5ac4-4481-aed9-fd141c7be021	2583588	Salmonella enterica subsp enterica serovar 1 4 5 12 i	1	0.00692669
CPTAC	Breast	41d6f903-5ac4-4481-aed9-fd141c7be021	269798	Cytophaga hutchinsonii ATCC 33406	16	0.000361506
CPTAC	Breast	41d6f903-5ac4-4481-aed9-fd141c7be021	287	Pseudomonas aeruginosa	69	0.00109747
CPTAC	Breast	41d6f903-5ac4-4481-aed9-fd141c7be021	28901	Salmonella enterica	27	0.00148926
CPTAC	Breast	41d6f903-5ac4-4481-aed9-fd141c7be021	332648	Botrytis cinerea B05 10	10	8.27663e-05
CPTAC	Breast	41d6f903-5ac4-4481-aed9-fd141c7be021	34062	Moraxella osloensis	30	0.00150114
CPTAC	Breast	41d6f903-5ac4-4481-aed9-fd141c7be021	470	Acinetobacter baumannii	35	0.00104884
CPTAC	Breast	41d6f903-5ac4-4481-aed9-fd141c7be021	546	Citrobacter freundii	7	0.00142051
CPTAC	Breast	41d6f903-5ac4-4481-aed9-fd141c7be021	550	Enterobacter cloacae	21	0.00368235
CPTAC	Breast	41d6f903-5ac4-4481-aed9-fd141c7be021	562	Escherichia coli	160919	0.358397
CPTAC	Breast	41d6f903-5ac4-4481-aed9-fd141c7be021	573	Klebsiella pneumoniae	36	0.00098153
CPTAC	Breast	41d6f903-5ac4-4481-aed9-fd141c7be021	578455	Thermothielavioides terrestris NRRL 8126	61	0.000121522
CPTAC	Breast	41d6f903-5ac4-4481-aed9-fd141c7be021	59201	Salmonella enterica	3	0.00301381
CPTAC	Breast	41d6f903-5ac4-4481-aed9-fd141c7be021	59201	Salmonella enterica subsp enterica	1	0.00301381
CPTAC	Breast	41d6f903-5ac4-4481-aed9-fd141c7be021	623	Shigella flexneri	38	0.00564645
CPTAC	Breast	41d6f903-5ac4-4481-aed9-fd141c7be021	670	Vibrio parahaemolyticus	27	0.000519328
CPTAC	Breast	41d6f903-5ac4-4481-aed9-fd141c7be021	72407	Klebsiella pneumoniae	7	0.00192483
CPTAC	Breast	41d6f903-5ac4-4481-aed9-fd141c7be021	729	Haemophilus parainfluenzae	12	0.000244232
CPTAC	Breast	41d6f903-5ac4-4481-aed9-fd141c7be021	83333	Escherichia coli	2203	0.0021723
CPTAC	Breast	41d6f903-5ac4-4481-aed9-fd141c7be021	83333	Escherichia coli K 12	4	0.0021723
CPTAC	Breast	41d6f903-5ac4-4481-aed9-fd141c7be021	927083	Sandaracinus amylolyticus	5	0.000314604
CPTAC	Breast	435866be-7544-48cc-954f-17748e1580c0	158836	Enterobacter hormaechei	2	0.0060494
CPTAC	Breast	435866be-7544-48cc-954f-17748e1580c0	550	Enterobacter cloacae	10	0.00598288
CPTAC	Breast	435866be-7544-48cc-954f-17748e1580c0	562	Escherichia coli	82189	0.589481
CPTAC	Breast	435866be-7544-48cc-954f-17748e1580c0	573	Klebsiella pneumoniae	30	0.000863628
CPTAC	Breast	435866be-7544-48cc-954f-17748e1580c0	622	Shigella dysenteriae	7	0.000882035
CPTAC	Breast	435866be-7544-48cc-954f-17748e1580c0	623	Shigella flexneri	14	0.00456718
CPTAC	Breast	4485b752-4496-4c89-aed9-30f735a8e399	158836	Enterobacter hormaechei	5	0.0017619
CPTAC	Breast	4485b752-4496-4c89-aed9-30f735a8e399	470	Acinetobacter baumannii	13	0.000590323
CPTAC	Breast	4485b752-4496-4c89-aed9-30f735a8e399	562	Escherichia coli	39928	0.602886
CPTAC	Breast	46e728bd-1969-4434-bdeb-ab636e8ef9d4	1280	Staphylococcus aureus	11	0.105301
CPTAC	Breast	47eada17-b3f3-4b29-bce7-eaddfdf6f83d	1280	Staphylococcus aureus	12	0.00320548
CPTAC	Breast	47eada17-b3f3-4b29-bce7-eaddfdf6f83d	158836	Enterobacter hormaechei	3	0.00121844
CPTAC	Breast	47eada17-b3f3-4b29-bce7-eaddfdf6f83d	332648	Botrytis cinerea B05 10	31	0.000569533
CPTAC	Breast	47eada17-b3f3-4b29-bce7-eaddfdf6f83d	34062	Moraxella osloensis	15	0.00121763
CPTAC	Breast	47eada17-b3f3-4b29-bce7-eaddfdf6f83d	562	Escherichia coli	39272	0.180643
CPTAC	Breast	47eada17-b3f3-4b29-bce7-eaddfdf6f83d	573	Klebsiella pneumoniae	14	0.00324888
CPTAC	Breast	47eada17-b3f3-4b29-bce7-eaddfdf6f83d	83333	Escherichia coli	564	0.00142401
CPTAC	Breast	47eada17-b3f3-4b29-bce7-eaddfdf6f83d	83333	Escherichia coli K 12	2	0.00142401
CPTAC	Breast	49379b08-1e67-4666-88d6-2791428b9d62	1499973	Escherichia marmotae	14	0.000264758
CPTAC	Breast	49379b08-1e67-4666-88d6-2791428b9d62	158836	Enterobacter hormaechei	1	0.00273847
CPTAC	Breast	49379b08-1e67-4666-88d6-2791428b9d62	2583588	Salmonella enterica subsp enterica serovar 1 4 5 12 i	2	0.00358935
CPTAC	Breast	49379b08-1e67-4666-88d6-2791428b9d62	332648	Botrytis cinerea B05 10	8	9.13657e-05
CPTAC	Breast	49379b08-1e67-4666-88d6-2791428b9d62	550	Enterobacter cloacae	8	0.00560994
CPTAC	Breast	49379b08-1e67-4666-88d6-2791428b9d62	562	Escherichia coli	86053	0.226663
CPTAC	Breast	49379b08-1e67-4666-88d6-2791428b9d62	564	Escherichia fergusonii	1	0.00228216
CPTAC	Breast	49379b08-1e67-4666-88d6-2791428b9d62	573	Klebsiella pneumoniae	12	0.00309983
CPTAC	Breast	49379b08-1e67-4666-88d6-2791428b9d62	578455	Thermothielavioides terrestris NRRL 8126	17	1.92268e-05
CPTAC	Breast	49379b08-1e67-4666-88d6-2791428b9d62	623	Shigella flexneri	7	0.0041166
CPTAC	Breast	49379b08-1e67-4666-88d6-2791428b9d62	83333	Escherichia coli	1077	0.00420869
CPTAC	Breast	4a9a8be4-1c11-4c8b-b943-77e122513731	158836	Enterobacter hormaechei	3	0.00193909
CPTAC	Breast	4a9a8be4-1c11-4c8b-b943-77e122513731	332648	Botrytis cinerea B05 10	23	0.000414746
CPTAC	Breast	4a9a8be4-1c11-4c8b-b943-77e122513731	34062	Moraxella osloensis	11	0.000725961
CPTAC	Breast	4a9a8be4-1c11-4c8b-b943-77e122513731	470	Acinetobacter baumannii	14	0.00125397
CPTAC	Breast	4a9a8be4-1c11-4c8b-b943-77e122513731	562	Escherichia coli	35435	0.614446
CPTAC	Breast	4afc1523-7cc6-403d-bbb6-ed1fd0d38617	1280	Staphylococcus aureus	9	0.00105553
CPTAC	Breast	4afc1523-7cc6-403d-bbb6-ed1fd0d38617	1499973	Escherichia marmotae	16	0.000272718
CPTAC	Breast	4afc1523-7cc6-403d-bbb6-ed1fd0d38617	158836	Enterobacter hormaechei	7	0.00198811
CPTAC	Breast	4afc1523-7cc6-403d-bbb6-ed1fd0d38617	1747	Cutibacterium acnes	33	0.00391712
CPTAC	Breast	4afc1523-7cc6-403d-bbb6-ed1fd0d38617	2583588	Salmonella enterica subsp enterica serovar 1 4 5 12 i	2	0.00159709
CPTAC	Breast	4afc1523-7cc6-403d-bbb6-ed1fd0d38617	28901	Salmonella enterica	13	0.00542969
CPTAC	Breast	4afc1523-7cc6-403d-bbb6-ed1fd0d38617	332648	Botrytis cinerea B05 10	4	6.72557e-05
CPTAC	Breast	4afc1523-7cc6-403d-bbb6-ed1fd0d38617	34062	Moraxella osloensis	14	0.000183837
CPTAC	Breast	4afc1523-7cc6-403d-bbb6-ed1fd0d38617	550	Enterobacter cloacae	9	0.00752995
CPTAC	Breast	4afc1523-7cc6-403d-bbb6-ed1fd0d38617	562	Escherichia coli	107346	0.131228
CPTAC	Breast	4afc1523-7cc6-403d-bbb6-ed1fd0d38617	573	Klebsiella pneumoniae	27	0.00172386
CPTAC	Breast	4afc1523-7cc6-403d-bbb6-ed1fd0d38617	578455	Thermothielavioides terrestris NRRL 8126	7	0.000232773
CPTAC	Breast	4afc1523-7cc6-403d-bbb6-ed1fd0d38617	83333	Escherichia coli	1285	0.00229343
CPTAC	Breast	4afc1523-7cc6-403d-bbb6-ed1fd0d38617	83333	Escherichia coli K 12	1	0.00229343
CPTAC	Breast	4b987a90-4779-4930-9206-69ea483acbac	1280	Staphylococcus aureus	8	0.000644184
CPTAC	Breast	4b987a90-4779-4930-9206-69ea483acbac	1499973	Escherichia marmotae	13	0.000398364
CPTAC	Breast	4b987a90-4779-4930-9206-69ea483acbac	158836	Enterobacter hormaechei	1	0.00399592
CPTAC	Breast	4b987a90-4779-4930-9206-69ea483acbac	1747	Cutibacterium acnes	98	0.00948302
CPTAC	Breast	4b987a90-4779-4930-9206-69ea483acbac	2583588	Salmonella enterica subsp enterica serovar 1 4 5 12 i	1	0.00355147
CPTAC	Breast	4b987a90-4779-4930-9206-69ea483acbac	28901	Salmonella enterica	14	0.00989147
CPTAC	Breast	4b987a90-4779-4930-9206-69ea483acbac	332648	Botrytis cinerea B05 10	6	8.45617e-05
CPTAC	Breast	4b987a90-4779-4930-9206-69ea483acbac	34062	Moraxella osloensis	17	0.000887039
CPTAC	Breast	4b987a90-4779-4930-9206-69ea483acbac	401472	Corynebacterium ureicelerivorans	27	0.00202649
CPTAC	Breast	4b987a90-4779-4930-9206-69ea483acbac	470	Acinetobacter baumannii	22	0.000386046
CPTAC	Breast	4b987a90-4779-4930-9206-69ea483acbac	550	Enterobacter cloacae	6	0.00531569
CPTAC	Breast	4b987a90-4779-4930-9206-69ea483acbac	562	Escherichia coli	61178	0.210865
CPTAC	Breast	4b987a90-4779-4930-9206-69ea483acbac	573	Klebsiella pneumoniae	8	0.00120871
CPTAC	Breast	4b987a90-4779-4930-9206-69ea483acbac	578455	Thermothielavioides terrestris NRRL 8126	15	3.0605e-05
CPTAC	Breast	4b987a90-4779-4930-9206-69ea483acbac	693977	Deinococcus proteolyticus MRP	8	0.00729318
CPTAC	Breast	4b987a90-4779-4930-9206-69ea483acbac	83333	Escherichia coli	692	0.000965826
CPTAC	Breast	4b987a90-4779-4930-9206-69ea483acbac	83333	Escherichia coli K 12	3	0.000965826
CPTAC	Breast	4c1cd8e1-befd-4323-9955-947fb79523a6	1396	Bacillus cereus	15	0.00476887
CPTAC	Breast	4c1cd8e1-befd-4323-9955-947fb79523a6	1747	Cutibacterium acnes	26	0.000885914
CPTAC	Breast	4c1cd8e1-befd-4323-9955-947fb79523a6	2735134	Sphingomonas sp AP4 R1	10	0.00111776
CPTAC	Breast	4c1cd8e1-befd-4323-9955-947fb79523a6	78587	Asticcacaulis excentricus	11	0.000577762
CPTAC	Breast	4cb87d16-3196-4e80-a0b9-ba1a3907fe18	29442	Pseudomonas tolaasii	97	0.00018833
CPTAC	Breast	4cb87d16-3196-4e80-a0b9-ba1a3907fe18	562	Escherichia coli	27888	0.555079
CPTAC	Breast	4ce4d688-ce22-43bf-817b-393ee751da34	1496	Clostridioides difficile	18	0.00076775
CPTAC	Breast	4ce4d688-ce22-43bf-817b-393ee751da34	158836	Enterobacter hormaechei	7	0.00356688
CPTAC	Breast	4ce4d688-ce22-43bf-817b-393ee751da34	292800	Flavonifractor plautii	26	0.000921019
CPTAC	Breast	4ce4d688-ce22-43bf-817b-393ee751da34	54005	Peptoniphilus harei	61	0.00192249
CPTAC	Breast	4ce4d688-ce22-43bf-817b-393ee751da34	546271	Selenomonas sputigena ATCC 35185	23	0.0025915
CPTAC	Breast	4ce4d688-ce22-43bf-817b-393ee751da34	562	Escherichia coli	102620	0.409792
CPTAC	Breast	4ce4d688-ce22-43bf-817b-393ee751da34	573	Klebsiella pneumoniae	27	0.00136171
CPTAC	Breast	4ce4d688-ce22-43bf-817b-393ee751da34	622	Shigella dysenteriae	8	0.00180744
CPTAC	Breast	4ce4d688-ce22-43bf-817b-393ee751da34	623	Shigella flexneri	18	0.00227912
CPTAC	Breast	4ce4d688-ce22-43bf-817b-393ee751da34	72407	Klebsiella pneumoniae	2	0.00193889
CPTAC	Breast	4ce4d688-ce22-43bf-817b-393ee751da34	818	Bacteroides thetaiotaomicron	110	0.183057
CPTAC	Breast	4ce4d688-ce22-43bf-817b-393ee751da34	824	Campylobacter gracilis	8	0.0175009
CPTAC	Breast	4ce4d688-ce22-43bf-817b-393ee751da34	83333	Escherichia coli	1311	0.00817204
CPTAC	Breast	4ce4d688-ce22-43bf-817b-393ee751da34	83333	Escherichia coli K 12	3	0.00817204
CPTAC	Breast	4ce4d688-ce22-43bf-817b-393ee751da34	84112	Eggerthella lenta	10	0.00241425
CPTAC	Breast	4ce4d688-ce22-43bf-817b-393ee751da34	879243	Porphyromonas asaccharolytica DSM 20707	25	0.00585633
CPTAC	Breast	4dc10240-c4ca-4b92-866b-af1542575fc8	1270	Micrococcus luteus	51	0.0227108
CPTAC	Breast	4dc10240-c4ca-4b92-866b-af1542575fc8	1280	Staphylococcus aureus	12	0.0147538
CPTAC	Breast	4dc10240-c4ca-4b92-866b-af1542575fc8	1499973	Escherichia marmotae	40	0.000677402
CPTAC	Breast	4dc10240-c4ca-4b92-866b-af1542575fc8	1747	Cutibacterium acnes	231	0.223579
CPTAC	Breast	4dc10240-c4ca-4b92-866b-af1542575fc8	287	Pseudomonas aeruginosa	19	0.000415254
CPTAC	Breast	4dc10240-c4ca-4b92-866b-af1542575fc8	28901	Salmonella enterica	19	0.00448013
CPTAC	Breast	4dc10240-c4ca-4b92-866b-af1542575fc8	332648	Botrytis cinerea B05 10	22	7.09734e-05
CPTAC	Breast	4dc10240-c4ca-4b92-866b-af1542575fc8	34062	Moraxella osloensis	63	0.0120917
CPTAC	Breast	4dc10240-c4ca-4b92-866b-af1542575fc8	546	Citrobacter freundii	5	0.00112761
CPTAC	Breast	4dc10240-c4ca-4b92-866b-af1542575fc8	550	Enterobacter cloacae	15	0.00452599
CPTAC	Breast	4dc10240-c4ca-4b92-866b-af1542575fc8	562	Escherichia coli	112150	0.362719
CPTAC	Breast	4dc10240-c4ca-4b92-866b-af1542575fc8	573	Klebsiella pneumoniae	25	0.00406408
CPTAC	Breast	4dc10240-c4ca-4b92-866b-af1542575fc8	578455	Thermothielavioides terrestris NRRL 8126	32	0.000112252
CPTAC	Breast	4dc10240-c4ca-4b92-866b-af1542575fc8	623	Shigella flexneri	23	0.00525055
CPTAC	Breast	4dc10240-c4ca-4b92-866b-af1542575fc8	83333	Escherichia coli	1699	0.00122942
CPTAC	Breast	4dc10240-c4ca-4b92-866b-af1542575fc8	83333	Escherichia coli K 12	2	0.00122942
CPTAC	Breast	4ebec7e0-8377-4c46-b153-d7b084aa7cab	1274	Dermacoccus nishinomiyaensis	20	0.0155905
CPTAC	Breast	4ebec7e0-8377-4c46-b153-d7b084aa7cab	1396	Bacillus cereus	19	0.000415757
CPTAC	Breast	4ebec7e0-8377-4c46-b153-d7b084aa7cab	1499687	Planococcus massiliensis	3	0.00137062
CPTAC	Breast	4ebec7e0-8377-4c46-b153-d7b084aa7cab	1747	Cutibacterium acnes	99	0.0320423
CPTAC	Breast	4ebec7e0-8377-4c46-b153-d7b084aa7cab	29382	Staphylococcus cohnii	11	0.000859576
CPTAC	Breast	4ebec7e0-8377-4c46-b153-d7b084aa7cab	29442	Pseudomonas tolaasii	180	0.00157054
CPTAC	Breast	4ebec7e0-8377-4c46-b153-d7b084aa7cab	43675	Rothia mucilaginosa	58	0.0021347
CPTAC	Breast	4ebec7e0-8377-4c46-b153-d7b084aa7cab	43771	Corynebacterium urealyticum	14	0.00304001
CPTAC	Breast	4ebec7e0-8377-4c46-b153-d7b084aa7cab	76775	Malassezia restricta	26	0.00147189
CPTAC	Breast	4f3915c7-3a11-4e80-85c5-0ce06111c449	158836	Enterobacter hormaechei	3	0.00320982
CPTAC	Breast	4f3915c7-3a11-4e80-85c5-0ce06111c449	2715164	Acinetobacter shaoyimingii	9	6.98359e-05
CPTAC	Breast	4f3915c7-3a11-4e80-85c5-0ce06111c449	287	Pseudomonas aeruginosa	32	0.000588049
CPTAC	Breast	4f3915c7-3a11-4e80-85c5-0ce06111c449	332648	Botrytis cinerea B05 10	3	6.0205e-05
CPTAC	Breast	4f3915c7-3a11-4e80-85c5-0ce06111c449	34062	Moraxella osloensis	15	0.000302124
CPTAC	Breast	4f3915c7-3a11-4e80-85c5-0ce06111c449	470	Acinetobacter baumannii	23	0.00200498
CPTAC	Breast	4f3915c7-3a11-4e80-85c5-0ce06111c449	550	Enterobacter cloacae	15	0.00485019
CPTAC	Breast	4f3915c7-3a11-4e80-85c5-0ce06111c449	562	Escherichia coli	69568	0.226663
CPTAC	Breast	4f3915c7-3a11-4e80-85c5-0ce06111c449	573	Klebsiella pneumoniae	20	0.00298927
CPTAC	Breast	4f3915c7-3a11-4e80-85c5-0ce06111c449	623	Shigella flexneri	12	0.00468425
CPTAC	Breast	4f3915c7-3a11-4e80-85c5-0ce06111c449	72407	Klebsiella pneumoniae subsp pneumoniae	1	0.00178109
CPTAC	Breast	4f3915c7-3a11-4e80-85c5-0ce06111c449	76775	Malassezia restricta	17	8.65425e-05
CPTAC	Breast	5619c1e7-4b0d-4815-8538-fd64cecd50d8	158836	Enterobacter hormaechei	5	0.00324548
CPTAC	Breast	5619c1e7-4b0d-4815-8538-fd64cecd50d8	332648	Botrytis cinerea B05 10	7	0.000165651
CPTAC	Breast	5619c1e7-4b0d-4815-8538-fd64cecd50d8	4896	Schizosaccharomyces pombe	28	0.000554958
CPTAC	Breast	5619c1e7-4b0d-4815-8538-fd64cecd50d8	562	Escherichia coli	52521	0.130979
CPTAC	Breast	5619c1e7-4b0d-4815-8538-fd64cecd50d8	573	Klebsiella pneumoniae	21	0.00395441
CPTAC	Breast	5c4ddb03-6ff9-4fb7-8e73-daf7b3460ae2	1499973	Escherichia marmotae	17	0.000456755
CPTAC	Breast	5c4ddb03-6ff9-4fb7-8e73-daf7b3460ae2	550	Enterobacter cloacae	8	0.00771583
CPTAC	Breast	5c4ddb03-6ff9-4fb7-8e73-daf7b3460ae2	562	Escherichia coli	73371	0.226663
CPTAC	Breast	5c4ddb03-6ff9-4fb7-8e73-daf7b3460ae2	573	Klebsiella pneumoniae	18	0.000646934
CPTAC	Breast	5c4ddb03-6ff9-4fb7-8e73-daf7b3460ae2	623	Shigella flexneri	3	0.00520882
CPTAC	Breast	5c4ddb03-6ff9-4fb7-8e73-daf7b3460ae2	72407	Klebsiella pneumoniae subsp pneumoniae	1	0.00281398
CPTAC	Breast	5c4ddb03-6ff9-4fb7-8e73-daf7b3460ae2	83333	Escherichia coli	1008	0.00571119
CPTAC	Breast	5c4ddb03-6ff9-4fb7-8e73-daf7b3460ae2	83333	Escherichia coli K 12	2	0.00571119
CPTAC	Breast	5d509130-5ef6-4669-87c6-709dea47db8a	1396	Bacillus cereus	10	0.611219
CPTAC	Breast	5daba4f6-7fa2-4a5d-923b-66148ca7a7e8	1499973	Escherichia marmotae	20	0.000306596
CPTAC	Breast	5daba4f6-7fa2-4a5d-923b-66148ca7a7e8	1747	Cutibacterium acnes	19	0.00172065
CPTAC	Breast	5daba4f6-7fa2-4a5d-923b-66148ca7a7e8	332648	Botrytis cinerea B05 10	6	0.000148996
CPTAC	Breast	5daba4f6-7fa2-4a5d-923b-66148ca7a7e8	34062	Moraxella osloensis	108	0.0205188
CPTAC	Breast	5daba4f6-7fa2-4a5d-923b-66148ca7a7e8	550	Enterobacter cloacae	13	0.00473806
CPTAC	Breast	5daba4f6-7fa2-4a5d-923b-66148ca7a7e8	562	Escherichia coli	90710	0.169998
CPTAC	Breast	5daba4f6-7fa2-4a5d-923b-66148ca7a7e8	573	Klebsiella pneumoniae	16	0.000727046
CPTAC	Breast	5daba4f6-7fa2-4a5d-923b-66148ca7a7e8	578455	Thermothielavioides terrestris NRRL 8126	17	3.73549e-05
CPTAC	Breast	5daba4f6-7fa2-4a5d-923b-66148ca7a7e8	623	Shigella flexneri	12	0.00395594
CPTAC	Breast	5daba4f6-7fa2-4a5d-923b-66148ca7a7e8	83333	Escherichia coli	1051	0.00609058
CPTAC	Breast	5dfee159-8121-4d47-b436-8fb5df60d636	1396	Bacillus cereus	15	0.0299886
CPTAC	Breast	5dfee159-8121-4d47-b436-8fb5df60d636	1747	Cutibacterium acnes	24	0.00238098
CPTAC	Breast	5dfee159-8121-4d47-b436-8fb5df60d636	38304	Corynebacterium tuberculostearicum	28	0.00216139
CPTAC	Breast	5dfee159-8121-4d47-b436-8fb5df60d636	562	Escherichia coli	347	0.322164
CPTAC	Breast	5dfee159-8121-4d47-b436-8fb5df60d636	661478	Fimbriimonas ginsengisoli Gsoil 348	4	0.00290221
CPTAC	Breast	5dfee159-8121-4d47-b436-8fb5df60d636	730	Haemophilus ducreyi	28	0.000364676
CPTAC	Breast	5f173a3c-89f0-41c9-bbd8-5256a0489d4e	1270	Micrococcus luteus	64	0.0052956
CPTAC	Breast	5f173a3c-89f0-41c9-bbd8-5256a0489d4e	1280	Staphylococcus aureus	51	0.0517731
CPTAC	Breast	5f173a3c-89f0-41c9-bbd8-5256a0489d4e	1499973	Escherichia marmotae	19	0.000380312
CPTAC	Breast	5f173a3c-89f0-41c9-bbd8-5256a0489d4e	1680	Bifidobacterium adolescentis	11	0.0023775
CPTAC	Breast	5f173a3c-89f0-41c9-bbd8-5256a0489d4e	1747	Cutibacterium acnes	55	0.0104655
CPTAC	Breast	5f173a3c-89f0-41c9-bbd8-5256a0489d4e	2571029	Brachybacterium sp SGAir0954	17	0.00410474
CPTAC	Breast	5f173a3c-89f0-41c9-bbd8-5256a0489d4e	287	Pseudomonas aeruginosa	20	0.000845397
CPTAC	Breast	5f173a3c-89f0-41c9-bbd8-5256a0489d4e	28901	Salmonella enterica	14	0.00429097
CPTAC	Breast	5f173a3c-89f0-41c9-bbd8-5256a0489d4e	332648	Botrytis cinerea B05 10	7	8.59987e-05
CPTAC	Breast	5f173a3c-89f0-41c9-bbd8-5256a0489d4e	38304	Corynebacterium tuberculostearicum	34	0.030367
CPTAC	Breast	5f173a3c-89f0-41c9-bbd8-5256a0489d4e	470	Acinetobacter baumannii	16	0.000570112
CPTAC	Breast	5f173a3c-89f0-41c9-bbd8-5256a0489d4e	525919	Anaerococcus prevotii DSM 20548	32	0.000815143
CPTAC	Breast	5f173a3c-89f0-41c9-bbd8-5256a0489d4e	546	Citrobacter freundii	9	0.00167183
CPTAC	Breast	5f173a3c-89f0-41c9-bbd8-5256a0489d4e	550	Enterobacter cloacae	8	0.00487685
CPTAC	Breast	5f173a3c-89f0-41c9-bbd8-5256a0489d4e	562	Escherichia coli	118075	0.251014
CPTAC	Breast	5f173a3c-89f0-41c9-bbd8-5256a0489d4e	573	Klebsiella pneumoniae	10	0.00410767
CPTAC	Breast	5f173a3c-89f0-41c9-bbd8-5256a0489d4e	578455	Thermothielavioides terrestris NRRL 8126	24	0.000391986
CPTAC	Breast	5f173a3c-89f0-41c9-bbd8-5256a0489d4e	623	Shigella flexneri	17	0.00399113
CPTAC	Breast	5f173a3c-89f0-41c9-bbd8-5256a0489d4e	72407	Klebsiella pneumoniae	1	0.00158973
CPTAC	Breast	5f173a3c-89f0-41c9-bbd8-5256a0489d4e	83333	Escherichia coli	1348	0.0106863
CPTAC	Breast	5f173a3c-89f0-41c9-bbd8-5256a0489d4e	83333	Escherichia coli K 12	4	0.0106863
CPTAC	Breast	63fff94a-41f1-414f-b152-78488e8e55f5	1396	Bacillus cereus	35	0.0259568
CPTAC	Breast	63fff94a-41f1-414f-b152-78488e8e55f5	1747	Cutibacterium acnes	29	0.000902638
CPTAC	Breast	63fff94a-41f1-414f-b152-78488e8e55f5	29442	Pseudomonas tolaasii	111	0.00762875
CPTAC	Breast	63fff94a-41f1-414f-b152-78488e8e55f5	332648	Botrytis cinerea B05 10	27	0.00102843
CPTAC	Breast	63fff94a-41f1-414f-b152-78488e8e55f5	34062	Moraxella osloensis	28	0.000711045
CPTAC	Breast	648c1be4-36fd-4980-b508-2fb2c9558c00	158836	Enterobacter hormaechei	1	0.00277421
CPTAC	Breast	648c1be4-36fd-4980-b508-2fb2c9558c00	1747	Cutibacterium acnes	18	0.000415645
CPTAC	Breast	648c1be4-36fd-4980-b508-2fb2c9558c00	2583588	Salmonella enterica subsp enterica serovar 1 4 5 12 i	2	0.00247902
CPTAC	Breast	648c1be4-36fd-4980-b508-2fb2c9558c00	550	Enterobacter cloacae	15	0.0029965
CPTAC	Breast	648c1be4-36fd-4980-b508-2fb2c9558c00	562	Escherichia coli	89609	0.149104
CPTAC	Breast	648c1be4-36fd-4980-b508-2fb2c9558c00	573	Klebsiella pneumoniae	27	0.00138376
CPTAC	Breast	648c1be4-36fd-4980-b508-2fb2c9558c00	623	Shigella flexneri	13	0.00175273
CPTAC	Breast	648c1be4-36fd-4980-b508-2fb2c9558c00	83333	Escherichia coli	1166	0.00429855
CPTAC	Breast	648c1be4-36fd-4980-b508-2fb2c9558c00	83333	Escherichia coli K 12	1	0.00429855
CPTAC	Breast	64e4c231-1793-44a8-8e80-b050658b42d6	1646498	Acinetobacter sp TTH0 4	75	0.222648
CPTAC	Breast	65d39d11-f7a9-4cda-93c7-f05830a49e5b	1270	Micrococcus luteus	22	0.0697964
CPTAC	Breast	65d39d11-f7a9-4cda-93c7-f05830a49e5b	2735134	Sphingomonas sp AP4 R1	41	0.029728
CPTAC	Breast	65d39d11-f7a9-4cda-93c7-f05830a49e5b	82995	Serratia grimesii	34	0.00590143
CPTAC	Breast	6a3b82ee-c799-4118-ad51-ab6e2c16b986	550	Enterobacter cloacae	10	0.00537748
CPTAC	Breast	6a3b82ee-c799-4118-ad51-ab6e2c16b986	562	Escherichia coli	90381	0.568197
CPTAC	Breast	6a3b82ee-c799-4118-ad51-ab6e2c16b986	573	Klebsiella pneumoniae	17	0.014893
CPTAC	Breast	6a3b82ee-c799-4118-ad51-ab6e2c16b986	623	Shigella flexneri	16	0.000765584
CPTAC	Breast	6a3b82ee-c799-4118-ad51-ab6e2c16b986	72407	Klebsiella pneumoniae	2	0.000878664
CPTAC	Breast	6a3b82ee-c799-4118-ad51-ab6e2c16b986	76775	Malassezia restricta	71	0.000479178
CPTAC	Breast	6e253781-2a49-4cae-9ce4-646003128843	1499973	Escherichia marmotae	21	0.000469205
CPTAC	Breast	6e253781-2a49-4cae-9ce4-646003128843	158836	Enterobacter hormaechei	4	0.00407543
CPTAC	Breast	6e253781-2a49-4cae-9ce4-646003128843	562	Escherichia coli	82093	0.598544
CPTAC	Breast	6e253781-2a49-4cae-9ce4-646003128843	573	Klebsiella pneumoniae	17	0.00663335
CPTAC	Breast	6e253781-2a49-4cae-9ce4-646003128843	623	Shigella flexneri	12	0.00290696
CPTAC	Breast	734bdfa0-5c38-4518-8e70-cd50ec6f8c92	108980	Acinetobacter ursingii	34	0.00419415
CPTAC	Breast	734bdfa0-5c38-4518-8e70-cd50ec6f8c92	1396	Bacillus cereus	5	0.00120665
CPTAC	Breast	734bdfa0-5c38-4518-8e70-cd50ec6f8c92	1747	Cutibacterium acnes	59	0.00100052
CPTAC	Breast	734bdfa0-5c38-4518-8e70-cd50ec6f8c92	287	Pseudomonas aeruginosa	244	0.00766556
CPTAC	Breast	734bdfa0-5c38-4518-8e70-cd50ec6f8c92	34062	Moraxella osloensis	484	0.179202
CPTAC	Breast	734bdfa0-5c38-4518-8e70-cd50ec6f8c92	40216	Acinetobacter radioresistens	78	0.0194345
CPTAC	Breast	734bdfa0-5c38-4518-8e70-cd50ec6f8c92	47885	Pseudomonas oryzihabitans	787	0.138616
CPTAC	Breast	734bdfa0-5c38-4518-8e70-cd50ec6f8c92	55601	Vibrio anguillarum	14	0.000849705
CPTAC	Breast	734bdfa0-5c38-4518-8e70-cd50ec6f8c92	573	Klebsiella pneumoniae	33	0.000204729
CPTAC	Breast	734bdfa0-5c38-4518-8e70-cd50ec6f8c92	76775	Malassezia restricta	25	0.000526607
CPTAC	Breast	748bc877-f3e7-4d78-afe8-6e90aaabc28a	1396	Bacillus cereus	38	0.00534074
CPTAC	Breast	748bc877-f3e7-4d78-afe8-6e90aaabc28a	1747	Cutibacterium acnes	226	0.151828
CPTAC	Breast	748bc877-f3e7-4d78-afe8-6e90aaabc28a	34062	Moraxella osloensis	33	0.0023784
CPTAC	Breast	748bc877-f3e7-4d78-afe8-6e90aaabc28a	55601	Vibrio anguillarum	93	0.00926881
CPTAC	Breast	748bc877-f3e7-4d78-afe8-6e90aaabc28a	76775	Malassezia restricta	155	0.00256202
CPTAC	Breast	749da78c-968f-4682-a2fa-5c82ce35a98d	1396	Bacillus cereus	13	0.0117473
CPTAC	Breast	749da78c-968f-4682-a2fa-5c82ce35a98d	1396	Salmonella phage TS13	2	0.0117473
CPTAC	Breast	749da78c-968f-4682-a2fa-5c82ce35a98d	1491	Clostridium botulinum	4	0.00351898
CPTAC	Breast	749da78c-968f-4682-a2fa-5c82ce35a98d	1491	Salmonella phage TS13	5	0.00351898
CPTAC	Breast	749da78c-968f-4682-a2fa-5c82ce35a98d	1747	Cutibacterium acnes	136	0.0287303
CPTAC	Breast	749da78c-968f-4682-a2fa-5c82ce35a98d	1747	Salmonella phage TS13	14	0.0287303
CPTAC	Breast	749da78c-968f-4682-a2fa-5c82ce35a98d	2500149	Salmonella phage TS13	232	0.00546025
CPTAC	Breast	749da78c-968f-4682-a2fa-5c82ce35a98d	34062	Moraxella osloensis	15	0.000555282
CPTAC	Breast	749da78c-968f-4682-a2fa-5c82ce35a98d	34062	Salmonella phage TS13	6	0.000555282
CPTAC	Breast	749da78c-968f-4682-a2fa-5c82ce35a98d	55601	Salmonella phage TS13	1	0.000629237
CPTAC	Breast	749da78c-968f-4682-a2fa-5c82ce35a98d	55601	Vibrio anguillarum	7	0.000629237
CPTAC	Breast	749da78c-968f-4682-a2fa-5c82ce35a98d	76775	Malassezia restricta	21	0.00182031
CPTAC	Breast	749da78c-968f-4682-a2fa-5c82ce35a98d	76775	Salmonella phage TS13	2	0.00182031
CPTAC	Breast	75196f5b-e656-4fd0-b3cf-1c55089674e2	1280	Staphylococcus aureus	43	0.0497739
CPTAC	Breast	75196f5b-e656-4fd0-b3cf-1c55089674e2	1290	Staphylococcus hominis	33	0.61529
CPTAC	Breast	75196f5b-e656-4fd0-b3cf-1c55089674e2	158836	Enterobacter hormaechei	1	0.00309206
CPTAC	Breast	75196f5b-e656-4fd0-b3cf-1c55089674e2	38304	Corynebacterium tuberculostearicum	16	0.0162664
CPTAC	Breast	75196f5b-e656-4fd0-b3cf-1c55089674e2	470	Acinetobacter baumannii	28	0.00244907
CPTAC	Breast	75196f5b-e656-4fd0-b3cf-1c55089674e2	562	Escherichia coli	21831	0.602886
CPTAC	Breast	7ad804b5-0e75-4562-99db-e6f508950c03	562	Escherichia coli	12567	0.873581
CPTAC	Breast	7b1ab337-54a7-458a-9385-12e5a4fe9d02	1499973	Escherichia marmotae	20	0.000457539
CPTAC	Breast	7b1ab337-54a7-458a-9385-12e5a4fe9d02	158836	Enterobacter hormaechei	3	0.00408961
CPTAC	Breast	7b1ab337-54a7-458a-9385-12e5a4fe9d02	1747	Cutibacterium acnes	21	0.00211971
CPTAC	Breast	7b1ab337-54a7-458a-9385-12e5a4fe9d02	2583588	Salmonella enterica subsp enterica serovar 1 4 5 12 i	1	0.00320572
CPTAC	Breast	7b1ab337-54a7-458a-9385-12e5a4fe9d02	28901	Salmonella enterica	19	0.00846019
CPTAC	Breast	7b1ab337-54a7-458a-9385-12e5a4fe9d02	34073	Variovorax paradoxus	69	0.00785561
CPTAC	Breast	7b1ab337-54a7-458a-9385-12e5a4fe9d02	470	Acinetobacter baumannii	27	0.00142102
CPTAC	Breast	7b1ab337-54a7-458a-9385-12e5a4fe9d02	550	Enterobacter cloacae	7	0.00559445
CPTAC	Breast	7b1ab337-54a7-458a-9385-12e5a4fe9d02	562	Escherichia coli	88641	0.186509
CPTAC	Breast	7b1ab337-54a7-458a-9385-12e5a4fe9d02	573	Klebsiella pneumoniae	13	0.00331328
CPTAC	Breast	7b1ab337-54a7-458a-9385-12e5a4fe9d02	623	Shigella flexneri	17	0.0061879
CPTAC	Breast	7b1ab337-54a7-458a-9385-12e5a4fe9d02	83333	Escherichia coli	1166	0.00234767
CPTAC	Breast	7b1ab337-54a7-458a-9385-12e5a4fe9d02	83333	Escherichia coli K 12	4	0.00234767
CPTAC	Breast	7b7eb959-7d58-48bc-8da3-6e4dad9a8ac5	1146883	Blastococcus saxobsidens DD2	1	0.00121225
CPTAC	Breast	7b7eb959-7d58-48bc-8da3-6e4dad9a8ac5	1275	Kocuria rosea	96	0.0158351
CPTAC	Breast	7b7eb959-7d58-48bc-8da3-6e4dad9a8ac5	1276	Kytococcus sedentarius	28	0.00132298
CPTAC	Breast	7b7eb959-7d58-48bc-8da3-6e4dad9a8ac5	1396	Bacillus cereus	7	0.000997987
CPTAC	Breast	7b7eb959-7d58-48bc-8da3-6e4dad9a8ac5	1404	Priestia megaterium	10	0.00589463
CPTAC	Breast	7b7eb959-7d58-48bc-8da3-6e4dad9a8ac5	2567881	Citricoccus sp SGAir0253	8	0.00123426
CPTAC	Breast	7b7eb959-7d58-48bc-8da3-6e4dad9a8ac5	287	Pseudomonas aeruginosa	26	0.180015
CPTAC	Breast	7b7eb959-7d58-48bc-8da3-6e4dad9a8ac5	29442	Pseudomonas tolaasii	36	0.00140235
CPTAC	Breast	7b7eb959-7d58-48bc-8da3-6e4dad9a8ac5	316	Pseudomonas stutzeri	1144	0.751186
CPTAC	Breast	7b7eb959-7d58-48bc-8da3-6e4dad9a8ac5	37928	Arthrobacter crystallopoietes	37	0.00958147
CPTAC	Breast	7b7eb959-7d58-48bc-8da3-6e4dad9a8ac5	402297	Nocardioides daphniae	5	0.00157787
CPTAC	Breast	7b7eb959-7d58-48bc-8da3-6e4dad9a8ac5	446469	Sanguibacter keddieii DSM 10542	111	0.00584911
CPTAC	Breast	7b7eb959-7d58-48bc-8da3-6e4dad9a8ac5	459472	Planococcus glaciei	41	0.00910372
CPTAC	Breast	7b7eb959-7d58-48bc-8da3-6e4dad9a8ac5	526225	Geodermatophilus obscurus DSM 43160	4	0.000689033
CPTAC	Breast	7b7eb959-7d58-48bc-8da3-6e4dad9a8ac5	562	Escherichia coli	17	0.0244725
CPTAC	Breast	7cb913f9-f6fe-4dbd-9651-435aaa1e37a5	1499973	Escherichia marmotae	15	0.000738822
CPTAC	Breast	7cb913f9-f6fe-4dbd-9651-435aaa1e37a5	152682	Sphingomonas melonis	28	0.0010622
CPTAC	Breast	7cb913f9-f6fe-4dbd-9651-435aaa1e37a5	1747	Cutibacterium acnes	23	0.000795874
CPTAC	Breast	7cb913f9-f6fe-4dbd-9651-435aaa1e37a5	2267833	Rhizobium oryzihabitans	32	0.00183885
CPTAC	Breast	7cb913f9-f6fe-4dbd-9651-435aaa1e37a5	2293838	Thermaerobacter sp PB12 4term	13	0.00068998
CPTAC	Breast	7cb913f9-f6fe-4dbd-9651-435aaa1e37a5	2583588	Salmonella enterica subsp enterica serovar 1 4 5 12 i	11	0.00140251
CPTAC	Breast	7cb913f9-f6fe-4dbd-9651-435aaa1e37a5	287	Pseudomonas aeruginosa	39	0.00212742
CPTAC	Breast	7cb913f9-f6fe-4dbd-9651-435aaa1e37a5	34062	Moraxella osloensis	12	0.000938348
CPTAC	Breast	7cb913f9-f6fe-4dbd-9651-435aaa1e37a5	34073	Variovorax paradoxus	311	0.907682
CPTAC	Breast	7cb913f9-f6fe-4dbd-9651-435aaa1e37a5	402626	Ralstonia pickettii 12J	13	0.000179798
CPTAC	Breast	7cb913f9-f6fe-4dbd-9651-435aaa1e37a5	488447	Burkholderia contaminans	29	0.00660584
CPTAC	Breast	7cb913f9-f6fe-4dbd-9651-435aaa1e37a5	543728	Variovorax paradoxus	1	0.00611987
CPTAC	Breast	7cb913f9-f6fe-4dbd-9651-435aaa1e37a5	543728	Variovorax paradoxus S110	35	0.00611987
CPTAC	Breast	7cb913f9-f6fe-4dbd-9651-435aaa1e37a5	550	Enterobacter cloacae	28	0.00455242
CPTAC	Breast	7cb913f9-f6fe-4dbd-9651-435aaa1e37a5	562	Escherichia coli	132639	0.363366
CPTAC	Breast	7cb913f9-f6fe-4dbd-9651-435aaa1e37a5	573	Klebsiella pneumoniae	50	0.00131207
CPTAC	Breast	7cb913f9-f6fe-4dbd-9651-435aaa1e37a5	595537	Variovorax paradoxus	119	0.0101105
CPTAC	Breast	7cb913f9-f6fe-4dbd-9651-435aaa1e37a5	595537	Variovorax paradoxus EPS	36	0.0101105
CPTAC	Breast	7cb913f9-f6fe-4dbd-9651-435aaa1e37a5	623	Shigella flexneri	23	0.00727372
CPTAC	Breast	7cb913f9-f6fe-4dbd-9651-435aaa1e37a5	83333	Escherichia coli	1471	0.00173612
CPTAC	Breast	7cb913f9-f6fe-4dbd-9651-435aaa1e37a5	83333	Escherichia coli K 12	4	0.00173612
CPTAC	Breast	7cce2f38-6568-426e-abe4-620faffc5d11	1280	Staphylococcus aureus	1	0.00199416
CPTAC	Breast	7cce2f38-6568-426e-abe4-620faffc5d11	1499973	Escherichia marmotae	16	0.000479256
CPTAC	Breast	7cce2f38-6568-426e-abe4-620faffc5d11	1747	Cutibacterium acnes	58	0.00664404
CPTAC	Breast	7cce2f38-6568-426e-abe4-620faffc5d11	2583588	Salmonella enterica subsp enterica serovar 1 4 5 12 i	2	0.00482946
CPTAC	Breast	7cce2f38-6568-426e-abe4-620faffc5d11	332648	Botrytis cinerea B05 10	3	9.13537e-05
CPTAC	Breast	7cce2f38-6568-426e-abe4-620faffc5d11	550	Enterobacter cloacae	12	0.00328468
CPTAC	Breast	7cce2f38-6568-426e-abe4-620faffc5d11	562	Escherichia coli	77100	0.204027
CPTAC	Breast	7cce2f38-6568-426e-abe4-620faffc5d11	573	Klebsiella pneumoniae	20	0.00377312
CPTAC	Breast	7cce2f38-6568-426e-abe4-620faffc5d11	578455	Thermothielavioides terrestris NRRL 8126	13	2.88393e-05
CPTAC	Breast	7cce2f38-6568-426e-abe4-620faffc5d11	623	Shigella flexneri	15	0.00519504
CPTAC	Breast	7d207f6d-7de9-40db-8f06-0ba1ce1314e2	1280	Staphylococcus aureus	32	0.00418494
CPTAC	Breast	7d207f6d-7de9-40db-8f06-0ba1ce1314e2	1499973	Escherichia marmotae	24	0.000457539
CPTAC	Breast	7d207f6d-7de9-40db-8f06-0ba1ce1314e2	1747	Cutibacterium acnes	91	0.0173177
CPTAC	Breast	7d207f6d-7de9-40db-8f06-0ba1ce1314e2	2583588	Salmonella enterica subsp enterica serovar 1 4 5 12 i	2	0.00569737
CPTAC	Breast	7d207f6d-7de9-40db-8f06-0ba1ce1314e2	287	Pseudomonas aeruginosa	39	0.000419725
CPTAC	Breast	7d207f6d-7de9-40db-8f06-0ba1ce1314e2	28901	Salmonella enterica	22	0.0093727
CPTAC	Breast	7d207f6d-7de9-40db-8f06-0ba1ce1314e2	332648	Botrytis cinerea B05 10	8	0.000240681
CPTAC	Breast	7d207f6d-7de9-40db-8f06-0ba1ce1314e2	34062	Moraxella osloensis	103	0.00935201
CPTAC	Breast	7d207f6d-7de9-40db-8f06-0ba1ce1314e2	470	Acinetobacter baumannii	19	0.000417572
CPTAC	Breast	7d207f6d-7de9-40db-8f06-0ba1ce1314e2	550	Enterobacter cloacae	22	0.00452599
CPTAC	Breast	7d207f6d-7de9-40db-8f06-0ba1ce1314e2	55601	Vibrio anguillarum	8	0.000272117
CPTAC	Breast	7d207f6d-7de9-40db-8f06-0ba1ce1314e2	562	Escherichia coli	177718	0.232988
CPTAC	Breast	7d207f6d-7de9-40db-8f06-0ba1ce1314e2	573	Klebsiella pneumoniae	39	0.00354591
CPTAC	Breast	7d207f6d-7de9-40db-8f06-0ba1ce1314e2	578455	Thermothielavioides terrestris NRRL 8126	41	9.32427e-05
CPTAC	Breast	7d207f6d-7de9-40db-8f06-0ba1ce1314e2	623	Shigella flexneri	29	0.00573904
CPTAC	Breast	7d207f6d-7de9-40db-8f06-0ba1ce1314e2	702967	Corynebacterium sp NML98 0116	1	0.0110448
CPTAC	Breast	7d207f6d-7de9-40db-8f06-0ba1ce1314e2	76775	Malassezia restricta	29	9.39498e-05
CPTAC	Breast	7d207f6d-7de9-40db-8f06-0ba1ce1314e2	83333	Escherichia coli	1804	0.00460782
CPTAC	Breast	7d207f6d-7de9-40db-8f06-0ba1ce1314e2	83333	Escherichia coli K 12	3	0.00460782
CPTAC	Breast	8256500e-ea1f-487e-9b69-7e6f6c992334	158836	Enterobacter hormaechei	2	0.00578992
CPTAC	Breast	8256500e-ea1f-487e-9b69-7e6f6c992334	287	Pseudomonas aeruginosa	24	0.00200205
CPTAC	Breast	8256500e-ea1f-487e-9b69-7e6f6c992334	29442	Pseudomonas tolaasii	3	0.000279924
CPTAC	Breast	8256500e-ea1f-487e-9b69-7e6f6c992334	562	Escherichia coli	63725	0.365705
CPTAC	Breast	8256500e-ea1f-487e-9b69-7e6f6c992334	623	Shigella flexneri	21	0.00431468
CPTAC	Breast	8444e068-9f61-4d8b-b19a-0c6499c2d3e6	1396	Bacillus cereus	37	0.00330082
CPTAC	Breast	8444e068-9f61-4d8b-b19a-0c6499c2d3e6	1404	Priestia megaterium	12	0.00242552
CPTAC	Breast	8444e068-9f61-4d8b-b19a-0c6499c2d3e6	1747	Cutibacterium acnes	44	0.0015481
CPTAC	Breast	8444e068-9f61-4d8b-b19a-0c6499c2d3e6	2086471	Adhaeribacter swui	3	0.00560032
CPTAC	Breast	8444e068-9f61-4d8b-b19a-0c6499c2d3e6	262324	Lysobacter gummosus	9	0.00324752
CPTAC	Breast	8444e068-9f61-4d8b-b19a-0c6499c2d3e6	29382	Staphylococcus cohnii	58	0.00310199
CPTAC	Breast	8444e068-9f61-4d8b-b19a-0c6499c2d3e6	35269	Woodchuck hepatitis virus	55	0.145291
CPTAC	Breast	8741e600-0b8a-49b8-b8ff-8da50864ace2	1280	Staphylococcus aureus	3	0.000965041
CPTAC	Breast	8741e600-0b8a-49b8-b8ff-8da50864ace2	1499973	Escherichia marmotae	15	0.000379659
CPTAC	Breast	8741e600-0b8a-49b8-b8ff-8da50864ace2	2583588	Salmonella enterica subsp enterica serovar 1 4 5 12 i	3	0.00220264
CPTAC	Breast	8741e600-0b8a-49b8-b8ff-8da50864ace2	332648	Botrytis cinerea B05 10	2	0.000714609
CPTAC	Breast	8741e600-0b8a-49b8-b8ff-8da50864ace2	550	Enterobacter cloacae	7	0.00542448
CPTAC	Breast	8741e600-0b8a-49b8-b8ff-8da50864ace2	562	Escherichia coli	94878	0.380317
CPTAC	Breast	8741e600-0b8a-49b8-b8ff-8da50864ace2	573	Klebsiella pneumoniae	21	0.00303395
CPTAC	Breast	8741e600-0b8a-49b8-b8ff-8da50864ace2	578455	Thermothielavioides terrestris NRRL 8126	12	0.000132863
CPTAC	Breast	8741e600-0b8a-49b8-b8ff-8da50864ace2	623	Shigella flexneri	16	0.00246449
CPTAC	Breast	8741e600-0b8a-49b8-b8ff-8da50864ace2	83333	Escherichia coli	1195	0.000628899
CPTAC	Breast	8741e600-0b8a-49b8-b8ff-8da50864ace2	83333	Escherichia coli K 12	4	0.000628899
CPTAC	Breast	87e3a9d0-69b6-4c3e-aa19-055c711e8b2e	158836	Enterobacter hormaechei	6	0.00308893
CPTAC	Breast	87e3a9d0-69b6-4c3e-aa19-055c711e8b2e	562	Escherichia coli	35065	0.613928
CPTAC	Breast	87e3a9d0-69b6-4c3e-aa19-055c711e8b2e	76775	Malassezia restricta	23	0.000845888
CPTAC	Breast	89987a2a-c0d2-4397-86ef-18cd81252cf1	1499973	Escherichia marmotae	18	0.000540671
CPTAC	Breast	89987a2a-c0d2-4397-86ef-18cd81252cf1	2575375	Pantoea sp SO10	38	0.00300033
CPTAC	Breast	89987a2a-c0d2-4397-86ef-18cd81252cf1	2583588	Salmonella enterica subsp enterica serovar 1 4 5 12 i	4	0.0028772
CPTAC	Breast	89987a2a-c0d2-4397-86ef-18cd81252cf1	291644	Bacteroides salyersiae	4	0.00294904
CPTAC	Breast	89987a2a-c0d2-4397-86ef-18cd81252cf1	488447	Burkholderia contaminans	17	0.0147477
CPTAC	Breast	89987a2a-c0d2-4397-86ef-18cd81252cf1	54005	Peptoniphilus harei	13	0.000210177
CPTAC	Breast	89987a2a-c0d2-4397-86ef-18cd81252cf1	550	Enterobacter cloacae	26	0.00731245
CPTAC	Breast	89987a2a-c0d2-4397-86ef-18cd81252cf1	562	Escherichia coli	109949	0.163127
CPTAC	Breast	89987a2a-c0d2-4397-86ef-18cd81252cf1	564	Escherichia fergusonii	2	0.00671127
CPTAC	Breast	89987a2a-c0d2-4397-86ef-18cd81252cf1	56646	Fusarium venenatum	195	0.0042743
CPTAC	Breast	89987a2a-c0d2-4397-86ef-18cd81252cf1	573	Klebsiella pneumoniae	38	0.00435666
CPTAC	Breast	89987a2a-c0d2-4397-86ef-18cd81252cf1	622	Shigella dysenteriae	12	0.00101697
CPTAC	Breast	89987a2a-c0d2-4397-86ef-18cd81252cf1	623	Shigella flexneri	21	0.00763312
CPTAC	Breast	89987a2a-c0d2-4397-86ef-18cd81252cf1	72407	Klebsiella pneumoniae	2	0.00472754
CPTAC	Breast	89987a2a-c0d2-4397-86ef-18cd81252cf1	72407	Klebsiella pneumoniae subsp pneumoniae	1	0.00472754
CPTAC	Breast	89987a2a-c0d2-4397-86ef-18cd81252cf1	930406	Escherichia coli O157 H16	1	0.00088224
CPTAC	Breast	89b5ed3c-3a44-4e0b-8258-02290c6c5abe	158836	Enterobacter hormaechei	6	0.00315924
CPTAC	Breast	89b5ed3c-3a44-4e0b-8258-02290c6c5abe	29442	Pseudomonas tolaasii	179	0.000195769
CPTAC	Breast	89b5ed3c-3a44-4e0b-8258-02290c6c5abe	562	Escherichia coli	39663	0.710334
CPTAC	Breast	8a9ee89a-5d79-4910-abea-d47f3cc1fd1c	158836	Enterobacter hormaechei	1	0.00206542
CPTAC	Breast	8a9ee89a-5d79-4910-abea-d47f3cc1fd1c	332648	Botrytis cinerea B05 10	10	7.76095e-05
CPTAC	Breast	8a9ee89a-5d79-4910-abea-d47f3cc1fd1c	550	Enterobacter cloacae	3	0.0038157
CPTAC	Breast	8a9ee89a-5d79-4910-abea-d47f3cc1fd1c	562	Escherichia coli	46711	0.295809
CPTAC	Breast	8a9ee89a-5d79-4910-abea-d47f3cc1fd1c	573	Klebsiella pneumoniae	16	0.000964998
CPTAC	Breast	8a9ee89a-5d79-4910-abea-d47f3cc1fd1c	76775	Malassezia restricta	82	0.00109008
CPTAC	Breast	8b816257-7aee-40a4-a318-57d4c72571b6	106648	Acinetobacter bereziniae	122	0.000602263
CPTAC	Breast	8b816257-7aee-40a4-a318-57d4c72571b6	1075	Fuscovulum blasticum	12	5.49855e-05
CPTAC	Breast	8b816257-7aee-40a4-a318-57d4c72571b6	108980	Acinetobacter ursingii	35	0.00138414
CPTAC	Breast	8b816257-7aee-40a4-a318-57d4c72571b6	122368	Cercospora beticola	39	0.000200636
CPTAC	Breast	8b816257-7aee-40a4-a318-57d4c72571b6	1270	Micrococcus luteus	483	0.0103674
CPTAC	Breast	8b816257-7aee-40a4-a318-57d4c72571b6	1280	Staphylococcus aureus	56	0.0133124
CPTAC	Breast	8b816257-7aee-40a4-a318-57d4c72571b6	1282	Staphylococcus epidermidis	132	0.0410704
CPTAC	Breast	8b816257-7aee-40a4-a318-57d4c72571b6	1290	Staphylococcus hominis	244	0.495266
CPTAC	Breast	8b816257-7aee-40a4-a318-57d4c72571b6	135740	Paracoccus kondratievae	54	0.000287461
CPTAC	Breast	8b816257-7aee-40a4-a318-57d4c72571b6	1379	Gemella haemolysans	71	0.00220287
CPTAC	Breast	8b816257-7aee-40a4-a318-57d4c72571b6	1396	Bacillus cereus	18	0.000940305
CPTAC	Breast	8b816257-7aee-40a4-a318-57d4c72571b6	1491	Clostridium botulinum	6	0.000238446
CPTAC	Breast	8b816257-7aee-40a4-a318-57d4c72571b6	1528099	Lawsonella clevelandensis	28	0.000459058
CPTAC	Breast	8b816257-7aee-40a4-a318-57d4c72571b6	1747	Cutibacterium acnes	865	0.0781943
CPTAC	Breast	8b816257-7aee-40a4-a318-57d4c72571b6	195105	Haematobacter massiliensis	7	0.000245671
CPTAC	Breast	8b816257-7aee-40a4-a318-57d4c72571b6	2099	Mesomycoplasma hyopneumoniae	27	0.000516981
CPTAC	Breast	8b816257-7aee-40a4-a318-57d4c72571b6	2184519	Hydrogenophaga sp NH 16	1	0.00017858
CPTAC	Breast	8b816257-7aee-40a4-a318-57d4c72571b6	223967	Methylorubrum populi	78	0.000461735
CPTAC	Breast	8b816257-7aee-40a4-a318-57d4c72571b6	2498451	Rheinheimera mangrovi	30	0.00032001
CPTAC	Breast	8b816257-7aee-40a4-a318-57d4c72571b6	2735134	Sphingomonas sp AP4 R1	4	0.000170154
CPTAC	Breast	8b816257-7aee-40a4-a318-57d4c72571b6	28037	Streptococcus mitis	184	0.0378761
CPTAC	Breast	8b816257-7aee-40a4-a318-57d4c72571b6	28132	Prevotella melaninogenica	52	0.00968243
CPTAC	Breast	8b816257-7aee-40a4-a318-57d4c72571b6	287	Pseudomonas aeruginosa	105	0.00815913
CPTAC	Breast	8b816257-7aee-40a4-a318-57d4c72571b6	29382	Staphylococcus cohnii	696	0.00146232
CPTAC	Breast	8b816257-7aee-40a4-a318-57d4c72571b6	29388	Staphylococcus capitis	8	0.017187
CPTAC	Breast	8b816257-7aee-40a4-a318-57d4c72571b6	303	Pseudomonas putida	422	0.00151336
CPTAC	Breast	8b816257-7aee-40a4-a318-57d4c72571b6	332648	Botrytis cinerea B05 10	57	0.0049996
CPTAC	Breast	8b816257-7aee-40a4-a318-57d4c72571b6	34062	Moraxella osloensis	1330	0.0852969
CPTAC	Breast	8b816257-7aee-40a4-a318-57d4c72571b6	343874	Empedobacter falsenii	11	0.00263576
CPTAC	Breast	8b816257-7aee-40a4-a318-57d4c72571b6	365046	Ramlibacter tataouinensis TTB310	3	0.00013485
CPTAC	Breast	8b816257-7aee-40a4-a318-57d4c72571b6	40214	Acinetobacter johnsonii	662	0.00450591
CPTAC	Breast	8b816257-7aee-40a4-a318-57d4c72571b6	40216	Acinetobacter radioresistens	105	0.00267711
CPTAC	Breast	8b816257-7aee-40a4-a318-57d4c72571b6	43768	Corynebacterium matruchotii	23	0.000905681
CPTAC	Breast	8b816257-7aee-40a4-a318-57d4c72571b6	43990	Corynebacterium segmentosum	21	0.000756717
CPTAC	Breast	8b816257-7aee-40a4-a318-57d4c72571b6	470	Acinetobacter baumannii	155	0.00298933
CPTAC	Breast	8b816257-7aee-40a4-a318-57d4c72571b6	55601	Vibrio anguillarum	24	0.000371462
CPTAC	Breast	8b816257-7aee-40a4-a318-57d4c72571b6	573	Klebsiella pneumoniae	173	0.000599369
CPTAC	Breast	8b816257-7aee-40a4-a318-57d4c72571b6	71999	Kocuria palustris	11	0.00199083
CPTAC	Breast	8b816257-7aee-40a4-a318-57d4c72571b6	72000	Kocuria rhizophila	187	0.00595512
CPTAC	Breast	8b816257-7aee-40a4-a318-57d4c72571b6	729	Haemophilus parainfluenzae	380	0.00627405
CPTAC	Breast	8b816257-7aee-40a4-a318-57d4c72571b6	76775	Malassezia restricta	157	0.000450501
CPTAC	Breast	8b816257-7aee-40a4-a318-57d4c72571b6	78587	Asticcacaulis excentricus	14	0.000113114
CPTAC	Breast	8b816257-7aee-40a4-a318-57d4c72571b6	82995	Serratia grimesii	7	0.000194781
CPTAC	Breast	8b816257-7aee-40a4-a318-57d4c72571b6	9	Buchnera aphidicola	8	0.00202
CPTAC	Breast	8c7d243f-b9d3-4eaa-a339-435a25288160	562	Escherichia coli	12777	0.955459
CPTAC	Breast	8dabfed6-1eb1-4915-8203-66093d2cf43f	1496	Clostridioides difficile	15	0.00065762
CPTAC	Breast	8dabfed6-1eb1-4915-8203-66093d2cf43f	1705617	Capnocytophaga sp oral taxon 323	1	0.000327891
CPTAC	Breast	8dabfed6-1eb1-4915-8203-66093d2cf43f	2583588	Salmonella enterica subsp enterica serovar 1 4 5 12 i	2	0.00426989
CPTAC	Breast	8dabfed6-1eb1-4915-8203-66093d2cf43f	292800	Flavonifractor plautii	46	0.00125947
CPTAC	Breast	8dabfed6-1eb1-4915-8203-66093d2cf43f	54005	Peptoniphilus harei	74	0.00187577
CPTAC	Breast	8dabfed6-1eb1-4915-8203-66093d2cf43f	546271	Selenomonas sputigena ATCC 35185	29	0.00995076
CPTAC	Breast	8dabfed6-1eb1-4915-8203-66093d2cf43f	550	Enterobacter cloacae	9	0.00286825
CPTAC	Breast	8dabfed6-1eb1-4915-8203-66093d2cf43f	553973	Clostridium hylemonae DSM 15053	13	0.00226868
CPTAC	Breast	8dabfed6-1eb1-4915-8203-66093d2cf43f	562	Escherichia coli	64870	0.0994403
CPTAC	Breast	8dabfed6-1eb1-4915-8203-66093d2cf43f	573	Klebsiella pneumoniae	15	0.000980671
CPTAC	Breast	8dabfed6-1eb1-4915-8203-66093d2cf43f	623	Shigella flexneri	11	0.00315755
CPTAC	Breast	8dabfed6-1eb1-4915-8203-66093d2cf43f	717608	Clostridium cf saccharolyticum K10	1	0.00027846
CPTAC	Breast	8dabfed6-1eb1-4915-8203-66093d2cf43f	742737	Hungatella hathewayi WAL 18680	2	0.000368888
CPTAC	Breast	8dabfed6-1eb1-4915-8203-66093d2cf43f	818	Bacteroides thetaiotaomicron	174	0.46456
CPTAC	Breast	8dabfed6-1eb1-4915-8203-66093d2cf43f	824	Campylobacter gracilis	26	0.0387951
CPTAC	Breast	8dabfed6-1eb1-4915-8203-66093d2cf43f	84112	Eggerthella lenta	11	0.00244046
CPTAC	Breast	8dabfed6-1eb1-4915-8203-66093d2cf43f	879243	Porphyromonas asaccharolytica DSM 20707	28	0.00352446
CPTAC	Breast	9051016e-8093-4fe6-9de6-ff0de96d92c7	109790	Lactobacillus jensenii	42	0.00613098
CPTAC	Breast	9051016e-8093-4fe6-9de6-ff0de96d92c7	1270	Micrococcus luteus	74	0.00289296
CPTAC	Breast	9051016e-8093-4fe6-9de6-ff0de96d92c7	1280	Staphylococcus aureus	14	0.00182117
CPTAC	Breast	9051016e-8093-4fe6-9de6-ff0de96d92c7	1314	Streptococcus pyogenes	9	0.00051712
CPTAC	Breast	9051016e-8093-4fe6-9de6-ff0de96d92c7	147802	Lactobacillus iners	538	0.511295
CPTAC	Breast	9051016e-8093-4fe6-9de6-ff0de96d92c7	1499973	Escherichia marmotae	16	0.000406293
CPTAC	Breast	9051016e-8093-4fe6-9de6-ff0de96d92c7	1613	Limosilactobacillus fermentum	16	0.00121403
CPTAC	Breast	9051016e-8093-4fe6-9de6-ff0de96d92c7	1747	Cutibacterium acnes	140	0.0110321
CPTAC	Breast	9051016e-8093-4fe6-9de6-ff0de96d92c7	2583588	Salmonella enterica subsp enterica serovar 1 4 5 12 i	4	0.00417497
CPTAC	Breast	9051016e-8093-4fe6-9de6-ff0de96d92c7	332648	Botrytis cinerea B05 10	4	6.85134e-05
CPTAC	Breast	9051016e-8093-4fe6-9de6-ff0de96d92c7	34062	Moraxella osloensis	40	0.0017057
CPTAC	Breast	9051016e-8093-4fe6-9de6-ff0de96d92c7	401472	Corynebacterium ureicelerivorans	34	0.00202028
CPTAC	Breast	9051016e-8093-4fe6-9de6-ff0de96d92c7	470	Acinetobacter baumannii	46	0.000841847
CPTAC	Breast	9051016e-8093-4fe6-9de6-ff0de96d92c7	47770	Lactobacillus crispatus	300	0.0407876
CPTAC	Breast	9051016e-8093-4fe6-9de6-ff0de96d92c7	550	Enterobacter cloacae	6	0.00309921
CPTAC	Breast	9051016e-8093-4fe6-9de6-ff0de96d92c7	562	Escherichia coli	109727	0.189759
CPTAC	Breast	9051016e-8093-4fe6-9de6-ff0de96d92c7	564	Escherichia fergusonii	1	0.00509905
CPTAC	Breast	9051016e-8093-4fe6-9de6-ff0de96d92c7	573	Klebsiella pneumoniae	27	0.000980671
CPTAC	Breast	9051016e-8093-4fe6-9de6-ff0de96d92c7	578455	Thermothielavioides terrestris NRRL 8126	26	3.80384e-05
CPTAC	Breast	9051016e-8093-4fe6-9de6-ff0de96d92c7	623	Shigella flexneri	31	0.00658442
CPTAC	Breast	9051016e-8093-4fe6-9de6-ff0de96d92c7	693977	Deinococcus proteolyticus MRP	2	0.00197491
CPTAC	Breast	9051016e-8093-4fe6-9de6-ff0de96d92c7	76775	Malassezia restricta	28	0.000102597
CPTAC	Breast	9051016e-8093-4fe6-9de6-ff0de96d92c7	83333	Escherichia coli	1428	0.00121701
CPTAC	Breast	9051016e-8093-4fe6-9de6-ff0de96d92c7	83333	Escherichia coli K 12	2	0.00121701
CPTAC	Breast	90e25e48-b679-4cd3-ad19-5983321ebd74	117567	Mycobacterium frederiksbergense	17	0.00463193
CPTAC	Breast	90e25e48-b679-4cd3-ad19-5983321ebd74	1463158	Thermomonas carbonis	2	0.000794757
CPTAC	Breast	90e25e48-b679-4cd3-ad19-5983321ebd74	1736675	Devosia sp A16	12	0.0034746
CPTAC	Breast	90e25e48-b679-4cd3-ad19-5983321ebd74	287	Pseudomonas aeruginosa	94	0.0035646
CPTAC	Breast	90e25e48-b679-4cd3-ad19-5983321ebd74	332648	Botrytis cinerea B05 10	2	0.000104945
CPTAC	Breast	90e25e48-b679-4cd3-ad19-5983321ebd74	470	Acinetobacter baumannii	60	0.00191073
CPTAC	Breast	90e25e48-b679-4cd3-ad19-5983321ebd74	4896	Schizosaccharomyces pombe	26	0.00282495
CPTAC	Breast	90e25e48-b679-4cd3-ad19-5983321ebd74	550	Enterobacter cloacae	3	0.00281004
CPTAC	Breast	90e25e48-b679-4cd3-ad19-5983321ebd74	55601	Vibrio anguillarum	18	8.27865e-05
CPTAC	Breast	90e25e48-b679-4cd3-ad19-5983321ebd74	562	Escherichia coli	44433	0.35998
CPTAC	Breast	90e25e48-b679-4cd3-ad19-5983321ebd74	573	Klebsiella pneumoniae	17	0.00107876
CPTAC	Breast	90e25e48-b679-4cd3-ad19-5983321ebd74	578455	Thermothielavioides terrestris NRRL 8126	6	4.31056e-05
CPTAC	Breast	90e25e48-b679-4cd3-ad19-5983321ebd74	654	Aeromonas veronii	20	0.000197517
CPTAC	Breast	90e25e48-b679-4cd3-ad19-5983321ebd74	78587	Asticcacaulis excentricus	13	0.000427665
CPTAC	Breast	957af4f0-2ef9-4ade-9d4b-beeadb985d0f	363835	Sphingomonas ginsengisoli An et al 2013	43	0.0121732
CPTAC	Breast	957af4f0-2ef9-4ade-9d4b-beeadb985d0f	562	Escherichia coli	195	0.0818488
CPTAC	Breast	957af4f0-2ef9-4ade-9d4b-beeadb985d0f	82995	Serratia grimesii	15	0.774687
CPTAC	Breast	97de0ec6-cb1d-447e-8b15-cef454727120	1396	Bacillus cereus	24	0.00186374
CPTAC	Breast	97de0ec6-cb1d-447e-8b15-cef454727120	1747	Cutibacterium acnes	23	0.0254892
CPTAC	Breast	97de0ec6-cb1d-447e-8b15-cef454727120	35269	Woodchuck hepatitis virus	46	0.0130786
CPTAC	Breast	97de0ec6-cb1d-447e-8b15-cef454727120	562	Escherichia coli	658	0.0474518
CPTAC	Breast	97de0ec6-cb1d-447e-8b15-cef454727120	562	Woodchuck hepatitis virus	3	0.0474518
CPTAC	Breast	97de0ec6-cb1d-447e-8b15-cef454727120	76775	Malassezia restricta	25	0.00180843
CPTAC	Breast	9c38cc51-ac3b-4ae0-afe3-4d76f001ae8e	158836	Enterobacter hormaechei	2	0.00407961
CPTAC	Breast	9c38cc51-ac3b-4ae0-afe3-4d76f001ae8e	28901	Salmonella enterica	13	NA
CPTAC	Breast	9c38cc51-ac3b-4ae0-afe3-4d76f001ae8e	550	Enterobacter cloacae	12	0.00500041
CPTAC	Breast	9c38cc51-ac3b-4ae0-afe3-4d76f001ae8e	562	Escherichia coli	91530	0.568197
CPTAC	Breast	9c38cc51-ac3b-4ae0-afe3-4d76f001ae8e	564	Escherichia fergusonii	1	0.00329703
CPTAC	Breast	9c38cc51-ac3b-4ae0-afe3-4d76f001ae8e	573	Klebsiella pneumoniae	16	0.00437788
CPTAC	Breast	9c38cc51-ac3b-4ae0-afe3-4d76f001ae8e	622	Shigella dysenteriae	4	0.0025469
CPTAC	Breast	9c38cc51-ac3b-4ae0-afe3-4d76f001ae8e	623	Shigella flexneri	16	0.00165301
CPTAC	Breast	9c38cc51-ac3b-4ae0-afe3-4d76f001ae8e	818	Bacteroides thetaiotaomicron	35	0.076466
CPTAC	Breast	9c38cc51-ac3b-4ae0-afe3-4d76f001ae8e	821	Phocaeicola vulgatus	11	0.00425546
CPTAC	Breast	9c38cc51-ac3b-4ae0-afe3-4d76f001ae8e	851	Fusobacterium nucleatum	41	0.320723
CPTAC	Breast	9d1bf404-3896-4532-b9bc-d91f7cbc1e00	1396	Bacillus cereus	13	0.00185204
CPTAC	Breast	9d1bf404-3896-4532-b9bc-d91f7cbc1e00	1747	Cutibacterium acnes	30	0.0324259
CPTAC	Breast	9d1bf404-3896-4532-b9bc-d91f7cbc1e00	2099	Mesomycoplasma hyopneumoniae	25	0.00122733
CPTAC	Breast	9d1bf404-3896-4532-b9bc-d91f7cbc1e00	34062	Moraxella osloensis	38	0.0291762
CPTAC	Breast	9d1bf404-3896-4532-b9bc-d91f7cbc1e00	562	Escherichia coli	195	0.699185
CPTAC	Breast	a474e5eb-bd87-4a5f-91aa-d3c350ec44d5	122368	Cercospora beticola	25	0.000187888
CPTAC	Breast	a474e5eb-bd87-4a5f-91aa-d3c350ec44d5	1499973	Escherichia marmotae	17	0.000632377
CPTAC	Breast	a474e5eb-bd87-4a5f-91aa-d3c350ec44d5	158836	Enterobacter hormaechei	1	0.00437572
CPTAC	Breast	a474e5eb-bd87-4a5f-91aa-d3c350ec44d5	2583588	Salmonella enterica subsp enterica serovar 1 4 5 12 i	3	0.00330219
CPTAC	Breast	a474e5eb-bd87-4a5f-91aa-d3c350ec44d5	367110	Neurospora crassa OR74A	8	7.85064e-05
CPTAC	Breast	a474e5eb-bd87-4a5f-91aa-d3c350ec44d5	550	Enterobacter cloacae	9	0.00453473
CPTAC	Breast	a474e5eb-bd87-4a5f-91aa-d3c350ec44d5	562	Escherichia coli	71191	0.330831
CPTAC	Breast	a474e5eb-bd87-4a5f-91aa-d3c350ec44d5	573	Klebsiella pneumoniae	13	0.00410767
CPTAC	Breast	a474e5eb-bd87-4a5f-91aa-d3c350ec44d5	623	Shigella flexneri	13	0.00200541
CPTAC	Breast	a739e3ff-f172-4f9c-94b6-b9fcc4458627	108980	Acinetobacter ursingii	10	0.00632907
CPTAC	Breast	a739e3ff-f172-4f9c-94b6-b9fcc4458627	121627	Talaromyces rugulosus	11	0.00071135
CPTAC	Breast	a739e3ff-f172-4f9c-94b6-b9fcc4458627	122368	Cercospora beticola	10	0.000283674
CPTAC	Breast	a739e3ff-f172-4f9c-94b6-b9fcc4458627	1224164	Corynebacterium vitaeruminis DSM 20294	34	0.00514316
CPTAC	Breast	a739e3ff-f172-4f9c-94b6-b9fcc4458627	1396	Bacillus cereus	13	0.000777297
CPTAC	Breast	a739e3ff-f172-4f9c-94b6-b9fcc4458627	1747	Cutibacterium acnes	54	0.00382351
CPTAC	Breast	a739e3ff-f172-4f9c-94b6-b9fcc4458627	2099	Mesomycoplasma hyopneumoniae	28	0.00168234
CPTAC	Breast	a739e3ff-f172-4f9c-94b6-b9fcc4458627	237258	Cloacibacterium normanense	25	0.0026522
CPTAC	Breast	a739e3ff-f172-4f9c-94b6-b9fcc4458627	29382	Staphylococcus cohnii	82	0.00376538
CPTAC	Breast	a739e3ff-f172-4f9c-94b6-b9fcc4458627	34062	Moraxella osloensis	13	0.00634005
CPTAC	Breast	a739e3ff-f172-4f9c-94b6-b9fcc4458627	470	Acinetobacter baumannii	29	0.0270094
CPTAC	Breast	a739e3ff-f172-4f9c-94b6-b9fcc4458627	55601	Vibrio anguillarum	10	0.000340433
CPTAC	Breast	a739e3ff-f172-4f9c-94b6-b9fcc4458627	562	Escherichia coli	169	0.0809414
CPTAC	Breast	a739e3ff-f172-4f9c-94b6-b9fcc4458627	76775	Malassezia restricta	61	0.00172364
CPTAC	Breast	a7581a96-0b0f-4ff5-834f-57169c26ac10	1282	Staphylococcus epidermidis	60	0.00693931
CPTAC	Breast	a7581a96-0b0f-4ff5-834f-57169c26ac10	1396	Bacillus cereus	15	0.000607362
CPTAC	Breast	a7581a96-0b0f-4ff5-834f-57169c26ac10	1705	Corynebacterium stationis	15	0.0017715
CPTAC	Breast	a7581a96-0b0f-4ff5-834f-57169c26ac10	1747	Cutibacterium acnes	21	0.00158604
CPTAC	Breast	a7581a96-0b0f-4ff5-834f-57169c26ac10	215580	Schlegelella thermodepolymerans	18	0.000476721
CPTAC	Breast	a7581a96-0b0f-4ff5-834f-57169c26ac10	223967	Methylorubrum populi	53	0.00107449
CPTAC	Breast	a7581a96-0b0f-4ff5-834f-57169c26ac10	2498451	Rheinheimera mangrovi	16	0.000563258
CPTAC	Breast	a7581a96-0b0f-4ff5-834f-57169c26ac10	2735134	Sphingomonas sp AP4 R1	12	0.00398249
CPTAC	Breast	a7581a96-0b0f-4ff5-834f-57169c26ac10	34062	Moraxella osloensis	29	0.000550849
CPTAC	Breast	a7581a96-0b0f-4ff5-834f-57169c26ac10	562	Escherichia coli	390	0.00850256
CPTAC	Breast	a7581a96-0b0f-4ff5-834f-57169c26ac10	78587	Asticcacaulis excentricus	15	0.00024455
CPTAC	Breast	a7581a96-0b0f-4ff5-834f-57169c26ac10	82995	Serratia grimesii	25	0.522477
CPTAC	Breast	a9972ef0-7002-463a-bc65-c59c6d50ac59	1499973	Escherichia marmotae	13	0.000379659
CPTAC	Breast	a9972ef0-7002-463a-bc65-c59c6d50ac59	158836	Enterobacter hormaechei	6	0.00320432
CPTAC	Breast	a9972ef0-7002-463a-bc65-c59c6d50ac59	562	Escherichia coli	64517	0.211413
CPTAC	Breast	a9972ef0-7002-463a-bc65-c59c6d50ac59	573	Klebsiella pneumoniae	18	0.000885131
CPTAC	Breast	a9972ef0-7002-463a-bc65-c59c6d50ac59	623	Shigella flexneri	12	0.00569345
CPTAC	Breast	ab74001f-e870-4a5b-a2bf-5f032c5f762b	1499973	Escherichia marmotae	16	0.000418908
CPTAC	Breast	ab74001f-e870-4a5b-a2bf-5f032c5f762b	158836	Enterobacter hormaechei	4	0.00451116
CPTAC	Breast	ab74001f-e870-4a5b-a2bf-5f032c5f762b	2583588	Salmonella enterica subsp enterica serovar 1 4 5 12 i	2	0.0054842
CPTAC	Breast	ab74001f-e870-4a5b-a2bf-5f032c5f762b	562	Escherichia coli	80604	0.569542
CPTAC	Breast	ab74001f-e870-4a5b-a2bf-5f032c5f762b	573	Klebsiella pneumoniae	25	0.00498103
CPTAC	Breast	ab74001f-e870-4a5b-a2bf-5f032c5f762b	623	Shigella flexneri	21	0.00564307
CPTAC	Breast	ab74001f-e870-4a5b-a2bf-5f032c5f762b	72407	Klebsiella pneumoniae	2	0.00395831
CPTAC	Breast	ab74001f-e870-4a5b-a2bf-5f032c5f762b	83333	Escherichia coli	1103	0.0154736
CPTAC	Breast	ad3dbcd4-b766-47c0-8c57-007392299aa0	562	Escherichia coli	24325	0.529108
CPTAC	Breast	ad3dbcd4-b766-47c0-8c57-007392299aa0	76775	Malassezia restricta	25	0.0011229
CPTAC	Breast	aeb6046b-c9fe-4e8e-8a36-6ebb257f0850	562	Escherichia coli	21	0.307172
CPTAC	Breast	b1aeced1-1b77-41ac-92ee-189f94c1650f	562	Escherichia coli	101	0.0491061
CPTAC	Breast	b29b00ab-501a-4797-babc-6628eba5f501	158836	Enterobacter hormaechei	1	0.00400919
CPTAC	Breast	b29b00ab-501a-4797-babc-6628eba5f501	287	Pseudomonas aeruginosa	94	0.0591627
CPTAC	Breast	b29b00ab-501a-4797-babc-6628eba5f501	562	Escherichia coli	30713	0.70205
CPTAC	Breast	b3f340aa-2d86-432e-bd2f-80dc6adf4fa9	158836	Enterobacter hormaechei	3	0.00174718
CPTAC	Breast	b3f340aa-2d86-432e-bd2f-80dc6adf4fa9	29442	Pseudomonas tolaasii	100	0.000168522
CPTAC	Breast	b3f340aa-2d86-432e-bd2f-80dc6adf4fa9	562	Escherichia coli	25643	0.749002
CPTAC	Breast	b4a6158e-daee-4605-a16d-568b212c863b	121627	Talaromyces rugulosus	25	8.89941e-05
CPTAC	Breast	b4a6158e-daee-4605-a16d-568b212c863b	1499973	Escherichia marmotae	21	0.000543282
CPTAC	Breast	b4a6158e-daee-4605-a16d-568b212c863b	1747	Cutibacterium acnes	18	0.00399316
CPTAC	Breast	b4a6158e-daee-4605-a16d-568b212c863b	28901	Salmonella enterica	11	0.00957117
CPTAC	Breast	b4a6158e-daee-4605-a16d-568b212c863b	332648	Botrytis cinerea B05 10	14	0.00025853
CPTAC	Breast	b4a6158e-daee-4605-a16d-568b212c863b	550	Enterobacter cloacae	10	0.00458548
CPTAC	Breast	b4a6158e-daee-4605-a16d-568b212c863b	562	Escherichia coli	103644	0.225376
CPTAC	Breast	b4a6158e-daee-4605-a16d-568b212c863b	564	Escherichia fergusonii	1	0.00255878
CPTAC	Breast	b4a6158e-daee-4605-a16d-568b212c863b	573	Klebsiella pneumoniae	23	0.000964502
CPTAC	Breast	b4a6158e-daee-4605-a16d-568b212c863b	578455	Thermothielavioides terrestris NRRL 8126	23	3.43987e-05
CPTAC	Breast	b4a6158e-daee-4605-a16d-568b212c863b	623	Shigella flexneri	21	0.00187291
CPTAC	Breast	b4a6158e-daee-4605-a16d-568b212c863b	83333	Escherichia coli	1466	0.00729071
CPTAC	Breast	b4a6158e-daee-4605-a16d-568b212c863b	83333	Escherichia coli K 12	2	0.00729071
CPTAC	Breast	b5b99dc0-b9e7-4b80-89cd-f42e9b2ed710	158836	Enterobacter hormaechei	3	0.00258637
CPTAC	Breast	b5b99dc0-b9e7-4b80-89cd-f42e9b2ed710	1747	Cutibacterium acnes	19	0.00168097
CPTAC	Breast	b5b99dc0-b9e7-4b80-89cd-f42e9b2ed710	287	Pseudomonas aeruginosa	20	0.000806701
CPTAC	Breast	b5b99dc0-b9e7-4b80-89cd-f42e9b2ed710	28901	Salmonella enterica	13	0.0142579
CPTAC	Breast	b5b99dc0-b9e7-4b80-89cd-f42e9b2ed710	332648	Botrytis cinerea B05 10	11	0.000146734
CPTAC	Breast	b5b99dc0-b9e7-4b80-89cd-f42e9b2ed710	4896	Schizosaccharomyces pombe	28	0.00203855
CPTAC	Breast	b5b99dc0-b9e7-4b80-89cd-f42e9b2ed710	550	Enterobacter cloacae	12	0.00128046
CPTAC	Breast	b5b99dc0-b9e7-4b80-89cd-f42e9b2ed710	562	Escherichia coli	81393	0.113733
CPTAC	Breast	b5b99dc0-b9e7-4b80-89cd-f42e9b2ed710	564	Escherichia fergusonii	1	0.00411845
CPTAC	Breast	b5b99dc0-b9e7-4b80-89cd-f42e9b2ed710	573	Klebsiella pneumoniae	15	0.00303395
CPTAC	Breast	b5b99dc0-b9e7-4b80-89cd-f42e9b2ed710	578455	Thermothielavioides terrestris NRRL 8126	27	2.88393e-05
CPTAC	Breast	b5b99dc0-b9e7-4b80-89cd-f42e9b2ed710	623	Shigella flexneri	12	0.00449747
CPTAC	Breast	b5b99dc0-b9e7-4b80-89cd-f42e9b2ed710	83333	Escherichia coli	1115	0.00200804
CPTAC	Breast	b5b99dc0-b9e7-4b80-89cd-f42e9b2ed710	83333	Escherichia coli K 12	2	0.00200804
CPTAC	Breast	b6689457-11c5-4930-b8f6-ebb578c36478	1396	Bacillus cereus	10	0.00134942
CPTAC	Breast	b6689457-11c5-4930-b8f6-ebb578c36478	1404	Priestia megaterium	9	0.000186677
CPTAC	Breast	b6689457-11c5-4930-b8f6-ebb578c36478	1517	Thermoanaerobacterium thermosaccharolyticum	30	0.0106794
CPTAC	Breast	b6689457-11c5-4930-b8f6-ebb578c36478	1747	Cutibacterium acnes	192	0.0485576
CPTAC	Breast	b6689457-11c5-4930-b8f6-ebb578c36478	29382	Staphylococcus cohnii	20	0.00512802
CPTAC	Breast	b6689457-11c5-4930-b8f6-ebb578c36478	297	Hydrogenophilus thermoluteolus	11	0.000852646
CPTAC	Breast	b6689457-11c5-4930-b8f6-ebb578c36478	322104	Scheffersomyces stipitis CBS 6054	2	0.00353898
CPTAC	Breast	b6689457-11c5-4930-b8f6-ebb578c36478	34062	Moraxella osloensis	62	0.0148979
CPTAC	Breast	b6689457-11c5-4930-b8f6-ebb578c36478	55601	Vibrio anguillarum	29	0.000335205
CPTAC	Breast	b6689457-11c5-4930-b8f6-ebb578c36478	71999	Kocuria palustris	19	0.0011182
CPTAC	Breast	b6689457-11c5-4930-b8f6-ebb578c36478	76775	Malassezia restricta	146	0.00215539
CPTAC	Breast	b7b6b33b-5052-4538-8147-e82f69d03dda	158836	Enterobacter hormaechei	1	0.00366146
CPTAC	Breast	b7b6b33b-5052-4538-8147-e82f69d03dda	562	Escherichia coli	27677	0.545198
CPTAC	Breast	b7b6b33b-5052-4538-8147-e82f69d03dda	76775	Malassezia restricta	22	0.000598858
CPTAC	Breast	b89bc06f-91ca-4dd7-834d-87bb730048cd	109328	Leptotrichia trevisanii	26	0.000808029
CPTAC	Breast	b89bc06f-91ca-4dd7-834d-87bb730048cd	1446746	Escherichia coli	2	0.00434532
CPTAC	Breast	b89bc06f-91ca-4dd7-834d-87bb730048cd	1446746	Escherichia coli O6 H16	1	0.00434532
CPTAC	Breast	b89bc06f-91ca-4dd7-834d-87bb730048cd	1499973	Escherichia marmotae	74	0.0019795
CPTAC	Breast	b89bc06f-91ca-4dd7-834d-87bb730048cd	158836	Enterobacter hormaechei	4	0.00627529
CPTAC	Breast	b89bc06f-91ca-4dd7-834d-87bb730048cd	1747	Cutibacterium acnes	26	0.00416341
CPTAC	Breast	b89bc06f-91ca-4dd7-834d-87bb730048cd	208223	Kosakonia cowanii	9	0.00272212
CPTAC	Breast	b89bc06f-91ca-4dd7-834d-87bb730048cd	208962	Escherichia albertii	22	0.0153071
CPTAC	Breast	b89bc06f-91ca-4dd7-834d-87bb730048cd	28901	Salmonella enterica	75	0.0178184
CPTAC	Breast	b89bc06f-91ca-4dd7-834d-87bb730048cd	292800	Flavonifractor plautii	31	0.00197534
CPTAC	Breast	b89bc06f-91ca-4dd7-834d-87bb730048cd	316	Pseudomonas stutzeri	39	0.000635485
CPTAC	Breast	b89bc06f-91ca-4dd7-834d-87bb730048cd	47770	Lactobacillus crispatus	36	0.00489365
CPTAC	Breast	b89bc06f-91ca-4dd7-834d-87bb730048cd	488447	Burkholderia contaminans	35	0.00287225
CPTAC	Breast	b89bc06f-91ca-4dd7-834d-87bb730048cd	54005	Peptoniphilus harei	22	0.000608719
CPTAC	Breast	b89bc06f-91ca-4dd7-834d-87bb730048cd	546271	Selenomonas sputigena ATCC 35185	20	0.000815853
CPTAC	Breast	b89bc06f-91ca-4dd7-834d-87bb730048cd	550	Enterobacter cloacae	51	0.00263664
CPTAC	Breast	b89bc06f-91ca-4dd7-834d-87bb730048cd	562	Escherichia coli	427345	0.567392
CPTAC	Breast	b89bc06f-91ca-4dd7-834d-87bb730048cd	564	Escherichia fergusonii	2	0.00663499
CPTAC	Breast	b89bc06f-91ca-4dd7-834d-87bb730048cd	571	Klebsiella oxytoca	25	0.00520177
CPTAC	Breast	b89bc06f-91ca-4dd7-834d-87bb730048cd	573	Klebsiella pneumoniae	75	0.000664757
CPTAC	Breast	b89bc06f-91ca-4dd7-834d-87bb730048cd	59201	Salmonella enterica	6	0.103086
CPTAC	Breast	b89bc06f-91ca-4dd7-834d-87bb730048cd	622	Shigella dysenteriae	28	0.00377546
CPTAC	Breast	b89bc06f-91ca-4dd7-834d-87bb730048cd	623	Shigella flexneri	87	0.00914322
CPTAC	Breast	b89bc06f-91ca-4dd7-834d-87bb730048cd	72407	Klebsiella pneumoniae	6	0.00176784
CPTAC	Breast	b89bc06f-91ca-4dd7-834d-87bb730048cd	72407	Klebsiella pneumoniae subsp pneumoniae	2	0.00176784
CPTAC	Breast	b89bc06f-91ca-4dd7-834d-87bb730048cd	818	Bacteroides thetaiotaomicron	85	0.0711377
CPTAC	Breast	b89bc06f-91ca-4dd7-834d-87bb730048cd	824	Campylobacter gracilis	17	0.0205153
CPTAC	Breast	b89bc06f-91ca-4dd7-834d-87bb730048cd	83333	Escherichia coli	5573	0.0248266
CPTAC	Breast	b89bc06f-91ca-4dd7-834d-87bb730048cd	83333	Escherichia coli K 12	5	0.0248266
CPTAC	Breast	b89bc06f-91ca-4dd7-834d-87bb730048cd	83334	Escherichia coli	10382	0.0109969
CPTAC	Breast	b89bc06f-91ca-4dd7-834d-87bb730048cd	83334	Escherichia coli O157 H7	41	0.0109969
CPTAC	Breast	b89bc06f-91ca-4dd7-834d-87bb730048cd	879243	Porphyromonas asaccharolytica DSM 20707	22	0.00865758
CPTAC	Breast	ba0570bd-508d-4b93-b147-365af6a86241	1396	Bacillus cereus	15	0.00765593
CPTAC	Breast	ba0570bd-508d-4b93-b147-365af6a86241	1528099	Lawsonella clevelandensis	91	0.00119427
CPTAC	Breast	ba0570bd-508d-4b93-b147-365af6a86241	1747	Cutibacterium acnes	143	0.618864
CPTAC	Breast	ba0570bd-508d-4b93-b147-365af6a86241	34062	Moraxella osloensis	13	0.00106262
CPTAC	Breast	ba0570bd-508d-4b93-b147-365af6a86241	55601	Vibrio anguillarum	12	0.000691859
CPTAC	Breast	be1d099f-2fda-4ef6-a990-9aeaaa301c0c	562	Escherichia coli	20232	0.749002
CPTAC	Breast	be1d099f-2fda-4ef6-a990-9aeaaa301c0c	573	Klebsiella pneumoniae	10	0.00185535
CPTAC	Breast	c18e524d-4a68-4fc2-9a21-83ee8a762aa8	1499973	Escherichia marmotae	18	0.000254047
CPTAC	Breast	c18e524d-4a68-4fc2-9a21-83ee8a762aa8	158836	Enterobacter hormaechei	7	0.00119234
CPTAC	Breast	c18e524d-4a68-4fc2-9a21-83ee8a762aa8	287	Pseudomonas aeruginosa	43	0.00274827
CPTAC	Breast	c18e524d-4a68-4fc2-9a21-83ee8a762aa8	562	Escherichia coli	84392	0.656452
CPTAC	Breast	c18e524d-4a68-4fc2-9a21-83ee8a762aa8	573	Klebsiella pneumoniae	47	0.00779106
CPTAC	Breast	c18e524d-4a68-4fc2-9a21-83ee8a762aa8	623	Shigella flexneri	15	0.00187291
CPTAC	Breast	c1e35a75-04f5-4347-a3e8-05dc03ce7c36	32604	Human betaherpesvirus 6B	20	0.360854
CPTAC	Breast	c5b72fde-2cf0-4dbc-8cde-41840080d542	562	Escherichia coli	14271	0.811556
CPTAC	Breast	cefdeeb4-6df4-42d9-af9d-b78a6cad1ad1	1280	Staphylococcus aureus	162	0.00616187
CPTAC	Breast	cefdeeb4-6df4-42d9-af9d-b78a6cad1ad1	1290	Staphylococcus hominis	281	0.850332
CPTAC	Breast	cefdeeb4-6df4-42d9-af9d-b78a6cad1ad1	1747	Cutibacterium acnes	59	0.0128656
CPTAC	Breast	cefdeeb4-6df4-42d9-af9d-b78a6cad1ad1	2735134	Sphingomonas sp AP4 R1	16	0.00119977
CPTAC	Breast	d43d749c-eea4-4467-a1c9-751923cefbc6	1280	Staphylococcus aureus	18	0.00037056
CPTAC	Breast	d43d749c-eea4-4467-a1c9-751923cefbc6	158836	Enterobacter hormaechei	4	0.00335414
CPTAC	Breast	d43d749c-eea4-4467-a1c9-751923cefbc6	1747	Cutibacterium acnes	24	0.0212424
CPTAC	Breast	d43d749c-eea4-4467-a1c9-751923cefbc6	287	Pseudomonas aeruginosa	28	0.000468185
CPTAC	Breast	d43d749c-eea4-4467-a1c9-751923cefbc6	34062	Moraxella osloensis	16	0.00086388
CPTAC	Breast	d43d749c-eea4-4467-a1c9-751923cefbc6	470	Acinetobacter baumannii	14	0.000830841
CPTAC	Breast	d43d749c-eea4-4467-a1c9-751923cefbc6	562	Escherichia coli	61806	0.352511
CPTAC	Breast	d43d749c-eea4-4467-a1c9-751923cefbc6	573	Klebsiella pneumoniae	15	0.00384709
CPTAC	Breast	d43d749c-eea4-4467-a1c9-751923cefbc6	578455	Thermothielavioides terrestris NRRL 8126	7	0.000109374
CPTAC	Breast	d5ede4e4-88e4-43f5-81ec-9b1d2abb79fa	1747	Cutibacterium acnes	16	0.137038
CPTAC	Breast	dbd80d19-e9cc-4ae1-8f7a-8db159889721	562	Escherichia coli	16	0.278691
CPTAC	Breast	dddabbdc-a8b0-4571-820d-ed39781cebed	1260	Finegoldia magna	40	0.00958495
CPTAC	Breast	dddabbdc-a8b0-4571-820d-ed39781cebed	1280	Staphylococcus aureus	22	0.00184594
CPTAC	Breast	dddabbdc-a8b0-4571-820d-ed39781cebed	146827	Corynebacterium simulans	474	0.0158371
CPTAC	Breast	dddabbdc-a8b0-4571-820d-ed39781cebed	1697	Corynebacterium ammoniagenes	125	0.00104457
CPTAC	Breast	dddabbdc-a8b0-4571-820d-ed39781cebed	1747	Cutibacterium acnes	80	0.0278037
CPTAC	Breast	dddabbdc-a8b0-4571-820d-ed39781cebed	1870984	Anaerococcus mediterraneensis	5	0.0128725
CPTAC	Breast	dddabbdc-a8b0-4571-820d-ed39781cebed	191610	Corynebacterium atypicum	9	0.000474028
CPTAC	Breast	dddabbdc-a8b0-4571-820d-ed39781cebed	2021	Thermobifida fusca	3	0.000118322
CPTAC	Breast	dddabbdc-a8b0-4571-820d-ed39781cebed	2051	Mobiluncus curtisii	161	0.000279915
CPTAC	Breast	dddabbdc-a8b0-4571-820d-ed39781cebed	287	Pseudomonas aeruginosa	34	0.000550511
CPTAC	Breast	dddabbdc-a8b0-4571-820d-ed39781cebed	28901	Salmonella enterica	27	0.00875245
CPTAC	Breast	dddabbdc-a8b0-4571-820d-ed39781cebed	332648	Botrytis cinerea B05 10	59	8.27663e-05
CPTAC	Breast	dddabbdc-a8b0-4571-820d-ed39781cebed	334413	Finegoldia magna	148	0.00026779
CPTAC	Breast	dddabbdc-a8b0-4571-820d-ed39781cebed	334413	Finegoldia magna ATCC 29328	289	0.00026779
CPTAC	Breast	dddabbdc-a8b0-4571-820d-ed39781cebed	34062	Moraxella osloensis	21	0.000601629
CPTAC	Breast	dddabbdc-a8b0-4571-820d-ed39781cebed	38304	Corynebacterium tuberculostearicum	411	0.0593333
CPTAC	Breast	dddabbdc-a8b0-4571-820d-ed39781cebed	39791	Corynebacterium glucuronolyticum	27	0.00383278
CPTAC	Breast	dddabbdc-a8b0-4571-820d-ed39781cebed	43768	Corynebacterium matruchotii	43	0.000751576
CPTAC	Breast	dddabbdc-a8b0-4571-820d-ed39781cebed	43769	Corynebacterium propinquum	33	0.00423371
CPTAC	Breast	dddabbdc-a8b0-4571-820d-ed39781cebed	470	Acinetobacter baumannii	58	0.000859957
CPTAC	Breast	dddabbdc-a8b0-4571-820d-ed39781cebed	525919	Anaerococcus prevotii DSM 20548	339	0.0365775
CPTAC	Breast	dddabbdc-a8b0-4571-820d-ed39781cebed	52773	Schaalia meyeri	108	0.000232337
CPTAC	Breast	dddabbdc-a8b0-4571-820d-ed39781cebed	52774	Actinomyces slackii	75	0.00168776
CPTAC	Breast	dddabbdc-a8b0-4571-820d-ed39781cebed	54005	Peptoniphilus harei	36	0.000601489
CPTAC	Breast	dddabbdc-a8b0-4571-820d-ed39781cebed	550	Enterobacter cloacae	20	0.00410582
CPTAC	Breast	dddabbdc-a8b0-4571-820d-ed39781cebed	55601	Vibrio anguillarum	6	NA
CPTAC	Breast	dddabbdc-a8b0-4571-820d-ed39781cebed	562	Escherichia coli	108263	0.295524
CPTAC	Breast	dddabbdc-a8b0-4571-820d-ed39781cebed	564	Escherichia fergusonii	1	0.0013851
CPTAC	Breast	dddabbdc-a8b0-4571-820d-ed39781cebed	573	Klebsiella pneumoniae	15	0.00102898
CPTAC	Breast	dddabbdc-a8b0-4571-820d-ed39781cebed	59505	Actinotignum schaalii	52	0.000390283
CPTAC	Breast	dddabbdc-a8b0-4571-820d-ed39781cebed	623	Shigella flexneri	19	0.00273427
[truncated: 144,207 more rows]
