# Supplementary material for: Revisiting the cancer microbiome using PRISM
Source: bioRxiv. 2025 Jan 24:2025.01.21.634087. Preprint. [Version 1] doi: 10.1101/2025.01.21.634087 (PMC11785023; doi:10.1101/2025.01.21.634087)
Supplement: Supplement 6 — Table S6. 16S vs RNA-seq data profiled by PRISM [file media-6.xlsx]

## Sheet: a
study	patient	sample	type	taxid	name	counts	contamination score
Dayama-Colon	1096	SRR10431760	rna	821	Phocaeicola vulgatus	204	0.156103
Dayama-Colon	1096	SRR10431760	rna	562	Escherichia coli	1979	0.0285297
Dayama-Colon	1096	SRR10431760	rna	82995	Serratia grimesii	137	0.00666441
Dayama-Colon	1096	SRR10431760	rna	1617967	Granulicella sp. 5B5	347	0.00613191
Dayama-Colon	1096	SRR10431760	rna	1290	Staphylococcus hominis	20	0.00491055
Dayama-Colon	1096	SRR10431760	rna	2602070	Granulicella sp. WH15	1938	0.00375831
Dayama-Colon	1096	SRR10431760	rna	1282	Staphylococcus epidermidis	149	0.0032999
Dayama-Colon	1096	SRR10431760	rna	76775	Malassezia restricta	2431	0.00241387
Dayama-Colon	1096	SRR10431760	rna	1747	Cutibacterium acnes	550	0.00209353
Dayama-Colon	1096	SRR10431760	rna	1198114	Granulicella tundricola MP5ACTX9	107	0.0016738
Dayama-Colon	1096	SRR10431760	rna	657313	[Ruminococcus] torques L2-14	56	0.000565293
Dayama-Colon	1096	SRR10431760	rna	45972	Staphylococcus pasteuri	27	0.000471501
Dayama-Colon	1096	SRR10431760	rna	55601	Vibrio anguillarum	102	0.000341145
Dayama-Colon	1096	SRR10431760	rna	121627	Talaromyces rugulosus	202	0.000215718
Dayama-Colon	1096	SRR10431760	rna	392734	Terriglobus roseus	466	0.000195976
Dayama-Colon	1096	SRR10431760	rna	2306583	Halomonas sp. JS92-SW72	25	0.000191853
Dayama-Colon	1096	SRR10431760	rna	1969806	Acidibrevibacterium fodinaquatile	19	0.000147935
Dayama-Colon	1096	SRR10431760	rna	364410	Granulibacter bethesdensis	326	0.000121835
Dayama-Colon	1096	SRR10431760	rna	649756	Anaerostipes hadrus	18	8.16228e-05
Dayama-Colon	1096	SRR10431760	rna	78587	Asticcacaulis excentricus	54	5.59199e-05
Dayama-Colon	1096	SRR10431760	rna	1491	Clostridium botulinum	130	5.03506e-05
Dayama-Colon	1049	SRR10431763	rna	82995	Serratia grimesii	61	0.0614579
Dayama-Colon	1049	SRR10431763	rna	562	Escherichia coli	557	0.0321014
Dayama-Colon	1049	SRR10431763	rna	1280	Staphylococcus aureus	42	0.000806221
Dayama-Colon	1049	SRR10431763	rna	1747	Cutibacterium acnes	93	0.000697301
Dayama-Colon	1049	SRR10431763	rna	55601	Vibrio anguillarum	29	0.000563132
Dayama-Colon	1049	SRR10431763	rna	76775	Malassezia restricta	76	0.000163693
Dayama-Colon	1049	SRR10431763	rna	121627	Talaromyces rugulosus	47	0.000161129
Dayama-Colon	1049	SRR10431763	rna	578455	Thermothielavioides terrestris NRRL 8126	32	0.000136737
Dayama-Colon	1049	SRR10431763	rna	1279085	Fusarium fujikuroi IMI 58289	18	0.000135799
Dayama-Colon	1036	SRR10431765	rna	823	Parabacteroides distasonis	476	0.725395
Dayama-Colon	1036	SRR10431765	rna	853	Faecalibacterium prausnitzii	195	0.0101905
Dayama-Colon	1036	SRR10431765	rna	2479767	Blautia sp. SC05B48	103	0.00447833
Dayama-Colon	1036	SRR10431765	rna	82995	Serratia grimesii	342	0.00369423
Dayama-Colon	1036	SRR10431765	rna	717608	[Clostridium] cf. saccharolyticum K10	112	0.0016185
Dayama-Colon	1036	SRR10431765	rna	166486	Roseburia intestinalis	128	0.00113782
Dayama-Colon	1036	SRR10431765	rna	536231	Roseburia intestinalis L1-82	23	0.00101976
Dayama-Colon	1036	SRR10431765	rna	649756	Anaerostipes hadrus	67	0.000541093
Dayama-Colon	1036	SRR10431765	rna	33038	[Ruminococcus] gnavus	11	0.000506958
Dayama-Colon	1036	SRR10431765	rna	29347	[Clostridium] scindens	47	0.000358934
Dayama-Colon	1036	SRR10431765	rna	1747	Cutibacterium acnes	86	0.000306339
Dayama-Colon	1036	SRR10431765	rna	76775	Malassezia restricta	107	0.000296066
Dayama-Colon	1036	SRR10431765	rna	39488	Anaerobutyricum hallii	34	0.000283009
Dayama-Colon	1036	SRR10431765	rna	1522	[Clostridium] innocuum	27	0.000281596
Dayama-Colon	1036	SRR10431765	rna	208479	Enterocloster bolteae	72	0.000151933
Dayama-Colon	1036	SRR10431765	rna	1491	Clostridium botulinum	52	0.000135161
Dayama-Colon	2015	SRR10431766	rna	853	Faecalibacterium prausnitzii	568	0.319437
Dayama-Colon	2015	SRR10431766	rna	821	Phocaeicola vulgatus	83	0.0223484
Dayama-Colon	2015	SRR10431766	rna	718252	Faecalibacterium prausnitzii L2-6	238	0.0194545
Dayama-Colon	2015	SRR10431766	rna	823	Parabacteroides distasonis	157	0.0118174
Dayama-Colon	2015	SRR10431766	rna	818	Bacteroides thetaiotaomicron	73	0.00454331
Dayama-Colon	2015	SRR10431766	rna	2585117	Alistipes onderdonkii subsp. vulgaris	46	0.00147365
Dayama-Colon	2015	SRR10431766	rna	82995	Serratia grimesii	243	0.000956852
Dayama-Colon	2015	SRR10431766	rna	76775	Malassezia restricta	67	0.00053646
Dayama-Colon	2015	SRR10431766	rna	649756	Anaerostipes hadrus	68	0.000418218
Dayama-Colon	2015	SRR10431766	rna	1747	Cutibacterium acnes	66	0.000168072
Dayama-Colon	2014	SRR10431767	rna	562	Escherichia coli	566	0.0115467
Dayama-Colon	2014	SRR10431767	rna	853	Faecalibacterium prausnitzii	44	0.00888967
Dayama-Colon	2014	SRR10431767	rna	1404	Priestia megaterium	33	0.0049388
Dayama-Colon	2014	SRR10431767	rna	357276	Phocaeicola dorei	19	0.00224556
Dayama-Colon	2014	SRR10431767	rna	332648	Botrytis cinerea B05.10	353	0.00160152
Dayama-Colon	2014	SRR10431767	rna	82995	Serratia grimesii	40	0.00136421
Dayama-Colon	2014	SRR10431767	rna	121627	Talaromyces rugulosus	817	0.000890929
Dayama-Colon	2014	SRR10431767	rna	578455	Thermothielavioides terrestris NRRL 8126	807	0.000784332
Dayama-Colon	2014	SRR10431767	rna	1071381	Tetrapisispora phaffii CBS 4417	89	0.000397373
Dayama-Colon	2014	SRR10431767	rna	1280	Staphylococcus aureus	47	0.000390761
Dayama-Colon	2014	SRR10431767	rna	1747	Cutibacterium acnes	101	0.000359511
Dayama-Colon	2014	SRR10431767	rna	55601	Vibrio anguillarum	87	0.000235095
Dayama-Colon	2014	SRR10431767	rna	4909	Pichia kudriavzevii	249	0.000126572
Dayama-Colon	2014	SRR10431767	rna	367110	Neurospora crassa OR74A	98	0.000121934
Dayama-Colon	2014	SRR10431767	rna	76775	Malassezia restricta	634	9.73179e-05
Dayama-Colon	2014	SRR10431767	rna	1491	Clostridium botulinum	68	6.81831e-05
Dayama-Colon	2013	SRR10431768	rna	821	Phocaeicola vulgatus	163	0.194205
Dayama-Colon	2013	SRR10431768	rna	853	Faecalibacterium prausnitzii	321	0.143721
Dayama-Colon	2013	SRR10431768	rna	239935	Akkermansia muciniphila	18	0.0266643
Dayama-Colon	2013	SRR10431768	rna	718252	Faecalibacterium prausnitzii L2-6	179	0.0255151
Dayama-Colon	2013	SRR10431768	rna	649756	Anaerostipes hadrus	227	0.0059387
Dayama-Colon	2013	SRR10431768	rna	47678	Bacteroides caccae	75	0.00271826
Dayama-Colon	2013	SRR10431768	rna	82995	Serratia grimesii	332	0.00204065
Dayama-Colon	2013	SRR10431768	rna	2479767	Blautia sp. SC05B48	112	0.00162791
Dayama-Colon	2013	SRR10431768	rna	657314	Blautia obeum A2-162	9	0.0012111
Dayama-Colon	2013	SRR10431768	rna	1491	Clostridium botulinum	42	0.000864057
Dayama-Colon	2013	SRR10431768	rna	76775	Malassezia restricta	76	0.000681103
Dayama-Colon	2013	SRR10431768	rna	991789	Anaerotignum propionicum DSM 1682	13	0.000245965
Dayama-Colon	2013	SRR10431768	rna	717608	[Clostridium] cf. saccharolyticum K10	41	0.000238244
Dayama-Colon	2013	SRR10431768	rna	1747	Cutibacterium acnes	94	0.000153627
Dayama-Colon	2012	SRR10431770	rna	546874	Microlunatus sagamiharensis	118	0.00734574
Dayama-Colon	2012	SRR10431770	rna	1747	Cutibacterium acnes	164	0.00169223
Dayama-Colon	2012	SRR10431770	rna	55601	Vibrio anguillarum	183	0.000515058
Dayama-Colon	2012	SRR10431770	rna	76775	Malassezia restricta	109	0.000501367
Dayama-Colon	2011	SRR10431771	rna	821	Phocaeicola vulgatus	34	0.0338717
Dayama-Colon	2011	SRR10431771	rna	357276	Phocaeicola dorei	65	0.0106281
Dayama-Colon	2011	SRR10431771	rna	82995	Serratia grimesii	95	0.00322089
Dayama-Colon	2011	SRR10431771	rna	34062	Moraxella osloensis	61	0.00146466
Dayama-Colon	2011	SRR10431771	rna	1404	Priestia megaterium	43	0.00144411
Dayama-Colon	2011	SRR10431771	rna	76775	Malassezia restricta	30	0.000260595
Dayama-Colon	2011	SRR10431771	rna	1747	Cutibacterium acnes	32	0.000168911
Dayama-Colon	2010	SRR10431772	rna	1747	Cutibacterium acnes	44	0.00709011
Dayama-Colon	2010	SRR10431772	rna	76775	Malassezia restricta	24	0.00135395
Dayama-Colon	2008	SRR10431774	rna	82995	Serratia grimesii	292	0.0639008
Dayama-Colon	2008	SRR10431774	rna	2479767	Blautia sp. SC05B48	49	0.00180015
Dayama-Colon	2008	SRR10431774	rna	1747	Cutibacterium acnes	84	0.00136703
Dayama-Colon	2008	SRR10431774	rna	76775	Malassezia restricta	83	0.00120231
Dayama-Colon	2008	SRR10431774	rna	649756	Anaerostipes hadrus	84	0.000664446
Dayama-Colon	2008	SRR10431774	rna	55601	Vibrio anguillarum	101	0.000588872
Dayama-Colon	2008	SRR10431774	rna	1491	Clostridium botulinum	45	0.000308705
Dayama-Colon	2007	SRR10431775	rna	821	Phocaeicola vulgatus	134	0.299296
Dayama-Colon	2007	SRR10431775	rna	818	Bacteroides thetaiotaomicron	118	0.0135528
Dayama-Colon	2007	SRR10431775	rna	853	Faecalibacterium prausnitzii	83	0.0120029
Dayama-Colon	2007	SRR10431775	rna	649756	Anaerostipes hadrus	142	0.00698214
Dayama-Colon	2007	SRR10431775	rna	1404	Priestia megaterium	125	0.00305463
Dayama-Colon	2007	SRR10431775	rna	2479767	Blautia sp. SC05B48	51	0.00240982
Dayama-Colon	2007	SRR10431775	rna	515620	[Eubacterium] eligens ATCC 27750	102	0.00137949
Dayama-Colon	2007	SRR10431775	rna	208479	Enterocloster bolteae	50	0.000835733
Dayama-Colon	2007	SRR10431775	rna	717608	[Clostridium] cf. saccharolyticum K10	68	0.000600247
Dayama-Colon	2007	SRR10431775	rna	76775	Malassezia restricta	58	0.000592387
Dayama-Colon	2007	SRR10431775	rna	1747	Cutibacterium acnes	39	0.00027469
Dayama-Colon	2005	SRR10431777	rna	821	Phocaeicola vulgatus	26	0.0410201
Dayama-Colon	2005	SRR10431777	rna	853	Faecalibacterium prausnitzii	32	0.0357806
Dayama-Colon	2005	SRR10431777	rna	817	Bacteroides fragilis	22	0.0165483
Dayama-Colon	2005	SRR10431777	rna	1404	Priestia megaterium	98	0.00203035
Dayama-Colon	2005	SRR10431777	rna	76775	Malassezia restricta	34	0.000502056
Dayama-Colon	2005	SRR10431777	rna	1747	Cutibacterium acnes	34	0.000359464
Dayama-Colon	2004	SRR10431778	rna	817	Bacteroides fragilis	86	0.201779
Dayama-Colon	2004	SRR10431778	rna	821	Phocaeicola vulgatus	42	0.136775
Dayama-Colon	2004	SRR10431778	rna	562	Escherichia coli	450	0.0271504
Dayama-Colon	2004	SRR10431778	rna	55601	Vibrio anguillarum	34	0.000940699
Dayama-Colon	2004	SRR10431778	rna	1404	Priestia megaterium	30	0.0008123
Dayama-Colon	2004	SRR10431778	rna	76775	Malassezia restricta	76	0.000443261
Dayama-Colon	2004	SRR10431778	rna	1747	Cutibacterium acnes	71	0.000426309
Dayama-Colon	2004	SRR10431778	rna	991789	Anaerotignum propionicum DSM 1682	32	0.000286469
Dayama-Colon	1026	SRR10431780	rna	562	Escherichia coli	618	0.012346
Dayama-Colon	1026	SRR10431780	rna	82995	Serratia grimesii	59	0.00993866
Dayama-Colon	1026	SRR10431780	rna	1404	Priestia megaterium	69	0.00214469
Dayama-Colon	1026	SRR10431780	rna	76775	Malassezia restricta	82	0.00143891
Dayama-Colon	1026	SRR10431780	rna	1747	Cutibacterium acnes	118	0.00120803
Dayama-Colon	1026	SRR10431780	rna	121627	Talaromyces rugulosus	51	0.000579349
Dayama-Colon	1026	SRR10431780	rna	39488	Anaerobutyricum hallii	47	0.000544209
Dayama-Colon	1026	SRR10431780	rna	43675	Rothia mucilaginosa	87	0.000205773
Dayama-Colon	1026	SRR10431780	rna	55601	Vibrio anguillarum	29	0.000172792
Dayama-Colon	1026	SRR10431780	rna	1491	Clostridium botulinum	42	8.33244e-05
Dayama-Colon	1026	SRR10431780	rna	33011	Cutibacterium granulosum	9	5.68065e-05
Dayama-Colon	1124	SRR10431783	rna	821	Phocaeicola vulgatus	50	0.15423
Dayama-Colon	1124	SRR10431783	rna	818	Bacteroides thetaiotaomicron	35	0.128914
Dayama-Colon	1124	SRR10431783	rna	1404	Priestia megaterium	102	0.00465903
Dayama-Colon	1124	SRR10431783	rna	76775	Malassezia restricta	35	0.000300148
Dayama-Colon	1124	SRR10431783	rna	1747	Cutibacterium acnes	32	0.000223747
Dayama-Colon	1123	SRR10431784	rna	817	Bacteroides fragilis	36	0.205719
Dayama-Colon	1123	SRR10431784	rna	821	Phocaeicola vulgatus	43	0.137913
Dayama-Colon	1123	SRR10431784	rna	82995	Serratia grimesii	141	0.0132677
Dayama-Colon	1123	SRR10431784	rna	208479	Enterocloster bolteae	41	0.000584695
Dayama-Colon	1123	SRR10431784	rna	1747	Cutibacterium acnes	38	0.000571148
Dayama-Colon	1123	SRR10431784	rna	76775	Malassezia restricta	41	0.000374438
Dayama-Colon	1121	SRR10431785	rna	821	Phocaeicola vulgatus	432	0.144825
Dayama-Colon	1121	SRR10431785	rna	28116	Bacteroides ovatus	225	0.0581634
Dayama-Colon	1121	SRR10431785	rna	1531	Enterocloster clostridioformis	325	0.0406773
Dayama-Colon	1121	SRR10431785	rna	820	Bacteroides uniformis	126	0.0082835
Dayama-Colon	1121	SRR10431785	rna	2610895	Flintibacter sp. KGMB00164	41	0.00762417
Dayama-Colon	1121	SRR10431785	rna	991789	Anaerotignum propionicum DSM 1682	91	0.00609756
Dayama-Colon	1121	SRR10431785	rna	82995	Serratia grimesii	238	0.00522378
Dayama-Colon	1121	SRR10431785	rna	301301	Roseburia hominis	81	0.00259275
Dayama-Colon	1121	SRR10431785	rna	46503	Parabacteroides merdae	26	0.00240263
Dayama-Colon	1121	SRR10431785	rna	84030	Lacrimispora saccharolytica	225	0.00212473
Dayama-Colon	1121	SRR10431785	rna	2494234	Sutterella megalosphaeroides	127	0.00196687
Dayama-Colon	1121	SRR10431785	rna	649756	Anaerostipes hadrus	88	0.00144689
Dayama-Colon	1121	SRR10431785	rna	2479767	Blautia sp. SC05B48	41	0.00110121
Dayama-Colon	1121	SRR10431785	rna	717608	[Clostridium] cf. saccharolyticum K10	185	0.000979691
Dayama-Colon	1121	SRR10431785	rna	357276	Phocaeicola dorei	55	0.000523605
Dayama-Colon	1121	SRR10431785	rna	1297617	Intestinimonas butyriciproducens	95	0.000441935
Dayama-Colon	1121	SRR10431785	rna	2584944	Sutterella faecalis	11	0.000406855
Dayama-Colon	1121	SRR10431785	rna	1747	Cutibacterium acnes	71	0.000336876
Dayama-Colon	1121	SRR10431785	rna	76775	Malassezia restricta	58	0.000326848
Dayama-Colon	1121	SRR10431785	rna	55601	Vibrio anguillarum	68	0.000265279
Dayama-Colon	1118	SRR10431787	rna	239935	Akkermansia muciniphila	65	0.0789889
Dayama-Colon	1118	SRR10431787	rna	82995	Serratia grimesii	226	0.0619879
Dayama-Colon	1118	SRR10431787	rna	821	Phocaeicola vulgatus	26	0.033268
Dayama-Colon	1118	SRR10431787	rna	817	Bacteroides fragilis	179	0.0265527
Dayama-Colon	1118	SRR10431787	rna	820	Bacteroides uniformis	23	0.00813248
Dayama-Colon	1118	SRR10431787	rna	292800	Flavonifractor plautii	27	0.00073227
Dayama-Colon	1118	SRR10431787	rna	55601	Vibrio anguillarum	64	0.000665391
Dayama-Colon	1118	SRR10431787	rna	1404	Priestia megaterium	64	0.000424822
Dayama-Colon	1118	SRR10431787	rna	76775	Malassezia restricta	63	0.000315818
Dayama-Colon	1118	SRR10431787	rna	1747	Cutibacterium acnes	58	0.000183941
Dayama-Colon	1117	SRR10431788	rna	562	Escherichia coli	1521	0.0188866
Dayama-Colon	1117	SRR10431788	rna	821	Phocaeicola vulgatus	50	0.0179526
Dayama-Colon	1117	SRR10431788	rna	82995	Serratia grimesii	97	0.00437305
Dayama-Colon	1117	SRR10431788	rna	76775	Malassezia restricta	190	0.00223422
Dayama-Colon	1117	SRR10431788	rna	1358	Lactococcus lactis	27	0.00201559
Dayama-Colon	1117	SRR10431788	rna	1404	Priestia megaterium	41	0.00200514
Dayama-Colon	1117	SRR10431788	rna	1282	Staphylococcus epidermidis	84	0.00122724
Dayama-Colon	1117	SRR10431788	rna	1747	Cutibacterium acnes	238	0.00121225
Dayama-Colon	1117	SRR10431788	rna	45972	Staphylococcus pasteuri	21	0.000957423
Dayama-Colon	1117	SRR10431788	rna	1491	Clostridium botulinum	100	0.000828364
Dayama-Colon	1117	SRR10431788	rna	301301	Roseburia hominis	50	0.00074074
Dayama-Colon	1117	SRR10431788	rna	55601	Vibrio anguillarum	97	0.000406312
Dayama-Colon	1117	SRR10431788	rna	367110	Neurospora crassa OR74A	29	0.000363386
Dayama-Colon	1117	SRR10431788	rna	121627	Talaromyces rugulosus	143	0.000344773
Dayama-Colon	1117	SRR10431788	rna	78587	Asticcacaulis excentricus	37	9.46906e-05
Dayama-Colon	1098	SRR10431789	rna	820	Bacteroides uniformis	125	0.0302564
Dayama-Colon	1098	SRR10431789	rna	821	Phocaeicola vulgatus	44	0.00338112
Dayama-Colon	1098	SRR10431789	rna	823	Parabacteroides distasonis	24	0.00298955
Dayama-Colon	1098	SRR10431789	rna	1282	Staphylococcus epidermidis	90	0.00143631
Dayama-Colon	1098	SRR10431789	rna	82995	Serratia grimesii	150	0.00128798
Dayama-Colon	1098	SRR10431789	rna	34062	Moraxella osloensis	56	0.000632661
Dayama-Colon	1098	SRR10431789	rna	1522	[Clostridium] innocuum	11	0.000441227
Dayama-Colon	1098	SRR10431789	rna	208479	Enterocloster bolteae	45	0.000361605
Dayama-Colon	1098	SRR10431789	rna	1747	Cutibacterium acnes	60	0.000341725
Dayama-Colon	1098	SRR10431789	rna	55601	Vibrio anguillarum	85	0.00022922
Dayama-Colon	1098	SRR10431789	rna	76775	Malassezia restricta	79	0.000150668
Dayama-Colon	1097	SRR10431790	rna	821	Phocaeicola vulgatus	50	0.220679
Dayama-Colon	1097	SRR10431790	rna	1747	Cutibacterium acnes	54	0.000846353
Dayama-Colon	1097	SRR10431790	rna	76775	Malassezia restricta	50	0.000222434
Dayama-Colon	1020	SRR10431791	rna	82995	Serratia grimesii	206	0.0569522
Dayama-Colon	1020	SRR10431791	rna	821	Phocaeicola vulgatus	17	0.0505283
Dayama-Colon	1020	SRR10431791	rna	1747	Cutibacterium acnes	68	0.00246383
Dayama-Colon	1020	SRR10431791	rna	1404	Priestia megaterium	82	0.00157677
Dayama-Colon	1020	SRR10431791	rna	1502	Clostridium perfringens	43	0.00119578
Dayama-Colon	1020	SRR10431791	rna	76775	Malassezia restricta	75	0.000107184
Dayama-Colon	1117	SRR9620896	16s	76859	Fusobacterium nucleatum subsp. animalis	5010	0.984183
Dayama-Colon	1117	SRR9620896	16s	824	Campylobacter gracilis	170	0.949757
Dayama-Colon	1117	SRR9620896	16s	1502	Clostridium perfringens	2579	0.882982
Dayama-Colon	1117	SRR9620896	16s	818	Bacteroides thetaiotaomicron	3376	0.873237
Dayama-Colon	1117	SRR9620896	16s	820	Bacteroides uniformis	3651	0.871098
Dayama-Colon	1117	SRR9620896	16s	1496	Clostridioides difficile	391	0.807642
Dayama-Colon	1117	SRR9620896	16s	853	Faecalibacterium prausnitzii	44163	0.805372
Dayama-Colon	1117	SRR9620896	16s	2564099	Ruminococcus bovis	1474	0.641905
Dayama-Colon	1117	SRR9620896	16s	33038	[Ruminococcus] gnavus	11875	0.528522
Dayama-Colon	1117	SRR9620896	16s	287	Pseudomonas aeruginosa	1477	0.524184
Dayama-Colon	1117	SRR9620896	16s	821	Phocaeicola vulgatus	36674	0.51633
Dayama-Colon	1117	SRR9620896	16s	301301	Roseburia hominis	14223	0.511141
Dayama-Colon	1117	SRR9620896	16s	1160721	Ruminococcus bicirculans	805	0.482446
Dayama-Colon	1117	SRR9620896	16s	657314	Blautia obeum A2-162	8730	0.471406
Dayama-Colon	1117	SRR9620896	16s	562	Escherichia coli	1125	0.449424
Dayama-Colon	1117	SRR9620896	16s	33035	Blautia producta	14004	0.432229
Dayama-Colon	1117	SRR9620896	16s	208479	Enterocloster bolteae	10461	0.38427
Dayama-Colon	1117	SRR9620896	16s	253239	Ethanoligenens harbinense	113	0.383804
Dayama-Colon	1117	SRR9620896	16s	1328	Streptococcus anginosus	119	0.332148
Dayama-Colon	1117	SRR9620896	16s	292800	Flavonifractor plautii	20199	0.279482
Dayama-Colon	1117	SRR9620896	16s	2479767	Blautia sp. SC05B48	3676	0.270172
Dayama-Colon	1117	SRR9620896	16s	515620	[Eubacterium] eligens ATCC 27750	4675	0.268656
Dayama-Colon	1117	SRR9620896	16s	649756	Anaerostipes hadrus	553	0.26578
Dayama-Colon	1117	SRR9620896	16s	693746	Oscillibacter valericigenes Sjm18-20	63	0.26227
Dayama-Colon	1117	SRR9620896	16s	1550024	Ruthenibacterium lactatiformans	2837	0.250801
Dayama-Colon	1117	SRR9620896	16s	29347	[Clostridium] scindens	2976	0.217333
Dayama-Colon	1117	SRR9620896	16s	729	Haemophilus parainfluenzae	120	0.216583
Dayama-Colon	1117	SRR9620896	16s	33033	Parvimonas micra	133	0.208518
Dayama-Colon	1117	SRR9620896	16s	39488	Anaerobutyricum hallii	560	0.195067
Dayama-Colon	1117	SRR9620896	16s	1796652	Turicimonas muris	1	0.194301
Dayama-Colon	1117	SRR9620896	16s	433296	Aminipila butyrica	276	0.177372
Dayama-Colon	1117	SRR9620896	16s	991789	Anaerotignum propionicum DSM 1682	8078	0.153583
Dayama-Colon	1117	SRR9620896	16s	410072	Coprococcus comes	209	0.148105
Dayama-Colon	1117	SRR9620896	16s	55779	Moorella glycerini	26	0.13635
Dayama-Colon	1117	SRR9620896	16s	166486	Roseburia intestinalis	8662	0.135878
Dayama-Colon	1117	SRR9620896	16s	657313	[Ruminococcus] torques L2-14	7182	0.134031
Dayama-Colon	1117	SRR9620896	16s	1531	Enterocloster clostridioformis	4760	0.125562
Dayama-Colon	1117	SRR9620896	16s	291644	Bacteroides salyersiae	244	0.119734
Dayama-Colon	1117	SRR9620896	16s	521095	Lancefieldella parvulum DSM 20469	978	0.103552
Dayama-Colon	1117	SRR9620896	16s	182773	Clostridium isatidis	267	0.0970175
Dayama-Colon	1117	SRR9620896	16s	865	Pectinatus frisingensis	37	0.0897534
Dayama-Colon	1117	SRR9620896	16s	39950	Dialister pneumosintes	906	0.0620046
Dayama-Colon	1117	SRR9620896	16s	573	Klebsiella pneumoniae	5371	0.0427557
Dayama-Colon	1117	SRR9620896	16s	537007	Blautia hansenii DSM 20583	293	0.0354745
Dayama-Colon	1117	SRR9620896	16s	1115758	Romboutsia ilealis	367	0.034188
Dayama-Colon	1117	SRR9620896	16s	1280	Staphylococcus aureus	218	0.0310356
Dayama-Colon	1117	SRR9620896	16s	575614	Prevotella sp. oral taxon 299 str. F0039	1	0.0236383
Dayama-Colon	1117	SRR9620896	16s	1547	Erysipelatoclostridium ramosum	1734	0.0189999
Dayama-Colon	1117	SRR9620896	16s	84112	Eggerthella lenta	68	0.0159753
Dayama-Colon	1117	SRR9620896	16s	1297617	Intestinimonas butyriciproducens	17814	0.00933513
Dayama-Colon	1117	SRR9620896	16s	1528099	Lawsonella clevelandensis	190	0.00869526
Dayama-Colon	1117	SRR9620896	16s	550	Enterobacter cloacae	14449	0.00709721
Dayama-Colon	1117	SRR9620896	16s	158836	Enterobacter hormaechei	1321	0.00709301
Dayama-Colon	1117	SRR9620896	16s	239935	Akkermansia muciniphila	89	0.00581455
Dayama-Colon	1117	SRR9620896	16s	633147	Olsenella uli DSM 7084	58	0.0053987
Dayama-Colon	1117	SRR9620896	16s	1796620	Acutalibacter muris	4200	0.00525127
Dayama-Colon	1117	SRR9620896	16s	742737	Hungatella hathewayi WAL-18680	296	0.00410573
Dayama-Colon	1117	SRR9620896	16s	1679721	Herbinix luporum	63	0.00366514
Dayama-Colon	1117	SRR9620896	16s	446660	Adlercreutzia equolifaciens	38	0.0033348
Dayama-Colon	1117	SRR9620896	16s	1155388	Clostridium sp. C1	561	0.00247367
Dayama-Colon	1117	SRR9620896	16s	1522	[Clostridium] innocuum	870	0.00195231
Dayama-Colon	1117	SRR9620896	16s	82135	Fannyhessea vaginae	592	0.00153184
Dayama-Colon	1117	SRR9620896	16s	1491	Clostridium botulinum	7665	0.0014507
Dayama-Colon	1117	SRR9620896	16s	1042156	Clostridium sp. SY8519	102	0.00117277
Dayama-Colon	1118	SRR9620897	16s	76859	Fusobacterium nucleatum subsp. animalis	1081	0.891764
Dayama-Colon	1118	SRR9620897	16s	33025	Phascolarctobacterium faecium	14398	0.878923
Dayama-Colon	1118	SRR9620897	16s	239935	Akkermansia muciniphila	265346	0.864892
Dayama-Colon	1118	SRR9620897	16s	187327	Acidaminococcus intestini	6801	0.793374
Dayama-Colon	1118	SRR9620897	16s	33033	Parvimonas micra	841	0.545889
Dayama-Colon	1118	SRR9620897	16s	821	Phocaeicola vulgatus	13821	0.517021
Dayama-Colon	1118	SRR9620897	16s	469615	Fusobacterium gonidiaformans ATCC 25563	80	0.509087
Dayama-Colon	1118	SRR9620897	16s	1531	Enterocloster clostridioformis	11528	0.446877
Dayama-Colon	1118	SRR9620897	16s	562	Escherichia coli	16707	0.440734
Dayama-Colon	1118	SRR9620897	16s	820	Bacteroides uniformis	8317	0.410811
Dayama-Colon	1118	SRR9620897	16s	2585117	Alistipes onderdonkii subsp. vulgaris	118	0.401523
Dayama-Colon	1118	SRR9620897	16s	885272	Jonquetella anthropi DSM 22815	18	0.400531
Dayama-Colon	1118	SRR9620897	16s	28131	Prevotella intermedia	58	0.351736
Dayama-Colon	1118	SRR9620897	16s	301301	Roseburia hominis	1805	0.339445
Dayama-Colon	1118	SRR9620897	16s	208479	Enterocloster bolteae	7304	0.30971
Dayama-Colon	1118	SRR9620897	16s	291644	Bacteroides salyersiae	4075	0.305075
Dayama-Colon	1118	SRR9620897	16s	28118	Odoribacter splanchnicus	3291	0.283499
Dayama-Colon	1118	SRR9620897	16s	292800	Flavonifractor plautii	17214	0.268928
Dayama-Colon	1118	SRR9620897	16s	818	Bacteroides thetaiotaomicron	1476	0.265191
Dayama-Colon	1118	SRR9620897	16s	74426	Collinsella aerofaciens	647	0.240638
Dayama-Colon	1118	SRR9620897	16s	33038	[Ruminococcus] gnavus	11419	0.23685
Dayama-Colon	1118	SRR9620897	16s	817	Bacteroides fragilis	24608	0.224434
Dayama-Colon	1118	SRR9620897	16s	33035	Blautia producta	1468	0.213456
Dayama-Colon	1118	SRR9620897	16s	29347	[Clostridium] scindens	545	0.20677
Dayama-Colon	1118	SRR9620897	16s	166486	Roseburia intestinalis	10082	0.200454
Dayama-Colon	1118	SRR9620897	16s	823	Parabacteroides distasonis	6332	0.199782
Dayama-Colon	1118	SRR9620897	16s	2479767	Blautia sp. SC05B48	2757	0.194364
Dayama-Colon	1118	SRR9620897	16s	679935	Alistipes finegoldii DSM 17242	446	0.174206
Dayama-Colon	1118	SRR9620897	16s	1796652	Turicimonas muris	2	0.173005
Dayama-Colon	1118	SRR9620897	16s	2564099	Ruminococcus bovis	613	0.129686
Dayama-Colon	1118	SRR9620897	16s	28116	Bacteroides ovatus	589	0.105995
Dayama-Colon	1118	SRR9620897	16s	1871021	Lachnoclostridium phocaeense	9378	0.0969163
Dayama-Colon	1118	SRR9620897	16s	39488	Anaerobutyricum hallii	2979	0.0964141
Dayama-Colon	1118	SRR9620897	16s	991789	Anaerotignum propionicum DSM 1682	6582	0.0916405
Dayama-Colon	1118	SRR9620897	16s	46503	Parabacteroides merdae	681	0.0833659
Dayama-Colon	1118	SRR9620897	16s	410072	Coprococcus comes	38	0.0775565
Dayama-Colon	1118	SRR9620897	16s	742737	Hungatella hathewayi WAL-18680	280	0.0714636
Dayama-Colon	1118	SRR9620897	16s	84112	Eggerthella lenta	220	0.0706251
Dayama-Colon	1118	SRR9620897	16s	853	Faecalibacterium prausnitzii	410	0.0504707
Dayama-Colon	1118	SRR9620897	16s	1547	Erysipelatoclostridium ramosum	732	0.0339318
Dayama-Colon	1118	SRR9620897	16s	1870984	Anaerococcus mediterraneensis	61	0.0336141
Dayama-Colon	1118	SRR9620897	16s	39950	Dialister pneumosintes	88	0.0154074
Dayama-Colon	1118	SRR9620897	16s	879243	Porphyromonas asaccharolytica DSM 20707	67	0.0150823
Dayama-Colon	1118	SRR9620897	16s	1522	[Clostridium] innocuum	697	0.0102309
Dayama-Colon	1118	SRR9620897	16s	623	Shigella flexneri	132	0.00872604
Dayama-Colon	1118	SRR9620897	16s	657314	Blautia obeum A2-162	3297	0.00671485
Dayama-Colon	1118	SRR9620897	16s	2583452	Amedibacterium intestinale	176	0.00671469
Dayama-Colon	1118	SRR9620897	16s	537007	Blautia hansenii DSM 20583	1504	0.00536188
Dayama-Colon	1118	SRR9620897	16s	1852373	Murdochiella vaginalis	205	0.00469819
Dayama-Colon	1118	SRR9620897	16s	1528099	Lawsonella clevelandensis	178	0.00277016
Dayama-Colon	1118	SRR9620897	16s	1550024	Ruthenibacterium lactatiformans	388	0.00214569
Dayama-Colon	1118	SRR9620897	16s	1796620	Acutalibacter muris	960	0.00200093
Dayama-Colon	1118	SRR9620897	16s	55779	Moorella glycerini	37	0.00150155
Dayama-Colon	1118	SRR9620897	16s	1042156	Clostridium sp. SY8519	268	0.00131729
Dayama-Colon	1118	SRR9620897	16s	357276	Phocaeicola dorei	64	0.000824931
Dayama-Colon	1118	SRR9620897	16s	1852374	Ezakiella massiliensis	35	0.000539176
Dayama-Colon	1097	SRR9620898	16s	511	Alcaligenes faecalis	143	0.837598
Dayama-Colon	1097	SRR9620898	16s	239935	Akkermansia muciniphila	338	0.397043
Dayama-Colon	1097	SRR9620898	16s	1491	Clostridium botulinum	44	0.375474
Dayama-Colon	1097	SRR9620898	16s	33038	[Ruminococcus] gnavus	19585	0.318523
Dayama-Colon	1097	SRR9620898	16s	1280	Staphylococcus aureus	350	0.304337
Dayama-Colon	1097	SRR9620898	16s	505	Kingella oralis	35	0.279518
Dayama-Colon	1097	SRR9620898	16s	1502	Clostridium perfringens	22	0.263305
Dayama-Colon	1097	SRR9620898	16s	1520	Clostridium beijerinckii	6683	0.250269
Dayama-Colon	1097	SRR9620898	16s	1314	Streptococcus pyogenes	1697	0.237074
Dayama-Colon	1097	SRR9620898	16s	853	Faecalibacterium prausnitzii	470	0.227258
Dayama-Colon	1097	SRR9620898	16s	1297793	[Clostridium] sphenoides JCM 1415	10865	0.215725
Dayama-Colon	1097	SRR9620898	16s	2479767	Blautia sp. SC05B48	1253	0.199841
Dayama-Colon	1097	SRR9620898	16s	1260	Finegoldia magna	38	0.197937
Dayama-Colon	1097	SRR9620898	16s	1547	Erysipelatoclostridium ramosum	86706	0.167543
Dayama-Colon	1097	SRR9620898	16s	1598	Limosilactobacillus reuteri	78	0.138986
Dayama-Colon	1097	SRR9620898	16s	76859	Fusobacterium nucleatum subsp. animalis	119	0.137426
Dayama-Colon	1097	SRR9620898	16s	1522	[Clostridium] innocuum	294	0.107258
Dayama-Colon	1097	SRR9620898	16s	821	Phocaeicola vulgatus	26156	0.104716
Dayama-Colon	1097	SRR9620898	16s	1842534	Sinorhizobium sp. RAC02	56	0.0971819
Dayama-Colon	1097	SRR9620898	16s	1308	Streptococcus thermophilus	971	0.0919526
Dayama-Colon	1097	SRR9620898	16s	46503	Parabacteroides merdae	97	0.0681608
Dayama-Colon	1097	SRR9620898	16s	562	Escherichia coli	213	0.0588253
Dayama-Colon	1097	SRR9620898	16s	649756	Anaerostipes hadrus	2925	0.0573176
Dayama-Colon	1097	SRR9620898	16s	717608	[Clostridium] cf. saccharolyticum K10	77	0.0532936
Dayama-Colon	1097	SRR9620898	16s	33035	Blautia producta	6198	0.0502905
Dayama-Colon	1097	SRR9620898	16s	166486	Roseburia intestinalis	2125	0.0412865
Dayama-Colon	1097	SRR9620898	16s	357276	Phocaeicola dorei	4155	0.0377029
Dayama-Colon	1097	SRR9620898	16s	208479	Enterocloster bolteae	151	0.0287027
Dayama-Colon	1097	SRR9620898	16s	1160721	Ruminococcus bicirculans	48	0.0264322
Dayama-Colon	1097	SRR9620898	16s	437897	Megamonas funiformis	240	0.0252243
Dayama-Colon	1097	SRR9620898	16s	699246	Mageeibacillus indolicus UPII9-5	57	0.0245076
Dayama-Colon	1097	SRR9620898	16s	657313	[Ruminococcus] torques L2-14	258	0.0201687
Dayama-Colon	1097	SRR9620898	16s	39488	Anaerobutyricum hallii	1066	0.0164683
Dayama-Colon	1097	SRR9620898	16s	1871021	Lachnoclostridium phocaeense	4653	0.0144614
Dayama-Colon	1097	SRR9620898	16s	1679	Bifidobacterium longum subsp. longum	11	0.0135751
Dayama-Colon	1097	SRR9620898	16s	29347	[Clostridium] scindens	17	0.00982096
Dayama-Colon	1097	SRR9620898	16s	253239	Ethanoligenens harbinense	47	0.00859406
Dayama-Colon	1097	SRR9620898	16s	991789	Anaerotignum propionicum DSM 1682	35	0.00446262
Dayama-Colon	1097	SRR9620898	16s	515620	[Eubacterium] eligens ATCC 27750	37	0.00359373
Dayama-Colon	1097	SRR9620898	16s	553973	[Clostridium] hylemonae DSM 15053	29	0.00317824
Dayama-Colon	1098	SRR9620899	16s	76859	Fusobacterium nucleatum subsp. animalis	2215	0.950133
Dayama-Colon	1098	SRR9620899	16s	33025	Phascolarctobacterium faecium	1624	0.887823
Dayama-Colon	1098	SRR9620899	16s	187327	Acidaminococcus intestini	372	0.799211
Dayama-Colon	1098	SRR9620899	16s	823	Parabacteroides distasonis	4413	0.751403
Dayama-Colon	1098	SRR9620899	16s	1547	Erysipelatoclostridium ramosum	4268	0.493772
Dayama-Colon	1098	SRR9620899	16s	28116	Bacteroides ovatus	2078	0.492829
Dayama-Colon	1098	SRR9620899	16s	28137	Prevotella veroralis	198	0.488009
Dayama-Colon	1098	SRR9620899	16s	2585117	Alistipes onderdonkii subsp. vulgaris	78	0.423188
Dayama-Colon	1098	SRR9620899	16s	853	Faecalibacterium prausnitzii	6208	0.387128
Dayama-Colon	1098	SRR9620899	16s	1550024	Ruthenibacterium lactatiformans	2751	0.275105
Dayama-Colon	1098	SRR9620899	16s	33038	[Ruminococcus] gnavus	13379	0.259368
Dayama-Colon	1098	SRR9620899	16s	1522	[Clostridium] innocuum	2638	0.254351
Dayama-Colon	1098	SRR9620899	16s	114527	Mogibacterium diversum	217	0.229097
Dayama-Colon	1098	SRR9620899	16s	292800	Flavonifractor plautii	2292	0.178824
Dayama-Colon	1098	SRR9620899	16s	84112	Eggerthella lenta	160	0.164512
Dayama-Colon	1098	SRR9620899	16s	562	Escherichia coli	3873	0.153451
Dayama-Colon	1098	SRR9620899	16s	208479	Enterocloster bolteae	9029	0.136789
Dayama-Colon	1098	SRR9620899	16s	239935	Akkermansia muciniphila	269	0.11565
Dayama-Colon	1098	SRR9620899	16s	820	Bacteroides uniformis	2179	0.101303
Dayama-Colon	1098	SRR9620899	16s	821	Phocaeicola vulgatus	9963	0.0972773
Dayama-Colon	1098	SRR9620899	16s	1685	Bifidobacterium breve	298	0.0964947
Dayama-Colon	1098	SRR9620899	16s	29347	[Clostridium] scindens	581	0.0683662
Dayama-Colon	1098	SRR9620899	16s	1796652	Turicimonas muris	1	0.0681202
Dayama-Colon	1098	SRR9620899	16s	2479767	Blautia sp. SC05B48	193	0.0615791
Dayama-Colon	1098	SRR9620899	16s	33035	Blautia producta	3766	0.0591214
Dayama-Colon	1098	SRR9620899	16s	1531	Enterocloster clostridioformis	2172	0.0568238
Dayama-Colon	1098	SRR9620899	16s	28901	Salmonella enterica	46	0.0563677
Dayama-Colon	1098	SRR9620899	16s	818	Bacteroides thetaiotaomicron	14046	0.0519955
Dayama-Colon	1098	SRR9620899	16s	36845	Clostridium intestinale	742	0.0495616
Dayama-Colon	1098	SRR9620899	16s	357276	Phocaeicola dorei	2331	0.0388344
Dayama-Colon	1098	SRR9620899	16s	573	Klebsiella pneumoniae	2027	0.0340871
Dayama-Colon	1098	SRR9620899	16s	39950	Dialister pneumosintes	101	0.0319403
Dayama-Colon	1098	SRR9620899	16s	991789	Anaerotignum propionicum DSM 1682	5089	0.0302085
Dayama-Colon	1098	SRR9620899	16s	39488	Anaerobutyricum hallii	65	0.0268019
Dayama-Colon	1098	SRR9620899	16s	1160721	Ruminococcus bicirculans	73	0.0220153
Dayama-Colon	1098	SRR9620899	16s	515620	[Eubacterium] eligens ATCC 27750	40	0.0183031
Dayama-Colon	1098	SRR9620899	16s	410072	Coprococcus comes	34	0.010582
Dayama-Colon	1098	SRR9620899	16s	301301	Roseburia hominis	622	0.00847001
Dayama-Colon	1098	SRR9620899	16s	29546	Lawsonia intracellularis	86	0.00720501
Dayama-Colon	1098	SRR9620899	16s	817	Bacteroides fragilis	183	0.00703278
Dayama-Colon	1098	SRR9620899	16s	393921	Porphyromonas crevioricanis	27	0.00589552
Dayama-Colon	1098	SRR9620899	16s	742737	Hungatella hathewayi WAL-18680	24	0.00551388
Dayama-Colon	1098	SRR9620899	16s	1871021	Lachnoclostridium phocaeense	359	0.00423618
Dayama-Colon	1098	SRR9620899	16s	1260	Finegoldia magna	75	0.00410941
Dayama-Colon	1098	SRR9620899	16s	657313	[Ruminococcus] torques L2-14	117	0.00348927
Dayama-Colon	1098	SRR9620899	16s	525919	Anaerococcus prevotii DSM 20548	87	0.00299911
Dayama-Colon	1098	SRR9620899	16s	1590	Lactiplantibacillus plantarum	201	0.00299621
Dayama-Colon	1098	SRR9620899	16s	649756	Anaerostipes hadrus	60	0.00222539
Dayama-Colon	1098	SRR9620899	16s	1314	Streptococcus pyogenes	34	0.00196117
Dayama-Colon	1098	SRR9620899	16s	166486	Roseburia intestinalis	613	0.00155291
Dayama-Colon	1098	SRR9620899	16s	253239	Ethanoligenens harbinense	23	0.00145593
Dayama-Colon	1098	SRR9620899	16s	109790	Lactobacillus jensenii	38	0.0011872
Dayama-Colon	1098	SRR9620899	16s	537007	Blautia hansenii DSM 20583	76	0.000994992
Dayama-Colon	1098	SRR9620899	16s	328812	Parabacteroides goldsteinii	58	0.000976425
Dayama-Colon	1098	SRR9620899	16s	1528099	Lawsonella clevelandensis	64	0.000962721
Dayama-Colon	1098	SRR9620899	16s	46503	Parabacteroides merdae	38	0.000875524
Dayama-Colon	1098	SRR9620899	16s	54005	Peptoniphilus harei	65	0.000636135
Dayama-Colon	1098	SRR9620899	16s	158836	Enterobacter hormaechei	49	0.00033296
Dayama-Colon	1096	SRR9620901	16s	239935	Akkermansia muciniphila	5087	0.82108
Dayama-Colon	1096	SRR9620901	16s	820	Bacteroides uniformis	3897	0.80868
Dayama-Colon	1096	SRR9620901	16s	76859	Fusobacterium nucleatum subsp. animalis	213	0.779695
Dayama-Colon	1096	SRR9620901	16s	46503	Parabacteroides merdae	2226	0.760055
Dayama-Colon	1096	SRR9620901	16s	47678	Bacteroides caccae	7028	0.754573
Dayama-Colon	1096	SRR9620901	16s	649756	Anaerostipes hadrus	7363	0.733936
Dayama-Colon	1096	SRR9620901	16s	818	Bacteroides thetaiotaomicron	8232	0.729944
Dayama-Colon	1096	SRR9620901	16s	301301	Roseburia hominis	3645	0.644913
Dayama-Colon	1096	SRR9620901	16s	853	Faecalibacterium prausnitzii	24060	0.618972
Dayama-Colon	1096	SRR9620901	16s	28111	Bacteroides eggerthii	781	0.527875
Dayama-Colon	1096	SRR9620901	16s	246787	Bacteroides cellulosilyticus	2331	0.452118
Dayama-Colon	1096	SRR9620901	16s	1547	Erysipelatoclostridium ramosum	11179	0.36237
Dayama-Colon	1096	SRR9620901	16s	544645	Butyricimonas virosa	166	0.331446
Dayama-Colon	1096	SRR9620901	16s	33035	Blautia producta	6599	0.318495
Dayama-Colon	1096	SRR9620901	16s	657314	Blautia obeum A2-162	9545	0.283555
Dayama-Colon	1096	SRR9620901	16s	821	Phocaeicola vulgatus	109958	0.276895
Dayama-Colon	1096	SRR9620901	16s	1550024	Ruthenibacterium lactatiformans	773	0.268916
Dayama-Colon	1096	SRR9620901	16s	2479767	Blautia sp. SC05B48	1496	0.26185
Dayama-Colon	1096	SRR9620901	16s	208479	Enterocloster bolteae	20094	0.253275
Dayama-Colon	1096	SRR9620901	16s	33038	[Ruminococcus] gnavus	8278	0.242735
Dayama-Colon	1096	SRR9620901	16s	729	Haemophilus parainfluenzae	2473	0.221934
Dayama-Colon	1096	SRR9620901	16s	1796652	Turicimonas muris	1	0.218155
Dayama-Colon	1096	SRR9620901	16s	657313	[Ruminococcus] torques L2-14	42700	0.174254
Dayama-Colon	1096	SRR9620901	16s	717959	Alistipes shahii WAL 8301	463	0.160065
Dayama-Colon	1096	SRR9620901	16s	29347	[Clostridium] scindens	922	0.111998
Dayama-Colon	1096	SRR9620901	16s	166486	Roseburia intestinalis	5539	0.0989717
Dayama-Colon	1096	SRR9620901	16s	991789	Anaerotignum propionicum DSM 1682	27519	0.0892757
Dayama-Colon	1096	SRR9620901	16s	562	Escherichia coli	987	0.0755395
Dayama-Colon	1096	SRR9620901	16s	292800	Flavonifractor plautii	931	0.0676254
Dayama-Colon	1096	SRR9620901	16s	410072	Coprococcus comes	6045	0.0557189
Dayama-Colon	1096	SRR9620901	16s	1522	[Clostridium] innocuum	207	0.0552977
Dayama-Colon	1096	SRR9620901	16s	537007	Blautia hansenii DSM 20583	2343	0.0459995
Dayama-Colon	1096	SRR9620901	16s	536231	Roseburia intestinalis L1-82	1	0.0269119
Dayama-Colon	1096	SRR9620901	16s	2564099	Ruminococcus bovis	7344	0.0268999
Dayama-Colon	1096	SRR9620901	16s	1531	Enterocloster clostridioformis	111754	0.0219985
Dayama-Colon	1096	SRR9620901	16s	89152	Peptacetobacter hiranonis	74	0.0185253
Dayama-Colon	1096	SRR9620901	16s	2610895	Flintibacter sp. KGMB00164	1	0.0135071
Dayama-Colon	1096	SRR9620901	16s	357276	Phocaeicola dorei	30	0.013224
Dayama-Colon	1096	SRR9620901	16s	1307	Streptococcus suis	55	0.00926359
Dayama-Colon	1096	SRR9620901	16s	1307427	Fusobacterium nucleatum subsp. vincentii ChDC F8	4	0.00897011
Dayama-Colon	1096	SRR9620901	16s	116085	Coprococcus catus	4	0.00813416
Dayama-Colon	1096	SRR9620901	16s	291644	Bacteroides salyersiae	10	0.00805365
Dayama-Colon	1096	SRR9620901	16s	84112	Eggerthella lenta	58	0.0057287
Dayama-Colon	1026	SRR9620902	16s	33025	Phascolarctobacterium faecium	3858	0.951751
Dayama-Colon	1026	SRR9620902	16s	2585117	Alistipes onderdonkii subsp. vulgaris	7867	0.919735
Dayama-Colon	1026	SRR9620902	16s	823	Parabacteroides distasonis	3798	0.830884
Dayama-Colon	1026	SRR9620902	16s	1496	Clostridioides difficile	3991	0.71295
Dayama-Colon	1026	SRR9620902	16s	818	Bacteroides thetaiotaomicron	15113	0.566807
Dayama-Colon	1026	SRR9620902	16s	820	Bacteroides uniformis	4318	0.559928
Dayama-Colon	1026	SRR9620902	16s	357276	Phocaeicola dorei	28092	0.535198
Dayama-Colon	1026	SRR9620902	16s	1290	Staphylococcus hominis	4814	0.504733
Dayama-Colon	1026	SRR9620902	16s	46503	Parabacteroides merdae	11841	0.490351
Dayama-Colon	1026	SRR9620902	16s	1547	Erysipelatoclostridium ramosum	6305	0.450012
Dayama-Colon	1026	SRR9620902	16s	39488	Anaerobutyricum hallii	7397	0.377018
Dayama-Colon	1026	SRR9620902	16s	1522	[Clostridium] innocuum	5208	0.37278
Dayama-Colon	1026	SRR9620902	16s	1280	Staphylococcus aureus	2056	0.345778
Dayama-Colon	1026	SRR9620902	16s	84112	Eggerthella lenta	515	0.339577
Dayama-Colon	1026	SRR9620902	16s	33038	[Ruminococcus] gnavus	25215	0.338665
Dayama-Colon	1026	SRR9620902	16s	562	Escherichia coli	212	0.327537
Dayama-Colon	1026	SRR9620902	16s	292800	Flavonifractor plautii	6547	0.31264
Dayama-Colon	1026	SRR9620902	16s	208479	Enterocloster bolteae	8154	0.289151
Dayama-Colon	1026	SRR9620902	16s	1550024	Ruthenibacterium lactatiformans	732	0.237583
Dayama-Colon	1026	SRR9620902	16s	817	Bacteroides fragilis	3017	0.234725
Dayama-Colon	1026	SRR9620902	16s	853	Faecalibacterium prausnitzii	1697	0.22889
Dayama-Colon	1026	SRR9620902	16s	54005	Peptoniphilus harei	763	0.20588
Dayama-Colon	1026	SRR9620902	16s	182773	Clostridium isatidis	95	0.204173
Dayama-Colon	1026	SRR9620902	16s	1531	Enterocloster clostridioformis	29741	0.167917
Dayama-Colon	1026	SRR9620902	16s	39950	Dialister pneumosintes	71	0.167103
Dayama-Colon	1026	SRR9620902	16s	54006	Peptoniphilus ivorii	8	0.150942
Dayama-Colon	1026	SRR9620902	16s	253239	Ethanoligenens harbinense	1038	0.145407
Dayama-Colon	1026	SRR9620902	16s	1260	Finegoldia magna	128	0.127564
Dayama-Colon	1026	SRR9620902	16s	36845	Clostridium intestinale	1172	0.11149
Dayama-Colon	1026	SRR9620902	16s	2585119	Alistipes dispar	370	0.104178
Dayama-Colon	1026	SRR9620902	16s	33035	Blautia producta	5392	0.0986797
Dayama-Colon	1026	SRR9620902	16s	515620	[Eubacterium] eligens ATCC 27750	208	0.0750905
Dayama-Colon	1026	SRR9620902	16s	78344	Bifidobacterium pullorum subsp. gallinarum	231	0.07368
Dayama-Colon	1026	SRR9620902	16s	2564099	Ruminococcus bovis	350	0.0608163
Dayama-Colon	1026	SRR9620902	16s	821	Phocaeicola vulgatus	376	0.0461734
Dayama-Colon	1026	SRR9620902	16s	166486	Roseburia intestinalis	881	0.0410126
Dayama-Colon	1026	SRR9620902	16s	1871021	Lachnoclostridium phocaeense	177	0.0390916
Dayama-Colon	1026	SRR9620902	16s	649756	Anaerostipes hadrus	726	0.0348812
Dayama-Colon	1026	SRR9620902	16s	43771	Corynebacterium urealyticum	116	0.0333282
Dayama-Colon	1026	SRR9620902	16s	34062	Moraxella osloensis	62	0.0307499
Dayama-Colon	1026	SRR9620902	16s	410072	Coprococcus comes	3	0.0260564
Dayama-Colon	1026	SRR9620902	16s	393921	Porphyromonas crevioricanis	72	0.0252455
Dayama-Colon	1026	SRR9620902	16s	1796652	Turicimonas muris	1	0.0124901
Dayama-Colon	1026	SRR9620902	16s	657313	[Ruminococcus] torques L2-14	1461	0.0104015
Dayama-Colon	1026	SRR9620902	16s	657308	Gordonibacter pamelaeae 7-10-1-b	115	0.00969362
Dayama-Colon	1026	SRR9620902	16s	433286	Anaerocolumna cellulosilytica	3	0.00719254
Dayama-Colon	1026	SRR9620902	16s	2086584	Massilistercora timonensis	834	0.00451722
Dayama-Colon	1026	SRR9620902	16s	321327	Synechococcus sp. JA-3-3Ab	90029	0.00376161
Dayama-Colon	1026	SRR9620902	16s	537007	Blautia hansenii DSM 20583	6228	0.00362252
Dayama-Colon	1026	SRR9620902	16s	1679721	Herbinix luporum	17030	0.00354208
Dayama-Colon	1026	SRR9620902	16s	2488560	Pigmentiphaga sp. H8	3983	0.00301006
Dayama-Colon	1026	SRR9620902	16s	1796620	Acutalibacter muris	134	0.00276782
Dayama-Colon	1026	SRR9620902	16s	742737	Hungatella hathewayi WAL-18680	407	0.00257582
Dayama-Colon	1026	SRR9620902	16s	573	Klebsiella pneumoniae	81	0.00154621
Dayama-Colon	1036	SRR9620903	16s	187327	Acidaminococcus intestini	297	0.777984
Dayama-Colon	1036	SRR9620903	16s	1160721	Ruminococcus bicirculans	112	0.703071
Dayama-Colon	1036	SRR9620903	16s	2564099	Ruminococcus bovis	53	0.69982
Dayama-Colon	1036	SRR9620903	16s	657314	Blautia obeum A2-162	392	0.673347
Dayama-Colon	1036	SRR9620903	16s	216816	Bifidobacterium longum	49	0.640813
Dayama-Colon	1036	SRR9620903	16s	729	Haemophilus parainfluenzae	49	0.589755
Dayama-Colon	1036	SRR9620903	16s	2479767	Blautia sp. SC05B48	214	0.550145
Dayama-Colon	1036	SRR9620903	16s	823	Parabacteroides distasonis	4121	0.523839
Dayama-Colon	1036	SRR9620903	16s	853	Faecalibacterium prausnitzii	2995	0.375763
Dayama-Colon	1036	SRR9620903	16s	537007	Blautia hansenii DSM 20583	50	0.364498
Dayama-Colon	1036	SRR9620903	16s	515620	[Eubacterium] eligens ATCC 27750	415	0.264123
Dayama-Colon	1036	SRR9620903	16s	562	Escherichia coli	113	0.241824
Dayama-Colon	1036	SRR9620903	16s	29347	[Clostridium] scindens	163	0.221743
Dayama-Colon	1036	SRR9620903	16s	1547	Erysipelatoclostridium ramosum	81	0.212691
Dayama-Colon	1036	SRR9620903	16s	1502	Clostridium perfringens	24	0.184364
Dayama-Colon	1036	SRR9620903	16s	208479	Enterocloster bolteae	185	0.17671
Dayama-Colon	1036	SRR9620903	16s	33038	[Ruminococcus] gnavus	252	0.176393
Dayama-Colon	1036	SRR9620903	16s	1550024	Ruthenibacterium lactatiformans	44	0.118561
Dayama-Colon	1036	SRR9620903	16s	292800	Flavonifractor plautii	463	0.110836
Dayama-Colon	1036	SRR9620903	16s	649756	Anaerostipes hadrus	251	0.101534
Dayama-Colon	1036	SRR9620903	16s	166486	Roseburia intestinalis	465	0.0909438
Dayama-Colon	1036	SRR9620903	16s	39488	Anaerobutyricum hallii	53	0.0717994
Dayama-Colon	1036	SRR9620903	16s	1522	[Clostridium] innocuum	56	0.0534537
Dayama-Colon	1036	SRR9620903	16s	33035	Blautia producta	1086	0.0412347
Dayama-Colon	1036	SRR9620903	16s	2086584	Massilistercora timonensis	58	0.0407417
Dayama-Colon	1036	SRR9620903	16s	253239	Ethanoligenens harbinense	21	0.0397871
Dayama-Colon	1036	SRR9620903	16s	657313	[Ruminococcus] torques L2-14	40	0.0350553
Dayama-Colon	1036	SRR9620903	16s	821	Phocaeicola vulgatus	44	0.019772
Dayama-Colon	1036	SRR9620903	16s	357276	Phocaeicola dorei	32	0.0128828
Dayama-Colon	1036	SRR9620903	16s	239935	Akkermansia muciniphila	11	0.00613108
Dayama-Colon	1049	SRR9620904	16s	853	Faecalibacterium prausnitzii	978	0.705805
Dayama-Colon	1049	SRR9620904	16s	1280	Staphylococcus aureus	7132	0.636308
Dayama-Colon	1049	SRR9620904	16s	1496	Clostridioides difficile	20010	0.600527
Dayama-Colon	1049	SRR9620904	16s	1598	Limosilactobacillus reuteri	2720	0.590124
Dayama-Colon	1049	SRR9620904	16s	84112	Eggerthella lenta	1032	0.579441
Dayama-Colon	1049	SRR9620904	16s	1522	[Clostridium] innocuum	489	0.535007
Dayama-Colon	1049	SRR9620904	16s	821	Phocaeicola vulgatus	478895	0.474949
Dayama-Colon	1049	SRR9620904	16s	537007	Blautia hansenii DSM 20583	16086	0.470069
Dayama-Colon	1049	SRR9620904	16s	208479	Enterocloster bolteae	31849	0.353535
Dayama-Colon	1049	SRR9620904	16s	1531	Enterocloster clostridioformis	15974	0.346465
Dayama-Colon	1049	SRR9620904	16s	2479767	Blautia sp. SC05B48	1334	0.316553
Dayama-Colon	1049	SRR9620904	16s	292800	Flavonifractor plautii	6478	0.29337
Dayama-Colon	1049	SRR9620904	16s	562	Escherichia coli	14509	0.285872
Dayama-Colon	1049	SRR9620904	16s	33038	[Ruminococcus] gnavus	18290	0.247536
Dayama-Colon	1049	SRR9620904	16s	1550024	Ruthenibacterium lactatiformans	1740	0.212759
Dayama-Colon	1049	SRR9620904	16s	1502	Clostridium perfringens	876	0.196515
Dayama-Colon	1049	SRR9620904	16s	1308	Streptococcus thermophilus	230	0.180072
Dayama-Colon	1049	SRR9620904	16s	742737	Hungatella hathewayi WAL-18680	527	0.172114
Dayama-Colon	1049	SRR9620904	16s	1871021	Lachnoclostridium phocaeense	4550	0.171674
Dayama-Colon	1049	SRR9620904	16s	166486	Roseburia intestinalis	2404	0.16171
Dayama-Colon	1049	SRR9620904	16s	657313	[Ruminococcus] torques L2-14	373	0.129886
Dayama-Colon	1049	SRR9620904	16s	2086584	Massilistercora timonensis	842	0.129708
Dayama-Colon	1049	SRR9620904	16s	33035	Blautia producta	24270	0.0996473
Dayama-Colon	1049	SRR9620904	16s	2564099	Ruminococcus bovis	1258	0.0852411
Dayama-Colon	1049	SRR9620904	16s	239935	Akkermansia muciniphila	130	0.0794671
Dayama-Colon	1049	SRR9620904	16s	649756	Anaerostipes hadrus	675	0.0679293
Dayama-Colon	1049	SRR9620904	16s	357276	Phocaeicola dorei	374	0.0637254
Dayama-Colon	1049	SRR9620904	16s	657314	Blautia obeum A2-162	5668	0.050573
Dayama-Colon	1049	SRR9620904	16s	1547	Erysipelatoclostridium ramosum	520	0.0453184
Dayama-Colon	1049	SRR9620904	16s	991789	Anaerotignum propionicum DSM 1682	360	0.0194896
Dayama-Colon	1049	SRR9620904	16s	573	Klebsiella pneumoniae	115	0.0161134
Dayama-Colon	1020	SRR9620905	16s	469616	Fusobacterium mortiferum ATCC 9817	7455	0.806131
Dayama-Colon	1020	SRR9620905	16s	1502	Clostridium perfringens	96588	0.698569
Dayama-Colon	1020	SRR9620905	16s	649756	Anaerostipes hadrus	11392	0.400843
Dayama-Colon	1020	SRR9620905	16s	33038	[Ruminococcus] gnavus	113465	0.2731
Dayama-Colon	1020	SRR9620905	16s	821	Phocaeicola vulgatus	19897	0.254895
Dayama-Colon	1020	SRR9620905	16s	562	Escherichia coli	113600	0.152203
Dayama-Colon	1020	SRR9620905	16s	1547	Erysipelatoclostridium ramosum	47569	0.131445
Dayama-Colon	1020	SRR9620905	16s	28901	Salmonella enterica	567	0.112292
Dayama-Colon	1020	SRR9620905	16s	166486	Roseburia intestinalis	372	0.0551896
Dayama-Colon	1020	SRR9620905	16s	1871021	Lachnoclostridium phocaeense	6784	0.0354306
Dayama-Colon	1020	SRR9620905	16s	1115758	Romboutsia ilealis	108	0.0244208
Dayama-Colon	1020	SRR9620905	16s	1522	[Clostridium] innocuum	821	0.0243094
Dayama-Colon	1020	SRR9620905	16s	537007	Blautia hansenii DSM 20583	360	0.0156272
Dayama-Colon	1020	SRR9620905	16s	33945	Enterococcus avium	36	0.010067
Dayama-Colon	1020	SRR9620905	16s	853	Faecalibacterium prausnitzii	3105	0.00975772
Dayama-Colon	1020	SRR9620905	16s	1352	Enterococcus faecium	1833	0.00928925
Dayama-Colon	1020	SRR9620905	16s	33035	Blautia producta	133	0.00536318
Dayama-Colon	1020	SRR9620905	16s	2479767	Blautia sp. SC05B48	57	0.00437411
Dayama-Colon	1020	SRR9620905	16s	623	Shigella flexneri	762	0.0043388
Dayama-Colon	1020	SRR9620905	16s	521095	Lancefieldella parvulum DSM 20469	55	0.00397704
Dayama-Colon	1020	SRR9620905	16s	208479	Enterocloster bolteae	233	0.00325812
Dayama-Colon	1020	SRR9620905	16s	1160721	Ruminococcus bicirculans	61	0.00287791
Dayama-Colon	1020	SRR9620905	16s	2487118	Intestinibaculum porci	568	0.00258827
Dayama-Colon	1020	SRR9620905	16s	29347	[Clostridium] scindens	42	0.00247013
Dayama-Colon	1020	SRR9620905	16s	1531	Enterocloster clostridioformis	183	0.00179771
Dayama-Colon	1020	SRR9620905	16s	831	Butyrivibrio fibrisolvens	204	0.00167456
Dayama-Colon	1020	SRR9620905	16s	1280	Staphylococcus aureus	98	0.000967738
Dayama-Colon	1020	SRR9620905	16s	39488	Anaerobutyricum hallii	79	0.00093121
Dayama-Colon	1020	SRR9620905	16s	239935	Akkermansia muciniphila	62	0.000721944
Dayama-Colon	1020	SRR9620905	16s	550	Enterobacter cloacae	467	0.000504688
Dayama-Colon	1020	SRR9620905	16s	1188229	Gloeomargarita lithophora Alchichica-D10	21	0.000460566
Dayama-Colon	1020	SRR9620905	16s	357276	Phocaeicola dorei	177	0.000376888
Dayama-Colon	2007	SRR9620906	16s	76859	Fusobacterium nucleatum subsp. animalis	81	0.939038
Dayama-Colon	2007	SRR9620906	16s	823	Parabacteroides distasonis	4869	0.914051
Dayama-Colon	2007	SRR9620906	16s	853	Faecalibacterium prausnitzii	31032	0.813027
Dayama-Colon	2007	SRR9620906	16s	301301	Roseburia hominis	5434	0.659796
Dayama-Colon	2007	SRR9620906	16s	187327	Acidaminococcus intestini	212	0.644783
Dayama-Colon	2007	SRR9620906	16s	907	Megasphaera elsdenii	88	0.63566
Dayama-Colon	2007	SRR9620906	16s	820	Bacteroides uniformis	2389	0.619196
Dayama-Colon	2007	SRR9620906	16s	818	Bacteroides thetaiotaomicron	15928	0.589763
Dayama-Colon	2007	SRR9620906	16s	74426	Collinsella aerofaciens	3162	0.543512
Dayama-Colon	2007	SRR9620906	16s	649756	Anaerostipes hadrus	55585	0.532758
Dayama-Colon	2007	SRR9620906	16s	657314	Blautia obeum A2-162	39962	0.495611
Dayama-Colon	2007	SRR9620906	16s	46503	Parabacteroides merdae	1504	0.474586
Dayama-Colon	2007	SRR9620906	16s	2479767	Blautia sp. SC05B48	232	0.466929
Dayama-Colon	2007	SRR9620906	16s	821	Phocaeicola vulgatus	41713	0.418601
Dayama-Colon	2007	SRR9620906	16s	29347	[Clostridium] scindens	2723	0.365776
Dayama-Colon	2007	SRR9620906	16s	33035	Blautia producta	30524	0.360818
Dayama-Colon	2007	SRR9620906	16s	208479	Enterocloster bolteae	22159	0.349081
Dayama-Colon	2007	SRR9620906	16s	33038	[Ruminococcus] gnavus	12266	0.319588
Dayama-Colon	2007	SRR9620906	16s	2494234	Sutterella megalosphaeroides	30421	0.281652
Dayama-Colon	2007	SRR9620906	16s	729	Haemophilus parainfluenzae	383	0.266088
Dayama-Colon	2007	SRR9620906	16s	1550024	Ruthenibacterium lactatiformans	3813	0.2559
Dayama-Colon	2007	SRR9620906	16s	537007	Blautia hansenii DSM 20583	8466	0.209642
Dayama-Colon	2007	SRR9620906	16s	991789	Anaerotignum propionicum DSM 1682	3147	0.175362
Dayama-Colon	2007	SRR9620906	16s	515620	[Eubacterium] eligens ATCC 27750	2924	0.17437
Dayama-Colon	2007	SRR9620906	16s	1547	Erysipelatoclostridium ramosum	5937	0.15276
Dayama-Colon	2007	SRR9620906	16s	84112	Eggerthella lenta	72	0.138383
Dayama-Colon	2007	SRR9620906	16s	166486	Roseburia intestinalis	3564	0.132979
Dayama-Colon	2007	SRR9620906	16s	246787	Bacteroides cellulosilyticus	124	0.127858
Dayama-Colon	2007	SRR9620906	16s	292800	Flavonifractor plautii	1711	0.12509
Dayama-Colon	2007	SRR9620906	16s	1912897	Blautia argi	142	0.11142
Dayama-Colon	2007	SRR9620906	16s	2583452	Amedibacterium intestinale	785	0.102415
Dayama-Colon	2007	SRR9620906	16s	1531	Enterocloster clostridioformis	19373	0.100033
Dayama-Colon	2007	SRR9620906	16s	1314	Streptococcus pyogenes	519	0.0988422
Dayama-Colon	2007	SRR9620906	16s	357276	Phocaeicola dorei	132	0.0917488
Dayama-Colon	2007	SRR9620906	16s	2086584	Massilistercora timonensis	957	0.0855749
Dayama-Colon	2007	SRR9620906	16s	717608	[Clostridium] cf. saccharolyticum K10	449	0.0559229
Dayama-Colon	2007	SRR9620906	16s	657313	[Ruminococcus] torques L2-14	440	0.0502804
Dayama-Colon	2007	SRR9620906	16s	553973	[Clostridium] hylemonae DSM 15053	50	0.0288472
Dayama-Colon	2007	SRR9620906	16s	2610895	Flintibacter sp. KGMB00164	1	0.025877
Dayama-Colon	2007	SRR9620906	16s	1297617	Intestinimonas butyriciproducens	99	0.0241395
Dayama-Colon	2007	SRR9620906	16s	55601	Vibrio anguillarum	71	0.00596318
Dayama-Colon	2008	SRR9620907	16s	33025	Phascolarctobacterium faecium	3285	0.899681
Dayama-Colon	2008	SRR9620907	16s	853	Faecalibacterium prausnitzii	18036	0.817212
Dayama-Colon	2008	SRR9620907	16s	28116	Bacteroides ovatus	1589	0.80318
Dayama-Colon	2008	SRR9620907	16s	823	Parabacteroides distasonis	809	0.795174
Dayama-Colon	2008	SRR9620907	16s	47678	Bacteroides caccae	1752	0.677662
Dayama-Colon	2008	SRR9620907	16s	2585119	Alistipes dispar	6990	0.676558
Dayama-Colon	2008	SRR9620907	16s	28111	Bacteroides eggerthii	13000	0.666924
Dayama-Colon	2008	SRR9620907	16s	818	Bacteroides thetaiotaomicron	525	0.649493
Dayama-Colon	2008	SRR9620907	16s	649756	Anaerostipes hadrus	62512	0.603577
Dayama-Colon	2008	SRR9620907	16s	657314	Blautia obeum A2-162	7624	0.569987
Dayama-Colon	2008	SRR9620907	16s	820	Bacteroides uniformis	608	0.562162
Dayama-Colon	2008	SRR9620907	16s	46503	Parabacteroides merdae	1561	0.488064
Dayama-Colon	2008	SRR9620907	16s	1115758	Romboutsia ilealis	251	0.463336
Dayama-Colon	2008	SRR9620907	16s	821	Phocaeicola vulgatus	16485	0.386997
Dayama-Colon	2008	SRR9620907	16s	729	Haemophilus parainfluenzae	164	0.359155
Dayama-Colon	2008	SRR9620907	16s	2479767	Blautia sp. SC05B48	395	0.337692
Dayama-Colon	2008	SRR9620907	16s	33035	Blautia producta	3261	0.30897
Dayama-Colon	2008	SRR9620907	16s	74426	Collinsella aerofaciens	646	0.257014
Dayama-Colon	2008	SRR9620907	16s	2494234	Sutterella megalosphaeroides	607	0.256171
Dayama-Colon	2008	SRR9620907	16s	166486	Roseburia intestinalis	9598	0.243098
Dayama-Colon	2008	SRR9620907	16s	880074	Barnesiella viscericola DSM 18177	1297	0.232212
Dayama-Colon	2008	SRR9620907	16s	562	Escherichia coli	3590	0.226255
Dayama-Colon	2008	SRR9620907	16s	28118	Odoribacter splanchnicus	876	0.201018
Dayama-Colon	2008	SRR9620907	16s	1160721	Ruminococcus bicirculans	1609	0.171031
Dayama-Colon	2008	SRR9620907	16s	29347	[Clostridium] scindens	366	0.137154
Dayama-Colon	2008	SRR9620907	16s	693746	Oscillibacter valericigenes Sjm18-20	364	0.121848
Dayama-Colon	2008	SRR9620907	16s	39950	Dialister pneumosintes	261	0.107904
Dayama-Colon	2008	SRR9620907	16s	515620	[Eubacterium] eligens ATCC 27750	400	0.106776
Dayama-Colon	2008	SRR9620907	16s	33038	[Ruminococcus] gnavus	22534	0.0973767
Dayama-Colon	2008	SRR9620907	16s	991789	Anaerotignum propionicum DSM 1682	3566	0.0948222
Dayama-Colon	2008	SRR9620907	16s	657313	[Ruminococcus] torques L2-14	511	0.0874103
Dayama-Colon	2008	SRR9620907	16s	1502	Clostridium perfringens	457	0.0691352
Dayama-Colon	2008	SRR9620907	16s	1547	Erysipelatoclostridium ramosum	606	0.0676007
Dayama-Colon	2008	SRR9620907	16s	301301	Roseburia hominis	7235	0.058022
Dayama-Colon	2008	SRR9620907	16s	1314	Streptococcus pyogenes	48	0.0559561
Dayama-Colon	2008	SRR9620907	16s	357276	Phocaeicola dorei	105	0.0554726
Dayama-Colon	2008	SRR9620907	16s	2564099	Ruminococcus bovis	1635	0.0505489
Dayama-Colon	2008	SRR9620907	16s	537007	Blautia hansenii DSM 20583	38575	0.050026
Dayama-Colon	2008	SRR9620907	16s	216816	Bifidobacterium longum	34	0.0431471
Dayama-Colon	2008	SRR9620907	16s	208479	Enterocloster bolteae	4180	0.0234075
Dayama-Colon	2008	SRR9620907	16s	1689	Bifidobacterium dentium	111	0.0184755
Dayama-Colon	2008	SRR9620907	16s	55601	Vibrio anguillarum	6	0.0169913
Dayama-Colon	2008	SRR9620907	16s	553973	[Clostridium] hylemonae DSM 15053	27	0.0141705
Dayama-Colon	2008	SRR9620907	16s	831	Butyrivibrio fibrisolvens	207	0.0132811
Dayama-Colon	2008	SRR9620907	16s	1496	Clostridioides difficile	37	0.0111746
Dayama-Colon	2008	SRR9620907	16s	1871021	Lachnoclostridium phocaeense	80	0.0108567
Dayama-Colon	2008	SRR9620907	16s	1912897	Blautia argi	712	0.0104898
Dayama-Colon	2008	SRR9620907	16s	29546	Lawsonia intracellularis	115	0.00795019
Dayama-Colon	2008	SRR9620907	16s	410072	Coprococcus comes	14	0.005574
Dayama-Colon	2008	SRR9620907	16s	185007	Pseudobutyrivibrio xylanivorans	390	0.00495841
Dayama-Colon	2008	SRR9620907	16s	1522	[Clostridium] innocuum	69	0.00461236
Dayama-Colon	2008	SRR9620907	16s	817	Bacteroides fragilis	124	0.00200556
Dayama-Colon	2008	SRR9620907	16s	54006	Peptoniphilus ivorii	1	0.000434117
Dayama-Colon	2005	SRR9620908	16s	239935	Akkermansia muciniphila	17102	0.918151
Dayama-Colon	2005	SRR9620908	16s	33025	Phascolarctobacterium faecium	9743	0.911365
Dayama-Colon	2005	SRR9620908	16s	823	Parabacteroides distasonis	2292	0.903388
Dayama-Colon	2005	SRR9620908	16s	28131	Prevotella intermedia	107	0.872516
Dayama-Colon	2005	SRR9620908	16s	818	Bacteroides thetaiotaomicron	11048	0.837096
Dayama-Colon	2005	SRR9620908	16s	154288	Turicibacter sanguinis	172	0.773483
Dayama-Colon	2005	SRR9620908	16s	1308	Streptococcus thermophilus	557	0.735478
Dayama-Colon	2005	SRR9620908	16s	562	Escherichia coli	432	0.720379
Dayama-Colon	2005	SRR9620908	16s	853	Faecalibacterium prausnitzii	80208	0.70297
Dayama-Colon	2005	SRR9620908	16s	433296	Aminipila butyrica	1047	0.681003
Dayama-Colon	2005	SRR9620908	16s	649756	Anaerostipes hadrus	3240	0.539407
Dayama-Colon	2005	SRR9620908	16s	820	Bacteroides uniformis	1703	0.529439
Dayama-Colon	2005	SRR9620908	16s	2724150	Romboutsia sp. CE17	121	0.507199
Dayama-Colon	2005	SRR9620908	16s	28135	Prevotella oris	73	0.47162
Dayama-Colon	2005	SRR9620908	16s	679935	Alistipes finegoldii DSM 17242	8005	0.454068
Dayama-Colon	2005	SRR9620908	16s	1115758	Romboutsia ilealis	175	0.406378
Dayama-Colon	2005	SRR9620908	16s	817	Bacteroides fragilis	209	0.392298
Dayama-Colon	2005	SRR9620908	16s	821	Phocaeicola vulgatus	20540	0.33636
Dayama-Colon	2005	SRR9620908	16s	182773	Clostridium isatidis	170	0.332766
Dayama-Colon	2005	SRR9620908	16s	657314	Blautia obeum A2-162	6710	0.326265
Dayama-Colon	2005	SRR9620908	16s	39488	Anaerobutyricum hallii	918	0.315413
Dayama-Colon	2005	SRR9620908	16s	1161942	Ruminococcus champanellensis	1017	0.310959
Dayama-Colon	2005	SRR9620908	16s	1796652	Turicimonas muris	5	0.298977
Dayama-Colon	2005	SRR9620908	16s	357276	Phocaeicola dorei	1232	0.260596
Dayama-Colon	2005	SRR9620908	16s	515620	[Eubacterium] eligens ATCC 27750	6380	0.253777
Dayama-Colon	2005	SRR9620908	16s	2479767	Blautia sp. SC05B48	2258	0.251454
Dayama-Colon	2005	SRR9620908	16s	2564099	Ruminococcus bovis	3263	0.233831
Dayama-Colon	2005	SRR9620908	16s	1550024	Ruthenibacterium lactatiformans	847	0.217969
Dayama-Colon	2005	SRR9620908	16s	147802	Lactobacillus iners	84	0.203139
Dayama-Colon	2005	SRR9620908	16s	729	Haemophilus parainfluenzae	275	0.193559
Dayama-Colon	2005	SRR9620908	16s	991789	Anaerotignum propionicum DSM 1682	2426	0.174691
Dayama-Colon	2005	SRR9620908	16s	166486	Roseburia intestinalis	21329	0.172823
Dayama-Colon	2005	SRR9620908	16s	29347	[Clostridium] scindens	5383	0.171223
Dayama-Colon	2005	SRR9620908	16s	880074	Barnesiella viscericola DSM 18177	5754	0.168913
Dayama-Colon	2005	SRR9620908	16s	1520	Clostridium beijerinckii	263	0.163779
Dayama-Colon	2005	SRR9620908	16s	28111	Bacteroides eggerthii	724	0.160462
Dayama-Colon	2005	SRR9620908	16s	84032	Pseudoclostridium thermosuccinogenes	795	0.15737
Dayama-Colon	2005	SRR9620908	16s	2530390	Muribaculum gordoncarteri	1140	0.145603
Dayama-Colon	2005	SRR9620908	16s	33035	Blautia producta	3130	0.143544
Dayama-Colon	2005	SRR9620908	16s	253239	Ethanoligenens harbinense	3681	0.143223
Dayama-Colon	2005	SRR9620908	16s	1042156	Clostridium sp. SY8519	58	0.141603
Dayama-Colon	2005	SRR9620908	16s	544645	Butyricimonas virosa	4734	0.139746
Dayama-Colon	2005	SRR9620908	16s	33038	[Ruminococcus] gnavus	4243	0.121043
Dayama-Colon	2005	SRR9620908	16s	1160721	Ruminococcus bicirculans	223	0.12031
Dayama-Colon	2005	SRR9620908	16s	1680	Bifidobacterium adolescentis	72	0.11375
Dayama-Colon	2005	SRR9620908	16s	657313	[Ruminococcus] torques L2-14	1984	0.104559
Dayama-Colon	2005	SRR9620908	16s	301301	Roseburia hominis	5328	0.103329
Dayama-Colon	2005	SRR9620908	16s	1547	Erysipelatoclostridium ramosum	726	0.092693
Dayama-Colon	2005	SRR9620908	16s	410072	Coprococcus comes	1759	0.0859623
Dayama-Colon	2005	SRR9620908	16s	216816	Bifidobacterium longum	71	0.0828552
Dayama-Colon	2005	SRR9620908	16s	251221	Gloeobacter violaceus PCC 7421	161	0.0825635
Dayama-Colon	2005	SRR9620908	16s	693746	Oscillibacter valericigenes Sjm18-20	31	0.0779206
Dayama-Colon	2005	SRR9620908	16s	29546	Lawsonia intracellularis	230	0.071661
Dayama-Colon	2005	SRR9620908	16s	1297617	Intestinimonas butyriciproducens	12696	0.0610935
Dayama-Colon	2005	SRR9620908	16s	292800	Flavonifractor plautii	23923	0.0589933
Dayama-Colon	2005	SRR9620908	16s	717960	Faecalitalea cylindroides T2-87	4678	0.0563222
Dayama-Colon	2005	SRR9620908	16s	1413214	Paenibacillus polymyxa SQR-21	1548	0.0506429
Dayama-Colon	2005	SRR9620908	16s	751585	Coprococcus sp. ART55/1	354	0.0462074
Dayama-Colon	2005	SRR9620908	16s	537007	Blautia hansenii DSM 20583	815	0.0406651
Dayama-Colon	2005	SRR9620908	16s	536231	Roseburia intestinalis L1-82	7	0.0396489
Dayama-Colon	2005	SRR9620908	16s	446660	Adlercreutzia equolifaciens	125	0.0394305
Dayama-Colon	2005	SRR9620908	16s	1981510	Monoglobus pectinilyticus	218	0.0386902
Dayama-Colon	2005	SRR9620908	16s	74426	Collinsella aerofaciens	175	0.0347651
Dayama-Colon	2005	SRR9620908	16s	1491	Clostridium botulinum	457	0.0336211
Dayama-Colon	2005	SRR9620908	16s	1525	Moorella thermoacetica	300	0.0319663
Dayama-Colon	2005	SRR9620908	16s	1796620	Acutalibacter muris	1218	0.0244553
Dayama-Colon	2005	SRR9620908	16s	699246	Mageeibacillus indolicus UPII9-5	480	0.0208311
Dayama-Colon	2005	SRR9620908	16s	553973	[Clostridium] hylemonae DSM 15053	2554	0.0207523
Dayama-Colon	2005	SRR9620908	16s	116085	Coprococcus catus	10	0.0154413
Dayama-Colon	2005	SRR9620908	16s	1541959	Candidatus Izimaplasma sp. HR1	52	0.015073
Dayama-Colon	2005	SRR9620908	16s	185007	Pseudobutyrivibrio xylanivorans	1608	0.0115187
Dayama-Colon	2005	SRR9620908	16s	1944646	Phoenicibacter congonensis	498	0.00836708
Dayama-Colon	2005	SRR9620908	16s	1392	Bacillus anthracis	266	0.00830908
Dayama-Colon	2005	SRR9620908	16s	433286	Anaerocolumna cellulosilytica	1	0.00758514
Dayama-Colon	2005	SRR9620908	16s	742737	Hungatella hathewayi WAL-18680	1174	0.00529329
Dayama-Colon	2005	SRR9620908	16s	445932	Elusimicrobium minutum Pei191	1	0.00505595
Dayama-Colon	2005	SRR9620908	16s	188913	Cetobacterium somerae	34	0.00474747
Dayama-Colon	2005	SRR9620908	16s	76775	Malassezia restricta	3682	0.000898345
Dayama-Colon	1124	SRR9620910	16s	2585117	Alistipes onderdonkii subsp. vulgaris	5222	0.95229
Dayama-Colon	1124	SRR9620910	16s	823	Parabacteroides distasonis	17104	0.871419
Dayama-Colon	1124	SRR9620910	16s	818	Bacteroides thetaiotaomicron	6471	0.864775
Dayama-Colon	1124	SRR9620910	16s	187327	Acidaminococcus intestini	940	0.852324
Dayama-Colon	1124	SRR9620910	16s	28116	Bacteroides ovatus	6023	0.760958
Dayama-Colon	1124	SRR9620910	16s	820	Bacteroides uniformis	3940	0.757917
Dayama-Colon	1124	SRR9620910	16s	853	Faecalibacterium prausnitzii	28405	0.707577
Dayama-Colon	1124	SRR9620910	16s	2585119	Alistipes dispar	4569	0.654373
Dayama-Colon	1124	SRR9620910	16s	729	Haemophilus parainfluenzae	194	0.577523
Dayama-Colon	1124	SRR9620910	16s	657314	Blautia obeum A2-162	30906	0.554724
Dayama-Colon	1124	SRR9620910	16s	328812	Parabacteroides goldsteinii	833	0.524292
Dayama-Colon	1124	SRR9620910	16s	28118	Odoribacter splanchnicus	8458	0.486251
Dayama-Colon	1124	SRR9620910	16s	821	Phocaeicola vulgatus	55234	0.404133
Dayama-Colon	1124	SRR9620910	16s	1314	Streptococcus pyogenes	22	0.360314
Dayama-Colon	1124	SRR9620910	16s	84112	Eggerthella lenta	658	0.323309
Dayama-Colon	1124	SRR9620910	16s	208479	Enterocloster bolteae	16975	0.29728
Dayama-Colon	1124	SRR9620910	16s	33035	Blautia producta	25801	0.286549
Dayama-Colon	1124	SRR9620910	16s	1531	Enterocloster clostridioformis	15450	0.282665
Dayama-Colon	1124	SRR9620910	16s	33038	[Ruminococcus] gnavus	34553	0.265079
Dayama-Colon	1124	SRR9620910	16s	29347	[Clostridium] scindens	4591	0.262581
Dayama-Colon	1124	SRR9620910	16s	1550024	Ruthenibacterium lactatiformans	7544	0.197032
Dayama-Colon	1124	SRR9620910	16s	292800	Flavonifractor plautii	16997	0.189675
Dayama-Colon	1124	SRR9620910	16s	991789	Anaerotignum propionicum DSM 1682	1432	0.182105
Dayama-Colon	1124	SRR9620910	16s	166486	Roseburia intestinalis	1397	0.152415
Dayama-Colon	1124	SRR9620910	16s	39488	Anaerobutyricum hallii	4426	0.147366
Dayama-Colon	1124	SRR9620910	16s	762982	Paraprevotella xylaniphila YIT 11841	186	0.131717
Dayama-Colon	1124	SRR9620910	16s	537007	Blautia hansenii DSM 20583	6466	0.11723
Dayama-Colon	1124	SRR9620910	16s	693746	Oscillibacter valericigenes Sjm18-20	173	0.116302
Dayama-Colon	1124	SRR9620910	16s	562	Escherichia coli	630	0.105421
Dayama-Colon	1124	SRR9620910	16s	617123	Lachnoanaerobaculum umeaense	202	0.0830995
Dayama-Colon	1124	SRR9620910	16s	1522	[Clostridium] innocuum	411	0.078085
Dayama-Colon	1124	SRR9620910	16s	649756	Anaerostipes hadrus	1924	0.067763
Dayama-Colon	1124	SRR9620910	16s	396015	Rothia terrae	101	0.0537927
Dayama-Colon	1124	SRR9620910	16s	1796620	Acutalibacter muris	647	0.0421077
Dayama-Colon	1124	SRR9620910	16s	817	Bacteroides fragilis	231	0.0371401
Dayama-Colon	1124	SRR9620910	16s	2583452	Amedibacterium intestinale	1742	0.0350183
Dayama-Colon	1124	SRR9620910	16s	1871021	Lachnoclostridium phocaeense	499	0.030119
Dayama-Colon	1124	SRR9620910	16s	553973	[Clostridium] hylemonae DSM 15053	157	0.0268589
Dayama-Colon	1124	SRR9620910	16s	116085	Coprococcus catus	5	0.0251544
Dayama-Colon	1124	SRR9620910	16s	357276	Phocaeicola dorei	33786	0.0214177
Dayama-Colon	1124	SRR9620910	16s	1161942	Ruminococcus champanellensis	33	0.0213016
Dayama-Colon	1124	SRR9620910	16s	742737	Hungatella hathewayi WAL-18680	372	0.0193282
Dayama-Colon	1124	SRR9620910	16s	576610	Polynucleobacter necessarius	199	0.00371235
Dayama-Colon	1124	SRR9620910	16s	1618	Liquorilactobacillus mali	62	0.000752289
Dayama-Colon	2004	SRR9620911	16s	33025	Phascolarctobacterium faecium	5998	0.860957
Dayama-Colon	2004	SRR9620911	16s	649756	Anaerostipes hadrus	1997	0.816376
Dayama-Colon	2004	SRR9620911	16s	817	Bacteroides fragilis	79142	0.810312
Dayama-Colon	2004	SRR9620911	16s	511	Alcaligenes faecalis	11508	0.782021
Dayama-Colon	2004	SRR9620911	16s	853	Faecalibacterium prausnitzii	19020	0.605854
Dayama-Colon	2004	SRR9620911	16s	2585117	Alistipes onderdonkii subsp. vulgaris	367	0.572502
Dayama-Colon	2004	SRR9620911	16s	33038	[Ruminococcus] gnavus	4300	0.547661
Dayama-Colon	2004	SRR9620911	16s	84112	Eggerthella lenta	696	0.443535
Dayama-Colon	2004	SRR9620911	16s	2479767	Blautia sp. SC05B48	1627	0.442879
Dayama-Colon	2004	SRR9620911	16s	74426	Collinsella aerofaciens	1513	0.42069
Dayama-Colon	2004	SRR9620911	16s	657314	Blautia obeum A2-162	1583	0.381903
Dayama-Colon	2004	SRR9620911	16s	292800	Flavonifractor plautii	5013	0.366821
Dayama-Colon	2004	SRR9620911	16s	818	Bacteroides thetaiotaomicron	1316	0.255573
Dayama-Colon	2004	SRR9620911	16s	208479	Enterocloster bolteae	16471	0.248779
Dayama-Colon	2004	SRR9620911	16s	29347	[Clostridium] scindens	2260	0.219202
Dayama-Colon	2004	SRR9620911	16s	821	Phocaeicola vulgatus	56485	0.204554
Dayama-Colon	2004	SRR9620911	16s	29546	Lawsonia intracellularis	1467	0.179566
Dayama-Colon	2004	SRR9620911	16s	562	Escherichia coli	892	0.164339
Dayama-Colon	2004	SRR9620911	16s	1550024	Ruthenibacterium lactatiformans	404	0.161476
Dayama-Colon	2004	SRR9620911	16s	165179	Prevotella copri	108	0.158907
Dayama-Colon	2004	SRR9620911	16s	1871021	Lachnoclostridium phocaeense	1092	0.140554
Dayama-Colon	2004	SRR9620911	16s	33035	Blautia producta	4100	0.1371
Dayama-Colon	2004	SRR9620911	16s	515620	[Eubacterium] eligens ATCC 27750	246	0.134185
Dayama-Colon	2004	SRR9620911	16s	679935	Alistipes finegoldii DSM 17242	564	0.125646
Dayama-Colon	2004	SRR9620911	16s	410072	Coprococcus comes	667	0.118865
Dayama-Colon	2004	SRR9620911	16s	166486	Roseburia intestinalis	1049	0.11868
Dayama-Colon	2004	SRR9620911	16s	301301	Roseburia hominis	1450	0.0931391
Dayama-Colon	2004	SRR9620911	16s	147802	Lactobacillus iners	516	0.0809281
Dayama-Colon	2004	SRR9620911	16s	2583452	Amedibacterium intestinale	215	0.065798
Dayama-Colon	2004	SRR9620911	16s	991789	Anaerotignum propionicum DSM 1682	37886	0.0656688
Dayama-Colon	2004	SRR9620911	16s	1307	Streptococcus suis	71	0.0594557
Dayama-Colon	2004	SRR9620911	16s	575614	Prevotella sp. oral taxon 299 str. F0039	5	0.0415861
Dayama-Colon	2004	SRR9620911	16s	1796652	Turicimonas muris	2	0.0367183
Dayama-Colon	2004	SRR9620911	16s	1522	[Clostridium] innocuum	415	0.0362057
Dayama-Colon	2004	SRR9620911	16s	1547	Erysipelatoclostridium ramosum	190	0.0341793
Dayama-Colon	2004	SRR9620911	16s	1531	Enterocloster clostridioformis	13317	0.0336244
Dayama-Colon	2004	SRR9620911	16s	357276	Phocaeicola dorei	54	0.0185427
Dayama-Colon	2004	SRR9620911	16s	2564099	Ruminococcus bovis	305	0.0171803
Dayama-Colon	2004	SRR9620911	16s	253239	Ethanoligenens harbinense	35	0.00517161
Dayama-Colon	2004	SRR9620911	16s	657313	[Ruminococcus] torques L2-14	30591	0.00514674
Dayama-Colon	2004	SRR9620911	16s	239935	Akkermansia muciniphila	53	0.00174018
Dayama-Colon	2004	SRR9620911	16s	1796620	Acutalibacter muris	112	0.00170787
Dayama-Colon	2004	SRR9620911	16s	1618	Liquorilactobacillus mali	69	0.00161397
Dayama-Colon	2004	SRR9620911	16s	54005	Peptoniphilus harei	75	0.00145695
Dayama-Colon	2004	SRR9620911	16s	84032	Pseudoclostridium thermosuccinogenes	230	0.00127581
Dayama-Colon	1121	SRR9620912	16s	166486	Roseburia intestinalis	1066	0.598098
Dayama-Colon	1121	SRR9620912	16s	2585117	Alistipes onderdonkii subsp. vulgaris	187	0.573085
Dayama-Colon	1121	SRR9620912	16s	216816	Bifidobacterium longum	173	0.563437
Dayama-Colon	1121	SRR9620912	16s	187327	Acidaminococcus intestini	403	0.542198
Dayama-Colon	1121	SRR9620912	16s	853	Faecalibacterium prausnitzii	4113	0.347066
Dayama-Colon	1121	SRR9620912	16s	2479767	Blautia sp. SC05B48	1146	0.242268
Dayama-Colon	1121	SRR9620912	16s	562	Escherichia coli	270	0.228821
Dayama-Colon	1121	SRR9620912	16s	301301	Roseburia hominis	163	0.187302
Dayama-Colon	1121	SRR9620912	16s	46503	Parabacteroides merdae	181	0.182967
Dayama-Colon	1121	SRR9620912	16s	817	Bacteroides fragilis	5714	0.172769
Dayama-Colon	1121	SRR9620912	16s	820	Bacteroides uniformis	209	0.168083
Dayama-Colon	1121	SRR9620912	16s	28116	Bacteroides ovatus	481	0.158157
Dayama-Colon	1121	SRR9620912	16s	1260	Finegoldia magna	144	0.121767
Dayama-Colon	1121	SRR9620912	16s	28137	Prevotella veroralis	95	0.110736
Dayama-Colon	1121	SRR9620912	16s	165179	Prevotella copri	75	0.0992385
Dayama-Colon	1121	SRR9620912	16s	823	Parabacteroides distasonis	2173	0.0913583
Dayama-Colon	1121	SRR9620912	16s	729	Haemophilus parainfluenzae	41	0.0770537
Dayama-Colon	1121	SRR9620912	16s	649756	Anaerostipes hadrus	57	0.0614722
Dayama-Colon	1121	SRR9620912	16s	2494234	Sutterella megalosphaeroides	4389	0.0534751
Dayama-Colon	1121	SRR9620912	16s	74426	Collinsella aerofaciens	129	0.0532981
Dayama-Colon	1121	SRR9620912	16s	1680	Bifidobacterium adolescentis	74	0.0519577
Dayama-Colon	1121	SRR9620912	16s	33038	[Ruminococcus] gnavus	1370	0.0483342
Dayama-Colon	1121	SRR9620912	16s	1280	Staphylococcus aureus	345	0.0482592
Dayama-Colon	1121	SRR9620912	16s	357276	Phocaeicola dorei	174	0.0386364
Dayama-Colon	1121	SRR9620912	16s	410072	Coprococcus comes	47	0.0374751
Dayama-Colon	1121	SRR9620912	16s	537007	Blautia hansenii DSM 20583	122	0.0347947
Dayama-Colon	1121	SRR9620912	16s	89152	Peptacetobacter hiranonis	68	0.0347885
Dayama-Colon	1121	SRR9620912	16s	1314	Streptococcus pyogenes	265	0.0267313
Dayama-Colon	1121	SRR9620912	16s	33035	Blautia producta	440	0.0249114
Dayama-Colon	1121	SRR9620912	16s	991789	Anaerotignum propionicum DSM 1682	1030	0.0247428
Dayama-Colon	1121	SRR9620912	16s	2583452	Amedibacterium intestinale	151	0.0240274
Dayama-Colon	1121	SRR9620912	16s	1531	Enterocloster clostridioformis	1141	0.0188601
Dayama-Colon	1121	SRR9620912	16s	40545	Sutterella wadsworthensis	1040	0.0161937
Dayama-Colon	1121	SRR9620912	16s	39950	Dialister pneumosintes	152	0.0130579
Dayama-Colon	1121	SRR9620912	16s	29347	[Clostridium] scindens	31	0.0127311
Dayama-Colon	1121	SRR9620912	16s	1297617	Intestinimonas butyriciproducens	844	0.0120001
Dayama-Colon	1121	SRR9620912	16s	657314	Blautia obeum A2-162	1250	0.0107181
Dayama-Colon	1121	SRR9620912	16s	821	Phocaeicola vulgatus	892	0.00949178
Dayama-Colon	1121	SRR9620912	16s	1547	Erysipelatoclostridium ramosum	170	0.00747263
Dayama-Colon	1121	SRR9620912	16s	239935	Akkermansia muciniphila	18	0.00420364
Dayama-Colon	1121	SRR9620912	16s	208479	Enterocloster bolteae	1554	0.00163984
Dayama-Colon	1121	SRR9620912	16s	96942	Vitreoscilla sp. C1	62	0.000301596
Dayama-Colon	1123	SRR9620913	16s	823	Parabacteroides distasonis	1637	0.91897
Dayama-Colon	1123	SRR9620913	16s	817	Bacteroides fragilis	38651	0.866191
Dayama-Colon	1123	SRR9620913	16s	820	Bacteroides uniformis	18613	0.618499
Dayama-Colon	1123	SRR9620913	16s	818	Bacteroides thetaiotaomicron	3053	0.539837
Dayama-Colon	1123	SRR9620913	16s	46503	Parabacteroides merdae	16883	0.453499
Dayama-Colon	1123	SRR9620913	16s	649756	Anaerostipes hadrus	4838	0.43072
Dayama-Colon	1123	SRR9620913	16s	853	Faecalibacterium prausnitzii	9122	0.425049
Dayama-Colon	1123	SRR9620913	16s	1547	Erysipelatoclostridium ramosum	1556	0.385811
Dayama-Colon	1123	SRR9620913	16s	301301	Roseburia hominis	32400	0.365129
Dayama-Colon	1123	SRR9620913	16s	693979	Bacteroides helcogenes P 36-108	1574	0.336371
Dayama-Colon	1123	SRR9620913	16s	1280	Staphylococcus aureus	844	0.322953
Dayama-Colon	1123	SRR9620913	16s	1531	Enterocloster clostridioformis	58218	0.279419
Dayama-Colon	1123	SRR9620913	16s	43675	Rothia mucilaginosa	167	0.250666
Dayama-Colon	1123	SRR9620913	16s	2047	Rothia dentocariosa	396	0.238964
Dayama-Colon	1123	SRR9620913	16s	1825069	Streptococcus marmotae	380	0.237685
Dayama-Colon	1123	SRR9620913	16s	821	Phocaeicola vulgatus	33134	0.23594
Dayama-Colon	1123	SRR9620913	16s	54006	Peptoniphilus ivorii	252	0.165685
Dayama-Colon	1123	SRR9620913	16s	208479	Enterocloster bolteae	61432	0.163642
Dayama-Colon	1123	SRR9620913	16s	29347	[Clostridium] scindens	296	0.144381
Dayama-Colon	1123	SRR9620913	16s	2479767	Blautia sp. SC05B48	1481	0.129701
Dayama-Colon	1123	SRR9620913	16s	33035	Blautia producta	3401	0.123938
Dayama-Colon	1123	SRR9620913	16s	2707299	Adlercreutzia hattorii	2	0.118666
Dayama-Colon	1123	SRR9620913	16s	515620	[Eubacterium] eligens ATCC 27750	3912	0.11772
Dayama-Colon	1123	SRR9620913	16s	74426	Collinsella aerofaciens	2915	0.115521
Dayama-Colon	1123	SRR9620913	16s	1351	Enterococcus faecalis	20415	0.114424
Dayama-Colon	1123	SRR9620913	16s	33038	[Ruminococcus] gnavus	2436	0.112595
Dayama-Colon	1123	SRR9620913	16s	562	Escherichia coli	462	0.110823
Dayama-Colon	1123	SRR9620913	16s	357276	Phocaeicola dorei	564	0.106788
Dayama-Colon	1123	SRR9620913	16s	657314	Blautia obeum A2-162	4053	0.101533
Dayama-Colon	1123	SRR9620913	16s	84112	Eggerthella lenta	54	0.0886891
Dayama-Colon	1123	SRR9620913	16s	657313	[Ruminococcus] torques L2-14	7442	0.0767968
Dayama-Colon	1123	SRR9620913	16s	1297617	Intestinimonas butyriciproducens	21745	0.0733891
Dayama-Colon	1123	SRR9620913	16s	239935	Akkermansia muciniphila	97	0.0714864
Dayama-Colon	1123	SRR9620913	16s	329854	Bacteroides intestinalis	83000	0.0591379
Dayama-Colon	1123	SRR9620913	16s	617123	Lachnoanaerobaculum umeaense	118	0.056776
Dayama-Colon	1123	SRR9620913	16s	264731	Prevotella ruminicola 23	654	0.0559806
Dayama-Colon	1123	SRR9620913	16s	410072	Coprococcus comes	166	0.0480669
Dayama-Colon	1123	SRR9620913	16s	433286	Anaerocolumna cellulosilytica	2	0.0437777
Dayama-Colon	1123	SRR9620913	16s	166486	Roseburia intestinalis	387	0.0330975
Dayama-Colon	1123	SRR9620913	16s	1260	Finegoldia magna	829	0.0297615
Dayama-Colon	1123	SRR9620913	16s	837	Porphyromonas gingivalis	74	0.0295692
Dayama-Colon	1123	SRR9620913	16s	537007	Blautia hansenii DSM 20583	1269	0.0250395
Dayama-Colon	1123	SRR9620913	16s	357809	Lachnoclostridium phytofermentans ISDg	36	0.0143904
Dayama-Colon	1123	SRR9620913	16s	991789	Anaerotignum propionicum DSM 1682	886	0.0134567
Dayama-Colon	1123	SRR9620913	16s	1796620	Acutalibacter muris	1437	0.013177
Dayama-Colon	1123	SRR9620913	16s	1871021	Lachnoclostridium phocaeense	60	0.0131496
Dayama-Colon	1123	SRR9620913	16s	2610895	Flintibacter sp. KGMB00164	49	0.00954634
Dayama-Colon	1123	SRR9620913	16s	717608	[Clostridium] cf. saccharolyticum K10	46	0.00883438
Dayama-Colon	1123	SRR9620913	16s	236753	Fastidiosipila sanguinis	281	0.00696258
Dayama-Colon	2010	SRR9620915	16s	187327	Acidaminococcus intestini	1380	0.777661
Dayama-Colon	2010	SRR9620915	16s	28116	Bacteroides ovatus	4768	0.688964
Dayama-Colon	2010	SRR9620915	16s	216816	Bifidobacterium longum	354	0.685684
Dayama-Colon	2010	SRR9620915	16s	28132	Prevotella melaninogenica	529	0.637049
Dayama-Colon	2010	SRR9620915	16s	820	Bacteroides uniformis	599	0.627613
Dayama-Colon	2010	SRR9620915	16s	851	Fusobacterium nucleatum	465	0.599762
Dayama-Colon	2010	SRR9620915	16s	490	Neisseria sicca	321	0.576543
Dayama-Colon	2010	SRR9620915	16s	853	Faecalibacterium prausnitzii	8920	0.547647
Dayama-Colon	2010	SRR9620915	16s	301301	Roseburia hominis	3721	0.544303
Dayama-Colon	2010	SRR9620915	16s	1681	Bifidobacterium bifidum	162	0.542609
Dayama-Colon	2010	SRR9620915	16s	40545	Sutterella wadsworthensis	6607	0.526012
Dayama-Colon	2010	SRR9620915	16s	907	Megasphaera elsdenii	274	0.492734
Dayama-Colon	2010	SRR9620915	16s	157687	Leptotrichia wadei	203	0.449776
Dayama-Colon	2010	SRR9620915	16s	1115758	Romboutsia ilealis	848	0.445917
Dayama-Colon	2010	SRR9620915	16s	1308	Streptococcus thermophilus	1110	0.435973
Dayama-Colon	2010	SRR9620915	16s	649756	Anaerostipes hadrus	5703	0.429843
Dayama-Colon	2010	SRR9620915	16s	46503	Parabacteroides merdae	1144	0.421997
Dayama-Colon	2010	SRR9620915	16s	165179	Prevotella copri	119545	0.376283
Dayama-Colon	2010	SRR9620915	16s	1314	Streptococcus pyogenes	1477	0.36175
Dayama-Colon	2010	SRR9620915	16s	166486	Roseburia intestinalis	1659	0.340445
Dayama-Colon	2010	SRR9620915	16s	562	Escherichia coli	192	0.313182
Dayama-Colon	2010	SRR9620915	16s	1160721	Ruminococcus bicirculans	475	0.311328
Dayama-Colon	2010	SRR9620915	16s	1680	Bifidobacterium adolescentis	473	0.24766
Dayama-Colon	2010	SRR9620915	16s	357276	Phocaeicola dorei	6855	0.230436
Dayama-Colon	2010	SRR9620915	16s	729	Haemophilus parainfluenzae	1198	0.226997
Dayama-Colon	2010	SRR9620915	16s	47678	Bacteroides caccae	65	0.195973
Dayama-Colon	2010	SRR9620915	16s	657314	Blautia obeum A2-162	8832	0.183876
Dayama-Colon	2010	SRR9620915	16s	74426	Collinsella aerofaciens	1829	0.168806
Dayama-Colon	2010	SRR9620915	16s	28133	Prevotella nigrescens	60	0.168238
Dayama-Colon	2010	SRR9620915	16s	33033	Parvimonas micra	105	0.158046
Dayama-Colon	2010	SRR9620915	16s	29546	Lawsonia intracellularis	286	0.153144
Dayama-Colon	2010	SRR9620915	16s	39488	Anaerobutyricum hallii	845	0.145431
Dayama-Colon	2010	SRR9620915	16s	2161821	Dialister massiliensis	896	0.116951
Dayama-Colon	2010	SRR9620915	16s	2479767	Blautia sp. SC05B48	2711	0.106964
Dayama-Colon	2010	SRR9620915	16s	33035	Blautia producta	3105	0.0845887
Dayama-Colon	2010	SRR9620915	16s	29347	[Clostridium] scindens	1421	0.0817266
Dayama-Colon	2010	SRR9620915	16s	1547	Erysipelatoclostridium ramosum	2167	0.080907
Dayama-Colon	2010	SRR9620915	16s	821	Phocaeicola vulgatus	329	0.0710315
Dayama-Colon	2010	SRR9620915	16s	33038	[Ruminococcus] gnavus	6060	0.0697493
Dayama-Colon	2010	SRR9620915	16s	410072	Coprococcus comes	846	0.0682804
Dayama-Colon	2010	SRR9620915	16s	157688	Leptotrichia hofstadii	73	0.0601019
Dayama-Colon	2010	SRR9620915	16s	515620	[Eubacterium] eligens ATCC 27750	2823	0.0584224
Dayama-Colon	2010	SRR9620915	16s	717608	[Clostridium] cf. saccharolyticum K10	163	0.055597
Dayama-Colon	2010	SRR9620915	16s	292800	Flavonifractor plautii	2319	0.0497401
Dayama-Colon	2010	SRR9620915	16s	89152	Peptacetobacter hiranonis	29	0.0432941
Dayama-Colon	2010	SRR9620915	16s	617123	Lachnoanaerobaculum umeaense	28	0.0366193
Dayama-Colon	2010	SRR9620915	16s	433286	Anaerocolumna cellulosilytica	1	0.030261
Dayama-Colon	2010	SRR9620915	16s	43768	Corynebacterium matruchotii	71	0.0296809
Dayama-Colon	2010	SRR9620915	16s	39950	Dialister pneumosintes	33	0.0212461
Dayama-Colon	2010	SRR9620915	16s	537007	Blautia hansenii DSM 20583	1255	0.0178818
Dayama-Colon	2010	SRR9620915	16s	991789	Anaerotignum propionicum DSM 1682	325	0.0175324
Dayama-Colon	2010	SRR9620915	16s	185007	Pseudobutyrivibrio xylanivorans	3562	0.0118201
Dayama-Colon	2010	SRR9620915	16s	1871021	Lachnoclostridium phocaeense	1633	0.00957176
Dayama-Colon	2010	SRR9620915	16s	208479	Enterocloster bolteae	6842	0.00794119
Dayama-Colon	2010	SRR9620915	16s	357809	Lachnoclostridium phytofermentans ISDg	20	0.00442865
Dayama-Colon	2010	SRR9620915	16s	742737	Hungatella hathewayi WAL-18680	385	0.00404687
Dayama-Colon	2010	SRR9620915	16s	246201	Streptococcus mitis NCTC 12261	1	0.00343133
Dayama-Colon	2015	SRR9620916	16s	2585117	Alistipes onderdonkii subsp. vulgaris	7523	0.899649
Dayama-Colon	2015	SRR9620916	16s	853	Faecalibacterium prausnitzii	114151	0.80769
Dayama-Colon	2015	SRR9620916	16s	166486	Roseburia intestinalis	10899	0.732671
Dayama-Colon	2015	SRR9620916	16s	649756	Anaerostipes hadrus	43168	0.699559
Dayama-Colon	2015	SRR9620916	16s	357276	Phocaeicola dorei	18781	0.674707
Dayama-Colon	2015	SRR9620916	16s	511	Alcaligenes faecalis	6114	0.671729
Dayama-Colon	2015	SRR9620916	16s	818	Bacteroides thetaiotaomicron	7642	0.641035
Dayama-Colon	2015	SRR9620916	16s	2585119	Alistipes dispar	1333	0.58877
Dayama-Colon	2015	SRR9620916	16s	820	Bacteroides uniformis	458	0.528186
Dayama-Colon	2015	SRR9620916	16s	2479767	Blautia sp. SC05B48	296	0.500666
Dayama-Colon	2015	SRR9620916	16s	657314	Blautia obeum A2-162	19734	0.491147
Dayama-Colon	2015	SRR9620916	16s	301301	Roseburia hominis	7042	0.487356
Dayama-Colon	2015	SRR9620916	16s	33035	Blautia producta	2174	0.474783
Dayama-Colon	2015	SRR9620916	16s	33038	[Ruminococcus] gnavus	33664	0.444542
Dayama-Colon	2015	SRR9620916	16s	880074	Barnesiella viscericola DSM 18177	8220	0.428669
Dayama-Colon	2015	SRR9620916	16s	28118	Odoribacter splanchnicus	2770	0.414975
Dayama-Colon	2015	SRR9620916	16s	246787	Bacteroides cellulosilyticus	471	0.408334
Dayama-Colon	2015	SRR9620916	16s	74426	Collinsella aerofaciens	605	0.396649
Dayama-Colon	2015	SRR9620916	16s	823	Parabacteroides distasonis	1140	0.390852
Dayama-Colon	2015	SRR9620916	16s	821	Phocaeicola vulgatus	7523	0.346707
Dayama-Colon	2015	SRR9620916	16s	47678	Bacteroides caccae	132	0.336963
Dayama-Colon	2015	SRR9620916	16s	46503	Parabacteroides merdae	558	0.313444
Dayama-Colon	2015	SRR9620916	16s	1496	Clostridioides difficile	49	0.311482
Dayama-Colon	2015	SRR9620916	16s	84112	Eggerthella lenta	500	0.305148
Dayama-Colon	2015	SRR9620916	16s	29347	[Clostridium] scindens	898	0.266259
Dayama-Colon	2015	SRR9620916	16s	410072	Coprococcus comes	4029	0.25149
Dayama-Colon	2015	SRR9620916	16s	2161821	Dialister massiliensis	423	0.198882
Dayama-Colon	2015	SRR9620916	16s	657313	[Ruminococcus] torques L2-14	3765	0.132719
Dayama-Colon	2015	SRR9620916	16s	991789	Anaerotignum propionicum DSM 1682	930	0.132212
Dayama-Colon	2015	SRR9620916	16s	544645	Butyricimonas virosa	6	0.131512
Dayama-Colon	2015	SRR9620916	16s	537007	Blautia hansenii DSM 20583	17171	0.121626
Dayama-Colon	2015	SRR9620916	16s	2564099	Ruminococcus bovis	494	0.121216
Dayama-Colon	2015	SRR9620916	16s	1871021	Lachnoclostridium phocaeense	4810	0.117762
Dayama-Colon	2015	SRR9620916	16s	208479	Enterocloster bolteae	315	0.100927
Dayama-Colon	2015	SRR9620916	16s	515620	[Eubacterium] eligens ATCC 27750	1896	0.0882153
Dayama-Colon	2015	SRR9620916	16s	1550024	Ruthenibacterium lactatiformans	570	0.0875854
Dayama-Colon	2015	SRR9620916	16s	239935	Akkermansia muciniphila	132	0.0747857
Dayama-Colon	2015	SRR9620916	16s	1796652	Turicimonas muris	1	0.0733904
Dayama-Colon	2015	SRR9620916	16s	693746	Oscillibacter valericigenes Sjm18-20	58	0.0579398
Dayama-Colon	2015	SRR9620916	16s	1547	Erysipelatoclostridium ramosum	134	0.0544083
Dayama-Colon	2015	SRR9620916	16s	292800	Flavonifractor plautii	6665	0.0500263
Dayama-Colon	2015	SRR9620916	16s	28116	Bacteroides ovatus	476	0.0416058
Dayama-Colon	2015	SRR9620916	16s	1522	[Clostridium] innocuum	483	0.0348801
Dayama-Colon	2015	SRR9620916	16s	29546	Lawsonia intracellularis	443	0.0336753
Dayama-Colon	2015	SRR9620916	16s	1531	Enterocloster clostridioformis	1980	0.0295406
Dayama-Colon	2015	SRR9620916	16s	729	Haemophilus parainfluenzae	467	0.021415
Dayama-Colon	2015	SRR9620916	16s	237258	Cloacibacterium normanense	54	0.0209822
Dayama-Colon	2015	SRR9620916	16s	55601	Vibrio anguillarum	14	0.0136109
Dayama-Colon	2015	SRR9620916	16s	1161942	Ruminococcus champanellensis	2	0.0130086
Dayama-Colon	2015	SRR9620916	16s	84032	Pseudoclostridium thermosuccinogenes	165	0.0123565
Dayama-Colon	2014	SRR9620917	16s	823	Parabacteroides distasonis	1650	0.972845
Dayama-Colon	2014	SRR9620917	16s	239935	Akkermansia muciniphila	32246	0.942199
Dayama-Colon	2014	SRR9620917	16s	216816	Bifidobacterium longum	280	0.84494
Dayama-Colon	2014	SRR9620917	16s	575614	Prevotella sp. oral taxon 299 str. F0039	15	0.800617
Dayama-Colon	2014	SRR9620917	16s	853	Faecalibacterium prausnitzii	106501	0.779192
Dayama-Colon	2014	SRR9620917	16s	47678	Bacteroides caccae	7130	0.72262
Dayama-Colon	2014	SRR9620917	16s	820	Bacteroides uniformis	2098	0.686248
Dayama-Colon	2014	SRR9620917	16s	821	Phocaeicola vulgatus	5118	0.645991
Dayama-Colon	2014	SRR9620917	16s	649756	Anaerostipes hadrus	8940	0.570712
Dayama-Colon	2014	SRR9620917	16s	818	Bacteroides thetaiotaomicron	1186	0.565224
Dayama-Colon	2014	SRR9620917	16s	357276	Phocaeicola dorei	7677	0.547146
Dayama-Colon	2014	SRR9620917	16s	39950	Dialister pneumosintes	1023	0.502678
Dayama-Colon	2014	SRR9620917	16s	28118	Odoribacter splanchnicus	4929	0.493095
Dayama-Colon	2014	SRR9620917	16s	657314	Blautia obeum A2-162	26829	0.433002
Dayama-Colon	2014	SRR9620917	16s	2585118	Alistipes communis	249	0.407565
Dayama-Colon	2014	SRR9620917	16s	1314	Streptococcus pyogenes	273	0.399057
Dayama-Colon	2014	SRR9620917	16s	657313	[Ruminococcus] torques L2-14	6675	0.354723
Dayama-Colon	2014	SRR9620917	16s	817	Bacteroides fragilis	3989	0.342214
Dayama-Colon	2014	SRR9620917	16s	2564099	Ruminococcus bovis	842	0.303916
Dayama-Colon	2014	SRR9620917	16s	717959	Alistipes shahii WAL 8301	906	0.301757
Dayama-Colon	2014	SRR9620917	16s	729	Haemophilus parainfluenzae	220	0.299186
Dayama-Colon	2014	SRR9620917	16s	28111	Bacteroides eggerthii	591	0.294085
Dayama-Colon	2014	SRR9620917	16s	1680	Bifidobacterium adolescentis	203	0.289927
Dayama-Colon	2014	SRR9620917	16s	679935	Alistipes finegoldii DSM 17242	4967	0.266701
Dayama-Colon	2014	SRR9620917	16s	433296	Aminipila butyrica	240	0.266258
Dayama-Colon	2014	SRR9620917	16s	880074	Barnesiella viscericola DSM 18177	875	0.259699
Dayama-Colon	2014	SRR9620917	16s	2479767	Blautia sp. SC05B48	3591	0.251375
Dayama-Colon	2014	SRR9620917	16s	166486	Roseburia intestinalis	15020	0.240592
Dayama-Colon	2014	SRR9620917	16s	301301	Roseburia hominis	8956	0.238398
Dayama-Colon	2014	SRR9620917	16s	29347	[Clostridium] scindens	3399	0.220541
Dayama-Colon	2014	SRR9620917	16s	1796652	Turicimonas muris	4	0.220471
Dayama-Colon	2014	SRR9620917	16s	74426	Collinsella aerofaciens	809	0.214052
Dayama-Colon	2014	SRR9620917	16s	84032	Pseudoclostridium thermosuccinogenes	2463	0.213933
Dayama-Colon	2014	SRR9620917	16s	1550024	Ruthenibacterium lactatiformans	436	0.181433
Dayama-Colon	2014	SRR9620917	16s	33035	Blautia producta	16462	0.175475
Dayama-Colon	2014	SRR9620917	16s	292800	Flavonifractor plautii	20412	0.173732
Dayama-Colon	2014	SRR9620917	16s	33038	[Ruminococcus] gnavus	5664	0.1735
Dayama-Colon	2014	SRR9620917	16s	1160721	Ruminococcus bicirculans	587	0.170356
Dayama-Colon	2014	SRR9620917	16s	991789	Anaerotignum propionicum DSM 1682	3007	0.16639
Dayama-Colon	2014	SRR9620917	16s	253239	Ethanoligenens harbinense	1198	0.155168
Dayama-Colon	2014	SRR9620917	16s	410072	Coprococcus comes	5948	0.145421
Dayama-Colon	2014	SRR9620917	16s	39488	Anaerobutyricum hallii	1397	0.143527
Dayama-Colon	2014	SRR9620917	16s	264731	Prevotella ruminicola 23	67521	0.11623
Dayama-Colon	2014	SRR9620917	16s	182773	Clostridium isatidis	199	0.113218
Dayama-Colon	2014	SRR9620917	16s	562	Escherichia coli	421	0.111544
Dayama-Colon	2014	SRR9620917	16s	1547	Erysipelatoclostridium ramosum	551	0.107801
Dayama-Colon	2014	SRR9620917	16s	446660	Adlercreutzia equolifaciens	173	0.0983633
Dayama-Colon	2014	SRR9620917	16s	28116	Bacteroides ovatus	182	0.0978978
Dayama-Colon	2014	SRR9620917	16s	1491	Clostridium botulinum	8377	0.0887194
Dayama-Colon	2014	SRR9620917	16s	29546	Lawsonia intracellularis	310	0.0814124
Dayama-Colon	2014	SRR9620917	16s	537007	Blautia hansenii DSM 20583	4320	0.080621
Dayama-Colon	2014	SRR9620917	16s	544645	Butyricimonas virosa	9	0.0791883
Dayama-Colon	2014	SRR9620917	16s	2583452	Amedibacterium intestinale	112	0.0640809
Dayama-Colon	2014	SRR9620917	16s	536231	Roseburia intestinalis L1-82	229	0.0537619
Dayama-Colon	2014	SRR9620917	16s	1161942	Ruminococcus champanellensis	770	0.0401387
Dayama-Colon	2014	SRR9620917	16s	693746	Oscillibacter valericigenes Sjm18-20	19	0.0331658
Dayama-Colon	2014	SRR9620917	16s	208479	Enterocloster bolteae	11164	0.0212296
Dayama-Colon	2014	SRR9620917	16s	1796620	Acutalibacter muris	1599	0.0187806
Dayama-Colon	2014	SRR9620917	16s	116085	Coprococcus catus	27	0.0177629
Dayama-Colon	2014	SRR9620917	16s	2610895	Flintibacter sp. KGMB00164	2	0.0162969
Dayama-Colon	2014	SRR9620917	16s	2560058	Brevundimonas sp. Bb-A	51	0.0102915
Dayama-Colon	2014	SRR9620917	16s	742737	Hungatella hathewayi WAL-18680	837	0.0101692
Dayama-Colon	2014	SRR9620917	16s	1944646	Phoenicibacter congonensis	577	0.00816766
Dayama-Colon	2013	SRR9620918	16s	239935	Akkermansia muciniphila	30826	0.844724
Dayama-Colon	2013	SRR9620918	16s	823	Parabacteroides distasonis	5204	0.837881
Dayama-Colon	2013	SRR9620918	16s	649756	Anaerostipes hadrus	39764	0.74086
Dayama-Colon	2013	SRR9620918	16s	46503	Parabacteroides merdae	1781	0.688996
Dayama-Colon	2013	SRR9620918	16s	40545	Sutterella wadsworthensis	13252	0.648742
Dayama-Colon	2013	SRR9620918	16s	818	Bacteroides thetaiotaomicron	5293	0.63163
Dayama-Colon	2013	SRR9620918	16s	853	Faecalibacterium prausnitzii	102800	0.628416
Dayama-Colon	2013	SRR9620918	16s	47678	Bacteroides caccae	16884	0.551018
Dayama-Colon	2013	SRR9620918	16s	1547	Erysipelatoclostridium ramosum	723	0.549111
Dayama-Colon	2013	SRR9620918	16s	74426	Collinsella aerofaciens	1634	0.530728
Dayama-Colon	2013	SRR9620918	16s	657314	Blautia obeum A2-162	28597	0.509972
Dayama-Colon	2013	SRR9620918	16s	33038	[Ruminococcus] gnavus	14749	0.493774
Dayama-Colon	2013	SRR9620918	16s	820	Bacteroides uniformis	3948	0.492032
Dayama-Colon	2013	SRR9620918	16s	33035	Blautia producta	11988	0.470559
Dayama-Colon	2013	SRR9620918	16s	357276	Phocaeicola dorei	1780	0.410356
Dayama-Colon	2013	SRR9620918	16s	717959	Alistipes shahii WAL 8301	11026	0.40839
Dayama-Colon	2013	SRR9620918	16s	2585119	Alistipes dispar	52	0.402339
Dayama-Colon	2013	SRR9620918	16s	208479	Enterocloster bolteae	29614	0.368082
Dayama-Colon	2013	SRR9620918	16s	291644	Bacteroides salyersiae	92	0.353112
Dayama-Colon	2013	SRR9620918	16s	821	Phocaeicola vulgatus	42227	0.338491
Dayama-Colon	2013	SRR9620918	16s	817	Bacteroides fragilis	2294	0.31562
Dayama-Colon	2013	SRR9620918	16s	1796613	Bacteroides caecimuris	460	0.291753
Dayama-Colon	2013	SRR9620918	16s	301301	Roseburia hominis	6269	0.290703
Dayama-Colon	2013	SRR9620918	16s	2479767	Blautia sp. SC05B48	660	0.281319
Dayama-Colon	2013	SRR9620918	16s	166486	Roseburia intestinalis	13385	0.272786
Dayama-Colon	2013	SRR9620918	16s	991789	Anaerotignum propionicum DSM 1682	2695	0.254937
Dayama-Colon	2013	SRR9620918	16s	657313	[Ruminococcus] torques L2-14	2721	0.242809
Dayama-Colon	2013	SRR9620918	16s	515620	[Eubacterium] eligens ATCC 27750	3670	0.190174
Dayama-Colon	2013	SRR9620918	16s	29347	[Clostridium] scindens	1356	0.179206
Dayama-Colon	2013	SRR9620918	16s	562	Escherichia coli	324	0.170635
Dayama-Colon	2013	SRR9620918	16s	1550024	Ruthenibacterium lactatiformans	1039	0.15699
Dayama-Colon	2013	SRR9620918	16s	2564099	Ruminococcus bovis	931	0.148795
Dayama-Colon	2013	SRR9620918	16s	84112	Eggerthella lenta	231	0.147227
Dayama-Colon	2013	SRR9620918	16s	537007	Blautia hansenii DSM 20583	12164	0.145964
Dayama-Colon	2013	SRR9620918	16s	292800	Flavonifractor plautii	6776	0.113706
Dayama-Colon	2013	SRR9620918	16s	433296	Aminipila butyrica	116	0.0990588
Dayama-Colon	2013	SRR9620918	16s	410072	Coprococcus comes	22	0.0653801
Dayama-Colon	2013	SRR9620918	16s	717608	[Clostridium] cf. saccharolyticum K10	142	0.0636602
Dayama-Colon	2013	SRR9620918	16s	1796652	Turicimonas muris	1	0.0609076
Dayama-Colon	2013	SRR9620918	16s	1531	Enterocloster clostridioformis	13287	0.0543778
Dayama-Colon	2013	SRR9620918	16s	693746	Oscillibacter valericigenes Sjm18-20	512	0.0524564
Dayama-Colon	2013	SRR9620918	16s	253239	Ethanoligenens harbinense	153	0.0492365
Dayama-Colon	2013	SRR9620918	16s	1522	[Clostridium] innocuum	269	0.0477103
Dayama-Colon	2013	SRR9620918	16s	2377	Sporomusa termitida	420	0.0464298
Dayama-Colon	2013	SRR9620918	16s	2585118	Alistipes communis	33	0.0433893
Dayama-Colon	2013	SRR9620918	16s	2610895	Flintibacter sp. KGMB00164	1	0.0334936
Dayama-Colon	2013	SRR9620918	16s	1796620	Acutalibacter muris	303	0.0281322
Dayama-Colon	2013	SRR9620918	16s	116085	Coprococcus catus	1	0.0172473
Dayama-Colon	2013	SRR9620918	16s	185007	Pseudobutyrivibrio xylanivorans	770	0.0107748
Dayama-Colon	2013	SRR9620918	16s	433286	Anaerocolumna cellulosilytica	1	0.00830084
Dayama-Colon	2012	SRR9620919	16s	33025	Phascolarctobacterium faecium	13147	0.92494
Dayama-Colon	2012	SRR9620919	16s	853	Faecalibacterium prausnitzii	43155	0.82368
Dayama-Colon	2012	SRR9620919	16s	562	Escherichia coli	5527	0.748567
Dayama-Colon	2012	SRR9620919	16s	818	Bacteroides thetaiotaomicron	5056	0.633515
Dayama-Colon	2012	SRR9620919	16s	823	Parabacteroides distasonis	790	0.565913
Dayama-Colon	2012	SRR9620919	16s	1290	Staphylococcus hominis	118	0.531377
Dayama-Colon	2012	SRR9620919	16s	820	Bacteroides uniformis	2550	0.454942
Dayama-Colon	2012	SRR9620919	16s	729	Haemophilus parainfluenzae	152	0.42152
Dayama-Colon	2012	SRR9620919	16s	46503	Parabacteroides merdae	2071	0.379474
Dayama-Colon	2012	SRR9620919	16s	357276	Phocaeicola dorei	8120	0.369266
Dayama-Colon	2012	SRR9620919	16s	292800	Flavonifractor plautii	9910	0.365509
Dayama-Colon	2012	SRR9620919	16s	33038	[Ruminococcus] gnavus	3275	0.359656
Dayama-Colon	2012	SRR9620919	16s	2564099	Ruminococcus bovis	5891	0.357355
Dayama-Colon	2012	SRR9620919	16s	817	Bacteroides fragilis	37997	0.307562
Dayama-Colon	2012	SRR9620919	16s	1550024	Ruthenibacterium lactatiformans	3970	0.299083
Dayama-Colon	2012	SRR9620919	16s	1796620	Acutalibacter muris	1049	0.258906
Dayama-Colon	2012	SRR9620919	16s	28118	Odoribacter splanchnicus	3864	0.250186
Dayama-Colon	2012	SRR9620919	16s	657313	[Ruminococcus] torques L2-14	39080	0.246178
Dayama-Colon	2012	SRR9620919	16s	208479	Enterocloster bolteae	9185	0.243615
Dayama-Colon	2012	SRR9620919	16s	1547	Erysipelatoclostridium ramosum	8439	0.242826
Dayama-Colon	2012	SRR9620919	16s	544645	Butyricimonas virosa	579	0.162795
Dayama-Colon	2012	SRR9620919	16s	2714924	Diaphorobacter sp. HDW4A	5902	0.158051
Dayama-Colon	2012	SRR9620919	16s	2583452	Amedibacterium intestinale	6219	0.130094
Dayama-Colon	2012	SRR9620919	16s	329854	Bacteroides intestinalis	563	0.116231
Dayama-Colon	2012	SRR9620919	16s	33035	Blautia producta	15839	0.103685
Dayama-Colon	2012	SRR9620919	16s	983594	Burkholderia cepacia ATCC 25416	468	0.0886545
Dayama-Colon	2012	SRR9620919	16s	166486	Roseburia intestinalis	20286	0.0875255
Dayama-Colon	2012	SRR9620919	16s	328812	Parabacteroides goldsteinii	13	0.0775047
Dayama-Colon	2012	SRR9620919	16s	821	Phocaeicola vulgatus	40627	0.0724368
Dayama-Colon	2012	SRR9620919	16s	553973	[Clostridium] hylemonae DSM 15053	11610	0.0693924
Dayama-Colon	2012	SRR9620919	16s	253239	Ethanoligenens harbinense	260	0.0525847
Dayama-Colon	2012	SRR9620919	16s	2610895	Flintibacter sp. KGMB00164	2	0.048925
Dayama-Colon	2012	SRR9620919	16s	2530390	Muribaculum gordoncarteri	416	0.0316503
Dayama-Colon	2012	SRR9620919	16s	742737	Hungatella hathewayi WAL-18680	51	0.0290038
Dayama-Colon	2012	SRR9620919	16s	84112	Eggerthella lenta	156	0.0262326
Dayama-Colon	2012	SRR9620919	16s	573	Klebsiella pneumoniae	625	0.0157411
Dayama-Colon	2012	SRR9620919	16s	2086584	Massilistercora timonensis	336	0.0116863
Dayama-Colon	2012	SRR9620919	16s	1161942	Ruminococcus champanellensis	146	0.0116307
Dayama-Colon	2012	SRR9620919	16s	1297617	Intestinimonas butyriciproducens	664	0.0110551
Dayama-Colon	2012	SRR9620919	16s	1160721	Ruminococcus bicirculans	235	0.00870147
Dayama-Colon	2012	SRR9620919	16s	649756	Anaerostipes hadrus	57	0.00837121
Dayama-Colon	2012	SRR9620919	16s	1842534	Sinorhizobium sp. RAC02	1	0.00702345
Dayama-Colon	2012	SRR9620919	16s	2479767	Blautia sp. SC05B48	5438	0.00656091
Dayama-Colon	2012	SRR9620919	16s	623	Shigella flexneri	50	0.00445549
Dayama-Colon	2012	SRR9620919	16s	537007	Blautia hansenii DSM 20583	74	0.00315144
Dayama-Colon	2012	SRR9620919	16s	576610	Polynucleobacter necessarius	35	0.00276385
Dayama-Colon	2012	SRR9620919	16s	479434	Sphaerobacter thermophilus DSM 20745	203	0.0020595
Dayama-Colon	2012	SRR9620919	16s	1660	Schaalia odontolytica	154	0.000528239
Dayama-Colon	2012	SRR9620919	16s	515620	[Eubacterium] eligens ATCC 27750	4653	0.00035357
Dayama-Colon	2011	SRR9620920	16s	1502	Clostridium perfringens	1722	0.887464
Dayama-Colon	2011	SRR9620920	16s	239935	Akkermansia muciniphila	13499	0.843893
Dayama-Colon	2011	SRR9620920	16s	853	Faecalibacterium prausnitzii	21680	0.699247
Dayama-Colon	2011	SRR9620920	16s	2585117	Alistipes onderdonkii subsp. vulgaris	582	0.597291
Dayama-Colon	2011	SRR9620920	16s	357276	Phocaeicola dorei	15967	0.576752
Dayama-Colon	2011	SRR9620920	16s	818	Bacteroides thetaiotaomicron	4492	0.468394
Dayama-Colon	2011	SRR9620920	16s	820	Bacteroides uniformis	8187	0.466108
Dayama-Colon	2011	SRR9620920	16s	44742	Desulfovibrio fairfieldensis	829	0.371455
Dayama-Colon	2011	SRR9620920	16s	657314	Blautia obeum A2-162	9687	0.353575
Dayama-Colon	2011	SRR9620920	16s	2583452	Amedibacterium intestinale	279	0.347155
Dayama-Colon	2011	SRR9620920	16s	47678	Bacteroides caccae	3930	0.324119
Dayama-Colon	2011	SRR9620920	16s	29347	[Clostridium] scindens	2722	0.256069
Dayama-Colon	2011	SRR9620920	16s	46503	Parabacteroides merdae	5061	0.223705
Dayama-Colon	2011	SRR9620920	16s	28116	Bacteroides ovatus	1855	0.206653
Dayama-Colon	2011	SRR9620920	16s	2585119	Alistipes dispar	4906	0.205111
Dayama-Colon	2011	SRR9620920	16s	33035	Blautia producta	3113	0.182757
Dayama-Colon	2011	SRR9620920	16s	657313	[Ruminococcus] torques L2-14	4462	0.168209
Dayama-Colon	2011	SRR9620920	16s	74426	Collinsella aerofaciens	2538	0.166642
Dayama-Colon	2011	SRR9620920	16s	821	Phocaeicola vulgatus	10909	0.159425
Dayama-Colon	2011	SRR9620920	16s	328812	Parabacteroides goldsteinii	311	0.15646
Dayama-Colon	2011	SRR9620920	16s	544645	Butyricimonas virosa	92	0.142535
Dayama-Colon	2011	SRR9620920	16s	1160721	Ruminococcus bicirculans	1893	0.131303
Dayama-Colon	2011	SRR9620920	16s	515620	[Eubacterium] eligens ATCC 27750	3731	0.123459
Dayama-Colon	2011	SRR9620920	16s	1314	Streptococcus pyogenes	195	0.104094
Dayama-Colon	2011	SRR9620920	16s	40545	Sutterella wadsworthensis	1053	0.101341
Dayama-Colon	2011	SRR9620920	16s	166486	Roseburia intestinalis	8231	0.0995655
Dayama-Colon	2011	SRR9620920	16s	562	Escherichia coli	38517	0.0968793
Dayama-Colon	2011	SRR9620920	16s	433296	Aminipila butyrica	585	0.09292
Dayama-Colon	2011	SRR9620920	16s	823	Parabacteroides distasonis	2802	0.0850686
Dayama-Colon	2011	SRR9620920	16s	880074	Barnesiella viscericola DSM 18177	2759	0.0828396
Dayama-Colon	2011	SRR9620920	16s	717959	Alistipes shahii WAL 8301	661	0.0816756
Dayama-Colon	2011	SRR9620920	16s	2479767	Blautia sp. SC05B48	1373	0.076996
Dayama-Colon	2011	SRR9620920	16s	2564099	Ruminococcus bovis	1668	0.0658045
Dayama-Colon	2011	SRR9620920	16s	649756	Anaerostipes hadrus	1411	0.0646376
Dayama-Colon	2011	SRR9620920	16s	39488	Anaerobutyricum hallii	646	0.062885
Dayama-Colon	2011	SRR9620920	16s	28118	Odoribacter splanchnicus	10138	0.0624932
Dayama-Colon	2011	SRR9620920	16s	2724150	Romboutsia sp. CE17	47	0.0585369
Dayama-Colon	2011	SRR9620920	16s	246787	Bacteroides cellulosilyticus	496	0.0527477
Dayama-Colon	2011	SRR9620920	16s	1115758	Romboutsia ilealis	515	0.0472711
Dayama-Colon	2011	SRR9620920	16s	301301	Roseburia hominis	7478	0.0426925
Dayama-Colon	2011	SRR9620920	16s	28901	Salmonella enterica	172	0.0276521
Dayama-Colon	2011	SRR9620920	16s	729	Haemophilus parainfluenzae	103	0.0258505
Dayama-Colon	2011	SRR9620920	16s	410072	Coprococcus comes	63	0.0256689
Dayama-Colon	2011	SRR9620920	16s	1197717	Cloacibacillus porcorum	968	0.0225159
Dayama-Colon	2011	SRR9620920	16s	1550024	Ruthenibacterium lactatiformans	1854	0.0223793
Dayama-Colon	2011	SRR9620920	16s	84032	Pseudoclostridium thermosuccinogenes	1390	0.0215738
Dayama-Colon	2011	SRR9620920	16s	573	Klebsiella pneumoniae	2066	0.020814
Dayama-Colon	2011	SRR9620920	16s	536231	Roseburia intestinalis L1-82	196	0.0155986
Dayama-Colon	2011	SRR9620920	16s	1042156	Clostridium sp. SY8519	24	0.0149066
Dayama-Colon	2011	SRR9620920	16s	291644	Bacteroides salyersiae	294	0.0107238
Dayama-Colon	2011	SRR9620920	16s	1796646	Muribaculum intestinale	106	0.0104838
Dayama-Colon	2011	SRR9620920	16s	292800	Flavonifractor plautii	13567	0.00743454
Dayama-Colon	2011	SRR9620920	16s	537007	Blautia hansenii DSM 20583	2001	0.00725113
Dayama-Colon	2011	SRR9620920	16s	29546	Lawsonia intracellularis	356	0.00613216
Dayama-Colon	2011	SRR9620920	16s	1525	Moorella thermoacetica	1076	0.00568952
Dayama-Colon	2011	SRR9620920	16s	865	Pectinatus frisingensis	138	0.00396709
Dayama-Colon	2011	SRR9620920	16s	446660	Adlercreutzia equolifaciens	138	0.00366403
Dayama-Colon	2011	SRR9620920	16s	623	Shigella flexneri	160	0.00309448
Dayama-Colon	2011	SRR9620920	16s	1297617	Intestinimonas butyriciproducens	11395	0.00300951
Dayama-Colon	2011	SRR9620920	16s	33038	[Ruminococcus] gnavus	2775	0.00279254
Dayama-Colon	2011	SRR9620920	16s	1161942	Ruminococcus champanellensis	17	0.00252802
Dayama-Colon	2011	SRR9620920	16s	253239	Ethanoligenens harbinense	219	0.0024233
Dayama-Colon	2011	SRR9620920	16s	693746	Oscillibacter valericigenes Sjm18-20	30	0.00216661
Dayama-Colon	2011	SRR9620920	16s	2086584	Massilistercora timonensis	13732	0.002151
Dayama-Colon	2011	SRR9620920	16s	1522	[Clostridium] innocuum	129	0.00209849
Dayama-Colon	2011	SRR9620920	16s	717960	Faecalitalea cylindroides T2-87	2342	0.00183579
Dayama-Colon	2011	SRR9620920	16s	646529	Desulfosporosinus acidiphilus SJ4	1314	0.0017835
Dayama-Colon	2011	SRR9620920	16s	84110	Slackia heliotrinireducens	230	0.00176074
Dayama-Colon	2011	SRR9620920	16s	208479	Enterocloster bolteae	1426	0.00174081
Dayama-Colon	2011	SRR9620920	16s	1547	Erysipelatoclostridium ramosum	357	0.00163712
Dayama-Colon	2011	SRR9620920	16s	2707299	Adlercreutzia hattorii	2	0.00133271
Dayama-Colon	2011	SRR9620920	16s	83334	Escherichia coli O157:H7	24136	0.00100048
Dayama-Colon	2011	SRR9620920	16s	116085	Coprococcus catus	7	0.000839442
Dayama-Colon	2011	SRR9620920	16s	1491	Clostridium botulinum	169	0.00083092
Dayama-Colon	2011	SRR9620920	16s	742737	Hungatella hathewayi WAL-18680	410	0.000791181
Dayama-Colon	2011	SRR9620920	16s	1392	Bacillus anthracis	76	0.000773511
Dayama-Colon	2011	SRR9620920	16s	991789	Anaerotignum propionicum DSM 1682	175	0.00076355
Dayama-Colon	2011	SRR9620920	16s	185007	Pseudobutyrivibrio xylanivorans	2708	0.000702963
Dayama-Colon	2011	SRR9620920	16s	553973	[Clostridium] hylemonae DSM 15053	305	0.000626702
Dayama-Colon	2011	SRR9620920	16s	626937	Christensenella minuta	39	0.000586561
Dayama-Colon	2011	SRR9620920	16s	1796620	Acutalibacter muris	2793	0.000573438
Dayama-Colon	2011	SRR9620920	16s	699246	Mageeibacillus indolicus UPII9-5	5492	0.000312734
Ghaddar-PDAC	1	D1	16s	820	Bacteroides uniformis	268	0.691462
Ghaddar-PDAC	1	D1	16s	1747	Cutibacterium acnes	569	0.128195
Ghaddar-PDAC	1	D1	16s	2575923	Brevibacterium sp. CS2	591	0.0953628
Ghaddar-PDAC	1	D1	16s	293826	Alkaliphilus metalliredigens QYMF	274	0.0857579
Ghaddar-PDAC	1	D1	16s	446465	Brachybacterium faecium DSM 4810	225	0.0844791
Ghaddar-PDAC	1	D1	16s	386891	Moraxella bovoculi	57	0.0842789
Ghaddar-PDAC	1	D1	16s	29388	Staphylococcus capitis	181	0.0426055
Ghaddar-PDAC	1	D1	16s	28454	Sphingobacterium multivorum	59	0.0399779
Ghaddar-PDAC	1	D1	16s	43675	Rothia mucilaginosa	112	0.0045671
Ghaddar-PDAC	1	D1	16s	519472	Vagococcus teuberi	9003	0.0038464
Ghaddar-PDAC	1	D1	16s	2594004	Formosa sediminum	34	0.00345001
Ghaddar-PDAC	1	D1	16s	492670	Bacillus velezensis	236	0.00318622
Ghaddar-PDAC	1	D1	16s	2712222	Nordella sp. HKS 07	813	0.00143598
Ghaddar-PDAC	1	D1	16s	2498451	Rheinheimera mangrovi	26	0.000707404
Ghaddar-PDAC	1	D1	16s	1972134	endosymbiont of Sipalinus gigas	18	0.000546129
Ghaddar-PDAC	10	D10	16s	824	Campylobacter gracilis	45	0.72108
Ghaddar-PDAC	10	D10	16s	1338	Streptococcus intermedius	216	0.552866
Ghaddar-PDAC	10	D10	16s	28133	Prevotella nigrescens	17	0.550997
Ghaddar-PDAC	10	D10	16s	851	Fusobacterium nucleatum	564	0.547296
Ghaddar-PDAC	10	D10	16s	28135	Prevotella oris	76	0.458064
Ghaddar-PDAC	10	D10	16s	1502	Clostridium perfringens	114	0.257011
Ghaddar-PDAC	10	D10	16s	216816	Bifidobacterium longum	335	0.194936
Ghaddar-PDAC	10	D10	16s	39950	Dialister pneumosintes	66	0.181309
Ghaddar-PDAC	10	D10	16s	28131	Prevotella intermedia	38	0.132555
Ghaddar-PDAC	10	D10	16s	40214	Acinetobacter johnsonii	1346	0.106422
Ghaddar-PDAC	10	D10	16s	853	Faecalibacterium prausnitzii	19	0.0754093
Ghaddar-PDAC	10	D10	16s	33905	Bifidobacterium thermophilum	85	0.0595263
Ghaddar-PDAC	10	D10	16s	2144175	Megasphaera stantonii	90	0.0524217
Ghaddar-PDAC	10	D10	16s	29466	Veillonella parvula	21	0.048592
Ghaddar-PDAC	10	D10	16s	729	Haemophilus parainfluenzae	219	0.046301
Ghaddar-PDAC	10	D10	16s	225991	Comamonas aquatica	72	0.0447649
Ghaddar-PDAC	10	D10	16s	1747	Cutibacterium acnes	532	0.0278685
Ghaddar-PDAC	10	D10	16s	237258	Cloacibacterium normanense	260	0.02718
Ghaddar-PDAC	10	D10	16s	562	Escherichia coli	316	0.0255699
Ghaddar-PDAC	10	D10	16s	1428	Bacillus thuringiensis	496	0.0208253
Ghaddar-PDAC	10	D10	16s	46503	Parabacteroides merdae	21	0.017016
Ghaddar-PDAC	10	D10	16s	731	Histophilus somni	76	0.0143996
Ghaddar-PDAC	10	D10	16s	2653852	Rubrobacter marinus	70	0.0115396
Ghaddar-PDAC	10	D10	16s	1461582	Jeotgalicoccus saudimassiliensis	19	0.0109003
Ghaddar-PDAC	10	D10	16s	571	Klebsiella oxytoca	187	0.0106712
Ghaddar-PDAC	10	D10	16s	33033	Parvimonas micra	74	0.0101241
Ghaddar-PDAC	10	D10	16s	43675	Rothia mucilaginosa	577	0.0100187
Ghaddar-PDAC	10	D10	16s	1471761	Novibacillus thermophilus	62	0.00855774
Ghaddar-PDAC	10	D10	16s	546271	Selenomonas sputigena ATCC 35185	11	0.00838996
Ghaddar-PDAC	10	D10	16s	89152	Peptacetobacter hiranonis	130	0.00658538
Ghaddar-PDAC	10	D10	16s	980427	Deinococcus wulumuqiensis	12	0.0041571
Ghaddar-PDAC	10	D10	16s	33038	[Ruminococcus] gnavus	88	0.00351231
Ghaddar-PDAC	10	D10	16s	2498451	Rheinheimera mangrovi	20	0.00320406
Ghaddar-PDAC	10	D10	16s	28084	Legionella cherrii	46	0.00180352
Ghaddar-PDAC	10	D10	16s	401471	Undibacterium parvum	57	0.0016021
Ghaddar-PDAC	10	D10	16s	1547	Erysipelatoclostridium ramosum	22	0.00138212
Ghaddar-PDAC	10	D10	16s	433296	Aminipila butyrica	22	0.00137561
Ghaddar-PDAC	10	D10	16s	1528099	Lawsonella clevelandensis	46	0.00123866
Ghaddar-PDAC	10	D10	16s	74426	Collinsella aerofaciens	85	0.00109712
Ghaddar-PDAC	10	D10	16s	521095	Lancefieldella parvulum DSM 20469	1	0.00105998
Ghaddar-PDAC	10	D10	16s	1612173	Niveispirillum cyanobacteriorum	55	0.000937323
Ghaddar-PDAC	10	D10	16s	1297617	Intestinimonas butyriciproducens	18	0.000872575
Ghaddar-PDAC	10	D10	16s	1076588	Thiolapillus brandeum	15	0.000409434
Ghaddar-PDAC	10	D10	16s	55601	Vibrio anguillarum	15	0.000396239
Ghaddar-PDAC	12	D12	16s	469616	Fusobacterium mortiferum ATCC 9817	50	0.913946
Ghaddar-PDAC	12	D12	16s	824	Campylobacter gracilis	40	0.737473
Ghaddar-PDAC	12	D12	16s	1338	Streptococcus intermedius	417	0.532409
Ghaddar-PDAC	12	D12	16s	851	Fusobacterium nucleatum	346	0.490952
Ghaddar-PDAC	12	D12	16s	43769	Corynebacterium propinquum	341	0.479926
Ghaddar-PDAC	12	D12	16s	28135	Prevotella oris	247	0.330748
Ghaddar-PDAC	12	D12	16s	39950	Dialister pneumosintes	84	0.314344
Ghaddar-PDAC	12	D12	16s	33905	Bifidobacterium thermophilum	921	0.270709
Ghaddar-PDAC	12	D12	16s	853	Faecalibacterium prausnitzii	367	0.192509
Ghaddar-PDAC	12	D12	16s	820	Bacteroides uniformis	103	0.186324
Ghaddar-PDAC	12	D12	16s	927704	Selenomonas ruminantium subsp. lactilytica TAM6421	31	0.172942
Ghaddar-PDAC	12	D12	16s	1747	Cutibacterium acnes	745	0.162682
Ghaddar-PDAC	12	D12	16s	165179	Prevotella copri	76	0.141449
Ghaddar-PDAC	12	D12	16s	28133	Prevotella nigrescens	99	0.11921
Ghaddar-PDAC	12	D12	16s	562	Escherichia coli	266	0.107828
Ghaddar-PDAC	12	D12	16s	907	Megasphaera elsdenii	51	0.0592662
Ghaddar-PDAC	12	D12	16s	901	Desulfovibrio piger	17	0.040481
Ghaddar-PDAC	12	D12	16s	29466	Veillonella parvula	55	0.0394649
Ghaddar-PDAC	12	D12	16s	712357	Leptotrichia sp. oral taxon 212	19	0.0334091
Ghaddar-PDAC	12	D12	16s	1502	Clostridium perfringens	47	0.0270651
Ghaddar-PDAC	12	D12	16s	33033	Parvimonas micra	109	0.0258921
Ghaddar-PDAC	12	D12	16s	76123	Prevotella enoeca	103	0.0194867
Ghaddar-PDAC	12	D12	16s	1763998	Rheinheimera sp. F8	14	0.0180718
Ghaddar-PDAC	12	D12	16s	571	Klebsiella oxytoca	161	0.0173548
Ghaddar-PDAC	12	D12	16s	40214	Acinetobacter johnsonii	55	0.0167376
Ghaddar-PDAC	12	D12	16s	633147	Olsenella uli DSM 7084	15	0.0164101
Ghaddar-PDAC	12	D12	16s	74426	Collinsella aerofaciens	45	0.012538
Ghaddar-PDAC	12	D12	16s	387090	Phocaeicola coprophilus	1	0.0101943
Ghaddar-PDAC	12	D12	16s	2202825	Methylobacterium durans	291	0.0083323
Ghaddar-PDAC	12	D12	16s	908937	Prevotella dentalis DSM 3688	125	0.0081416
Ghaddar-PDAC	12	D12	16s	437897	Megamonas funiformis	74	0.00648782
Ghaddar-PDAC	12	D12	16s	1428	Bacillus thuringiensis	547	0.00610975
Ghaddar-PDAC	12	D12	16s	225991	Comamonas aquatica	53	0.00589959
Ghaddar-PDAC	12	D12	16s	667015	Phocaeicola salanitronis DSM 18170	81	0.00536114
Ghaddar-PDAC	12	D12	16s	1744	Propionibacterium freudenreichii	93	0.00511215
Ghaddar-PDAC	12	D12	16s	693979	Bacteroides helcogenes P 36-108	19	0.00265147
Ghaddar-PDAC	12	D12	16s	89152	Peptacetobacter hiranonis	38	0.00261509
Ghaddar-PDAC	12	D12	16s	1612173	Niveispirillum cyanobacteriorum	36	0.00173541
Ghaddar-PDAC	12	D12	16s	2014534	Microbacterium sp. PM5	553	0.00140529
Ghaddar-PDAC	12	D12	16s	869212	Turneriella parva DSM 21527	33	0.00139664
Ghaddar-PDAC	12	D12	16s	521095	Lancefieldella parvulum DSM 20469	30	0.00116474
Ghaddar-PDAC	12	D12	16s	253239	Ethanoligenens harbinense	159	0.00113716
Ghaddar-PDAC	12	D12	16s	237258	Cloacibacterium normanense	449	0.00084587
Ghaddar-PDAC	12	D12	16s	1161942	Ruminococcus champanellensis	41	0.00071346
Ghaddar-PDAC	12	D12	16s	1302659	Planococcus versutus	17	0.000654615
Ghaddar-PDAC	12	D12	16s	28084	Legionella cherrii	48	0.000583337
Ghaddar-PDAC	12	D12	16s	1855912	Luteitalea pratensis	25	0.000579308
Ghaddar-PDAC	12	D12	16s	1550024	Ruthenibacterium lactatiformans	3	0.000537793
Ghaddar-PDAC	12	D12	16s	266749	Kaistella jeonii	42	0.000123178
Ghaddar-PDAC	13	D13	16s	851	Fusobacterium nucleatum	12	0.8983
Ghaddar-PDAC	13	D13	16s	28132	Prevotella melaninogenica	156	0.649941
Ghaddar-PDAC	13	D13	16s	157687	Leptotrichia wadei	12	0.413052
Ghaddar-PDAC	13	D13	16s	562	Escherichia coli	8554	0.276219
Ghaddar-PDAC	13	D13	16s	29466	Veillonella parvula	69	0.104723
Ghaddar-PDAC	13	D13	16s	43675	Rothia mucilaginosa	29	0.080753
Ghaddar-PDAC	13	D13	16s	727	Haemophilus influenzae	328	0.0550064
Ghaddar-PDAC	13	D13	16s	28135	Prevotella oris	54	0.0483233
Ghaddar-PDAC	13	D13	16s	328812	Parabacteroides goldsteinii	21	0.0416037
Ghaddar-PDAC	13	D13	16s	820	Bacteroides uniformis	56	0.0280554
Ghaddar-PDAC	13	D13	16s	1584	Lactobacillus delbrueckii	38	0.0278631
Ghaddar-PDAC	13	D13	16s	1424294	Geosporobacter ferrireducens	80	0.0271083
Ghaddar-PDAC	13	D13	16s	2530390	Muribaculum gordoncarteri	71	0.0115477
Ghaddar-PDAC	13	D13	16s	225991	Comamonas aquatica	20	0.00947466
Ghaddar-PDAC	13	D13	16s	68895	Cupriavidus basilensis	15	0.00729488
Ghaddar-PDAC	13	D13	16s	71999	Kocuria palustris	56	0.00696893
Ghaddar-PDAC	13	D13	16s	1747	Cutibacterium acnes	79	0.00622968
Ghaddar-PDAC	13	D13	16s	717785	Hyphomicrobium sp. MC1	165	0.00557499
Ghaddar-PDAC	13	D13	16s	1528099	Lawsonella clevelandensis	34	0.00292596
Ghaddar-PDAC	13	D13	16s	521095	Lancefieldella parvulum DSM 20469	16	0.00239011
Ghaddar-PDAC	13	D13	16s	401471	Undibacterium parvum	15	0.00188274
Ghaddar-PDAC	13	D13	16s	443218	Hoyosella subflava DQS3-9A1	25	0.000373997
Ghaddar-PDAC	13	D13	16s	28084	Legionella cherrii	12	0.000163414
Ghaddar-PDAC	14	D14	16s	28132	Prevotella melaninogenica	1314	0.481467
Ghaddar-PDAC	14	D14	16s	851	Fusobacterium nucleatum	164	0.299741
Ghaddar-PDAC	14	D14	16s	225991	Comamonas aquatica	74	0.1908
Ghaddar-PDAC	14	D14	16s	43675	Rothia mucilaginosa	195	0.183067
Ghaddar-PDAC	14	D14	16s	29466	Veillonella parvula	91	0.116447
Ghaddar-PDAC	14	D14	16s	562	Escherichia coli	1087	0.110911
Ghaddar-PDAC	14	D14	16s	729	Haemophilus parainfluenzae	28	0.10523
Ghaddar-PDAC	14	D14	16s	40324	Stenotrophomonas maltophilia	439	0.100775
Ghaddar-PDAC	14	D14	16s	575614	Prevotella sp. oral taxon 299 str. F0039	22	0.0728586
Ghaddar-PDAC	14	D14	16s	1396	Bacillus cereus	987	0.0575625
Ghaddar-PDAC	14	D14	16s	39777	Veillonella atypica	38	0.0565123
Ghaddar-PDAC	14	D14	16s	68895	Cupriavidus basilensis	66	0.0353852
Ghaddar-PDAC	14	D14	16s	28133	Prevotella nigrescens	84	0.0343665
Ghaddar-PDAC	14	D14	16s	1424294	Geosporobacter ferrireducens	382	0.0274289
Ghaddar-PDAC	14	D14	16s	33033	Parvimonas micra	13	0.0189965
Ghaddar-PDAC	14	D14	16s	1260	Finegoldia magna	12	0.0168114
Ghaddar-PDAC	14	D14	16s	1282	Staphylococcus epidermidis	131	0.0104898
Ghaddar-PDAC	14	D14	16s	40214	Acinetobacter johnsonii	107	0.00818231
Ghaddar-PDAC	14	D14	16s	946435	Jeotgalicoccus sp. ATCC 8456	21	0.0080402
Ghaddar-PDAC	14	D14	16s	726	Haemophilus haemolyticus	19	0.00687415
Ghaddar-PDAC	14	D14	16s	34062	Moraxella osloensis	44	0.00621315
Ghaddar-PDAC	14	D14	16s	553973	[Clostridium] hylemonae DSM 15053	29	0.00584037
Ghaddar-PDAC	14	D14	16s	492670	Bacillus velezensis	1	0.00550965
Ghaddar-PDAC	14	D14	16s	1747	Cutibacterium acnes	224	0.00514979
Ghaddar-PDAC	14	D14	16s	617123	Lachnoanaerobaculum umeaense	46	0.00463987
Ghaddar-PDAC	14	D14	16s	1528099	Lawsonella clevelandensis	49	0.00361918
Ghaddar-PDAC	14	D14	16s	2597770	Pseudomonas sp. BJP69	419	0.00353952
Ghaddar-PDAC	14	D14	16s	89152	Peptacetobacter hiranonis	20	0.00217473
Ghaddar-PDAC	14	D14	16s	34105	Streptobacillus moniliformis	136	0.002155
Ghaddar-PDAC	14	D14	16s	1660	Schaalia odontolytica	20	0.00190449
Ghaddar-PDAC	14	D14	16s	521095	Lancefieldella parvulum DSM 20469	17	0.00129312
Ghaddar-PDAC	14	D14	16s	28084	Legionella cherrii	18	0.000904885
Ghaddar-PDAC	14	D14	16s	2202825	Methylobacterium durans	63	0.000599502
Ghaddar-PDAC	14	D14	16s	569860	Methylovirgula ligni	30	0.000599141
Ghaddar-PDAC	15	D15	16s	851	Fusobacterium nucleatum	17	0.679247
Ghaddar-PDAC	15	D15	16s	28132	Prevotella melaninogenica	30	0.147402
Ghaddar-PDAC	15	D15	16s	727	Haemophilus influenzae	520	0.139036
Ghaddar-PDAC	15	D15	16s	43675	Rothia mucilaginosa	65	0.0893759
Ghaddar-PDAC	15	D15	16s	39777	Veillonella atypica	33	0.0374992
Ghaddar-PDAC	15	D15	16s	562	Escherichia coli	31905	0.0262213
Ghaddar-PDAC	15	D15	16s	287	Pseudomonas aeruginosa	479	0.0240008
Ghaddar-PDAC	15	D15	16s	1428	Bacillus thuringiensis	376	0.0225932
Ghaddar-PDAC	15	D15	16s	68895	Cupriavidus basilensis	106	0.0163936
Ghaddar-PDAC	15	D15	16s	40214	Acinetobacter johnsonii	214	0.0118305
Ghaddar-PDAC	15	D15	16s	1747	Cutibacterium acnes	49	0.010597
Ghaddar-PDAC	15	D15	16s	735	Haemophilus parahaemolyticus	15	0.0104608
Ghaddar-PDAC	15	D15	16s	484	Neisseria flavescens	33	0.00736665
Ghaddar-PDAC	15	D15	16s	717785	Hyphomicrobium sp. MC1	618	0.00506278
Ghaddar-PDAC	15	D15	16s	1528099	Lawsonella clevelandensis	14	0.00113157
Ghaddar-PDAC	15	D15	16s	2653851	Rubrobacter tropicus	16	0.000889403
Ghaddar-PDAC	15	D15	16s	28084	Legionella cherrii	19	0.000560561
Ghaddar-PDAC	15	D15	16s	1855912	Luteitalea pratensis	40	0.000439147
Ghaddar-PDAC	15	D15	16s	1089444	Dickeya solani	32	0.000296065
Ghaddar-PDAC	15	D15	16s	2169400	Gemmobacter aquarius	6	0.000192419
Ghaddar-PDAC	16	D16	16s	28133	Prevotella nigrescens	765	0.70934
Ghaddar-PDAC	16	D16	16s	28135	Prevotella oris	3793	0.691768
Ghaddar-PDAC	16	D16	16s	824	Campylobacter gracilis	712	0.623827
Ghaddar-PDAC	16	D16	16s	851	Fusobacterium nucleatum	8633	0.610802
Ghaddar-PDAC	16	D16	16s	1338	Streptococcus intermedius	1794	0.526799
Ghaddar-PDAC	16	D16	16s	200	Campylobacter curvus	20	0.506039
Ghaddar-PDAC	16	D16	16s	39950	Dialister pneumosintes	374	0.452854
Ghaddar-PDAC	16	D16	16s	69713	Treponema socranskii subsp. buccale	54	0.339773
Ghaddar-PDAC	16	D16	16s	28132	Prevotella melaninogenica	134	0.267079
Ghaddar-PDAC	16	D16	16s	28129	Prevotella denticola	1239	0.240378
Ghaddar-PDAC	16	D16	16s	562	Escherichia coli	1421	0.236309
Ghaddar-PDAC	16	D16	16s	1313	Streptococcus pneumoniae	564	0.190854
Ghaddar-PDAC	16	D16	16s	29466	Veillonella parvula	213	0.164368
Ghaddar-PDAC	16	D16	16s	712310	Haemophilus sp. oral taxon 036	169	0.158282
Ghaddar-PDAC	16	D16	16s	2144175	Megasphaera stantonii	332	0.147641
Ghaddar-PDAC	16	D16	16s	1747	Cutibacterium acnes	1031	0.097704
Ghaddar-PDAC	16	D16	16s	820	Bacteroides uniformis	104	0.0869065
Ghaddar-PDAC	16	D16	16s	33033	Parvimonas micra	744	0.0740055
Ghaddar-PDAC	16	D16	16s	225991	Comamonas aquatica	311	0.0526769
Ghaddar-PDAC	16	D16	16s	401472	Corynebacterium ureicelerivorans	211	0.0508784
Ghaddar-PDAC	16	D16	16s	633147	Olsenella uli DSM 7084	73	0.045025
Ghaddar-PDAC	16	D16	16s	853	Faecalibacterium prausnitzii	77	0.0444605
Ghaddar-PDAC	16	D16	16s	575614	Prevotella sp. oral taxon 299 str. F0039	503	0.0292314
Ghaddar-PDAC	16	D16	16s	571	Klebsiella oxytoca	2010	0.0199557
Ghaddar-PDAC	16	D16	16s	1502	Clostridium perfringens	418	0.017677
Ghaddar-PDAC	16	D16	16s	2594913	Corynebacterium sanguinis	29	0.0152881
Ghaddar-PDAC	16	D16	16s	165179	Prevotella copri	181	0.0145654
Ghaddar-PDAC	16	D16	16s	166486	Roseburia intestinalis	42	0.0137095
Ghaddar-PDAC	16	D16	16s	2124	Metamycoplasma salivarium	200	0.0130721
Ghaddar-PDAC	16	D16	16s	43675	Rothia mucilaginosa	48	0.0113285
Ghaddar-PDAC	16	D16	16s	40214	Acinetobacter johnsonii	62	0.00871939
Ghaddar-PDAC	16	D16	16s	33905	Bifidobacterium thermophilum	66	0.0072173
Ghaddar-PDAC	16	D16	16s	908937	Prevotella dentalis DSM 3688	331	0.00552269
Ghaddar-PDAC	16	D16	16s	2161821	Dialister massiliensis	374	0.00394707
Ghaddar-PDAC	16	D16	16s	1642647	Proteiniphilum saccharofermentans	21	0.00375253
Ghaddar-PDAC	16	D16	16s	89152	Peptacetobacter hiranonis	477	0.00351249
Ghaddar-PDAC	16	D16	16s	521095	Lancefieldella parvulum DSM 20469	311	0.00348733
Ghaddar-PDAC	16	D16	16s	291644	Bacteroides salyersiae	2	0.00324471
Ghaddar-PDAC	16	D16	16s	553973	[Clostridium] hylemonae DSM 15053	40	0.00302606
Ghaddar-PDAC	16	D16	16s	84030	Lacrimispora saccharolytica	61	0.00258453
Ghaddar-PDAC	16	D16	16s	1302659	Planococcus versutus	197	0.00257642
Ghaddar-PDAC	16	D16	16s	1461582	Jeotgalicoccus saudimassiliensis	23	0.00210312
Ghaddar-PDAC	16	D16	16s	693746	Oscillibacter valericigenes Sjm18-20	1	0.00143416
Ghaddar-PDAC	16	D16	16s	742737	Hungatella hathewayi WAL-18680	192	0.00142186
Ghaddar-PDAC	16	D16	16s	573	Klebsiella pneumoniae	60	0.00138762
Ghaddar-PDAC	16	D16	16s	626937	Christensenella minuta	95	0.00133765
Ghaddar-PDAC	16	D16	16s	1612173	Niveispirillum cyanobacteriorum	48	0.00126501
Ghaddar-PDAC	16	D16	16s	33945	Enterococcus avium	24	0.0012605
Ghaddar-PDAC	16	D16	16s	2487118	Intestinibaculum porci	33	0.000855843
Ghaddar-PDAC	16	D16	16s	1613	Limosilactobacillus fermentum	808	0.000811904
Ghaddar-PDAC	16	D16	16s	34105	Streptobacillus moniliformis	65	0.000696165
Ghaddar-PDAC	16	D16	16s	1510	Thermoclostridium stercorarium	248	0.000646525
Ghaddar-PDAC	16	D16	16s	253239	Ethanoligenens harbinense	94	0.000451027
Ghaddar-PDAC	16	D16	16s	667015	Phocaeicola salanitronis DSM 18170	19	0.00041607
Ghaddar-PDAC	16	D16	16s	237258	Cloacibacterium normanense	351	0.000410692
Ghaddar-PDAC	16	D16	16s	2564099	Ruminococcus bovis	39	0.000403913
Ghaddar-PDAC	16	D16	16s	2653852	Rubrobacter marinus	2	0.000307617
Ghaddar-PDAC	16	D16	16s	2173034	Petrocella atlantisensis	45	0.000270924
Ghaddar-PDAC	16	D16	16s	84110	Slackia heliotrinireducens	18	6.31108e-05
Ghaddar-PDAC	17	D17	16s	824	Campylobacter gracilis	66	0.897892
Ghaddar-PDAC	17	D17	16s	851	Fusobacterium nucleatum	1923	0.854649
Ghaddar-PDAC	17	D17	16s	200	Campylobacter curvus	12	0.851669
Ghaddar-PDAC	17	D17	16s	1338	Streptococcus intermedius	1316	0.556986
Ghaddar-PDAC	17	D17	16s	39950	Dialister pneumosintes	73	0.411276
Ghaddar-PDAC	17	D17	16s	157687	Leptotrichia wadei	41	0.27909
Ghaddar-PDAC	17	D17	16s	300	Pseudomonas mendocina	366	0.223415
Ghaddar-PDAC	17	D17	16s	28135	Prevotella oris	1373	0.197945
Ghaddar-PDAC	17	D17	16s	33033	Parvimonas micra	264	0.186432
Ghaddar-PDAC	17	D17	16s	28132	Prevotella melaninogenica	402	0.13384
Ghaddar-PDAC	17	D17	16s	28133	Prevotella nigrescens	52	0.108135
Ghaddar-PDAC	17	D17	16s	225991	Comamonas aquatica	172	0.100602
Ghaddar-PDAC	17	D17	16s	562	Escherichia coli	346	0.0751943
Ghaddar-PDAC	17	D17	16s	571	Klebsiella oxytoca	302	0.0531804
Ghaddar-PDAC	17	D17	16s	729	Haemophilus parainfluenzae	12	0.0467324
Ghaddar-PDAC	17	D17	16s	575614	Prevotella sp. oral taxon 299 str. F0039	20	0.0454518
Ghaddar-PDAC	17	D17	16s	29466	Veillonella parvula	81	0.0434159
Ghaddar-PDAC	17	D17	16s	2144175	Megasphaera stantonii	549	0.0349742
Ghaddar-PDAC	17	D17	16s	43675	Rothia mucilaginosa	189	0.0269603
Ghaddar-PDAC	17	D17	16s	492670	Bacillus velezensis	572	0.0153735
Ghaddar-PDAC	17	D17	16s	853	Faecalibacterium prausnitzii	16	0.0136255
Ghaddar-PDAC	17	D17	16s	40214	Acinetobacter johnsonii	140	0.0126107
Ghaddar-PDAC	17	D17	16s	1763998	Rheinheimera sp. F8	21	0.012091
Ghaddar-PDAC	17	D17	16s	1747	Cutibacterium acnes	106	0.0111602
Ghaddar-PDAC	17	D17	16s	33945	Enterococcus avium	204	0.0093475
Ghaddar-PDAC	17	D17	16s	1502	Clostridium perfringens	34	0.00836305
Ghaddar-PDAC	17	D17	16s	1461582	Jeotgalicoccus saudimassiliensis	13	0.00463412
Ghaddar-PDAC	17	D17	16s	521095	Lancefieldella parvulum DSM 20469	31	0.00383189
Ghaddar-PDAC	17	D17	16s	33905	Bifidobacterium thermophilum	30	0.00363037
Ghaddar-PDAC	17	D17	16s	89152	Peptacetobacter hiranonis	29	0.0016717
Ghaddar-PDAC	17	D17	16s	1582259	Gudongella oleilytica	20	0.00113458
Ghaddar-PDAC	17	D17	16s	28084	Legionella cherrii	27	0.00102228
Ghaddar-PDAC	17	D17	16s	1302659	Planococcus versutus	17	0.000671353
Ghaddar-PDAC	18	D18	16s	851	Fusobacterium nucleatum	4503	0.962131
Ghaddar-PDAC	18	D18	16s	824	Campylobacter gracilis	222	0.939026
Ghaddar-PDAC	18	D18	16s	39950	Dialister pneumosintes	1083	0.61441
Ghaddar-PDAC	18	D18	16s	907	Megasphaera elsdenii	21	0.571478
Ghaddar-PDAC	18	D18	16s	28135	Prevotella oris	1114	0.540552
Ghaddar-PDAC	18	D18	16s	1338	Streptococcus intermedius	1089	0.359989
Ghaddar-PDAC	18	D18	16s	216816	Bifidobacterium longum	107	0.279226
Ghaddar-PDAC	18	D18	16s	615	Serratia marcescens	688	0.226287
Ghaddar-PDAC	18	D18	16s	562	Escherichia coli	1189	0.210256
Ghaddar-PDAC	18	D18	16s	28133	Prevotella nigrescens	117	0.206958
Ghaddar-PDAC	18	D18	16s	28132	Prevotella melaninogenica	256	0.172197
Ghaddar-PDAC	18	D18	16s	633147	Olsenella uli DSM 7084	39	0.102436
Ghaddar-PDAC	18	D18	16s	69713	Treponema socranskii subsp. buccale	12	0.101212
Ghaddar-PDAC	18	D18	16s	33033	Parvimonas micra	443	0.089664
Ghaddar-PDAC	18	D18	16s	1502	Clostridium perfringens	89	0.0840367
Ghaddar-PDAC	18	D18	16s	1912897	Blautia argi	118	0.0832127
Ghaddar-PDAC	18	D18	16s	571	Klebsiella oxytoca	1023	0.0791133
Ghaddar-PDAC	18	D18	16s	28129	Prevotella denticola	610	0.0723823
Ghaddar-PDAC	18	D18	16s	29466	Veillonella parvula	142	0.0658901
Ghaddar-PDAC	18	D18	16s	74426	Collinsella aerofaciens	256	0.057434
Ghaddar-PDAC	18	D18	16s	657313	[Ruminococcus] torques L2-14	125	0.0406934
Ghaddar-PDAC	18	D18	16s	33905	Bifidobacterium thermophilum	52	0.027137
Ghaddar-PDAC	18	D18	16s	43675	Rothia mucilaginosa	77	0.0181437
Ghaddar-PDAC	18	D18	16s	40214	Acinetobacter johnsonii	484	0.0147415
Ghaddar-PDAC	18	D18	16s	853	Faecalibacterium prausnitzii	157	0.0130979
Ghaddar-PDAC	18	D18	16s	225991	Comamonas aquatica	146	0.0126251
Ghaddar-PDAC	18	D18	16s	1747	Cutibacterium acnes	108	0.0120764
Ghaddar-PDAC	18	D18	16s	44008	Enterococcus cecorum	32	0.0115023
Ghaddar-PDAC	18	D18	16s	553973	[Clostridium] hylemonae DSM 15053	79	0.00944853
Ghaddar-PDAC	18	D18	16s	521095	Lancefieldella parvulum DSM 20469	103	0.00839722
Ghaddar-PDAC	18	D18	16s	386891	Moraxella bovoculi	24	0.00780595
Ghaddar-PDAC	18	D18	16s	1461582	Jeotgalicoccus saudimassiliensis	16	0.00471863
Ghaddar-PDAC	18	D18	16s	1528099	Lawsonella clevelandensis	16	0.00248708
Ghaddar-PDAC	18	D18	16s	89152	Peptacetobacter hiranonis	240	0.00242056
Ghaddar-PDAC	18	D18	16s	166486	Roseburia intestinalis	3	0.0022637
Ghaddar-PDAC	18	D18	16s	1582259	Gudongella oleilytica	33	0.00207342
Ghaddar-PDAC	18	D18	16s	33038	[Ruminococcus] gnavus	95	0.00199187
Ghaddar-PDAC	18	D18	16s	693979	Bacteroides helcogenes P 36-108	34	0.00196289
Ghaddar-PDAC	18	D18	16s	573	Klebsiella pneumoniae	43	0.00063396
Ghaddar-PDAC	18	D18	16s	1612173	Niveispirillum cyanobacteriorum	12	0.000510222
Ghaddar-PDAC	18	D18	16s	253239	Ethanoligenens harbinense	32	0.000270915
Ghaddar-PDAC	18	D18	16s	2487118	Intestinibaculum porci	41	0.000262211
Ghaddar-PDAC	18	D18	16s	28084	Legionella cherrii	23	0.000214613
Ghaddar-PDAC	18	D18	16s	37921	Arthrobacter agilis	92	0.000170194
Ghaddar-PDAC	2	D2	16s	329	Ralstonia pickettii	399	0.807424
Ghaddar-PDAC	2	D2	16s	36845	Clostridium intestinale	50	0.170636
Ghaddar-PDAC	2	D2	16s	68895	Cupriavidus basilensis	26	0.072326
Ghaddar-PDAC	2	D2	16s	1428	Bacillus thuringiensis	481	0.0301982
Ghaddar-PDAC	2	D2	16s	1420917	Marinobacter salarius	44	0.0231029
Ghaddar-PDAC	2	D2	16s	1747	Cutibacterium acnes	220	0.0182394
Ghaddar-PDAC	2	D2	16s	1584	Lactobacillus delbrueckii	90	0.00553089
Ghaddar-PDAC	2	D2	16s	519472	Vagococcus teuberi	331	0.00425641
Ghaddar-PDAC	2	D2	16s	1647413	Anabaena sp. WA102	14	0.00409484
Ghaddar-PDAC	2	D2	16s	2530390	Muribaculum gordoncarteri	313	0.00358815
Ghaddar-PDAC	20	D20	16s	824	Campylobacter gracilis	45	0.865649
Ghaddar-PDAC	20	D20	16s	851	Fusobacterium nucleatum	4961	0.821632
Ghaddar-PDAC	20	D20	16s	1338	Streptococcus intermedius	303	0.743695
Ghaddar-PDAC	20	D20	16s	39950	Dialister pneumosintes	56	0.546117
Ghaddar-PDAC	20	D20	16s	817	Bacteroides fragilis	62	0.294449
Ghaddar-PDAC	20	D20	16s	820	Bacteroides uniformis	136	0.253268
Ghaddar-PDAC	20	D20	16s	28135	Prevotella oris	576	0.162859
Ghaddar-PDAC	20	D20	16s	633147	Olsenella uli DSM 7084	50	0.147137
Ghaddar-PDAC	20	D20	16s	562	Escherichia coli	546	0.141981
Ghaddar-PDAC	20	D20	16s	33033	Parvimonas micra	403	0.126861
Ghaddar-PDAC	20	D20	16s	29466	Veillonella parvula	43	0.0998467
Ghaddar-PDAC	20	D20	16s	28133	Prevotella nigrescens	99	0.0774411
Ghaddar-PDAC	20	D20	16s	28132	Prevotella melaninogenica	389	0.053475
Ghaddar-PDAC	20	D20	16s	571	Klebsiella oxytoca	897	0.0527187
Ghaddar-PDAC	20	D20	16s	729	Haemophilus parainfluenzae	57	0.0320045
Ghaddar-PDAC	20	D20	16s	732	Aggregatibacter aphrophilus	79	0.0312774
Ghaddar-PDAC	20	D20	16s	575614	Prevotella sp. oral taxon 299 str. F0039	12	0.014498
Ghaddar-PDAC	20	D20	16s	2144175	Megasphaera stantonii	199	0.0130138
Ghaddar-PDAC	20	D20	16s	1747	Cutibacterium acnes	48	0.0118359
Ghaddar-PDAC	20	D20	16s	1612173	Niveispirillum cyanobacteriorum	276	0.011081
Ghaddar-PDAC	20	D20	16s	43675	Rothia mucilaginosa	57	0.00751771
Ghaddar-PDAC	20	D20	16s	33905	Bifidobacterium thermophilum	19	0.00499701
Ghaddar-PDAC	20	D20	16s	225991	Comamonas aquatica	11	0.00485964
Ghaddar-PDAC	20	D20	16s	573	Klebsiella pneumoniae	265	0.00324368
Ghaddar-PDAC	20	D20	16s	89152	Peptacetobacter hiranonis	15	0.00306457
Ghaddar-PDAC	20	D20	16s	1642647	Proteiniphilum saccharofermentans	21	0.00240094
Ghaddar-PDAC	20	D20	16s	2718	Cardiobacterium hominis	34	0.00182323
Ghaddar-PDAC	20	D20	16s	84110	Slackia heliotrinireducens	88	0.00166723
Ghaddar-PDAC	20	D20	16s	1768242	Paucibacter sp. KCTC 42545	114	0.000564613
Ghaddar-PDAC	20	D20	16s	617123	Lachnoanaerobaculum umeaense	48	0.000519177
Ghaddar-PDAC	20	D20	16s	28084	Legionella cherrii	15	0.00028244
Ghaddar-PDAC	5	D5	16s	851	Fusobacterium nucleatum	127	0.904897
Ghaddar-PDAC	5	D5	16s	824	Campylobacter gracilis	17	0.655176
Ghaddar-PDAC	5	D5	16s	1502	Clostridium perfringens	79	0.22138
Ghaddar-PDAC	5	D5	16s	28454	Sphingobacterium multivorum	28	0.210546
Ghaddar-PDAC	5	D5	16s	2575923	Brevibacterium sp. CS2	374	0.203594
Ghaddar-PDAC	5	D5	16s	39950	Dialister pneumosintes	32	0.127266
Ghaddar-PDAC	5	D5	16s	28135	Prevotella oris	70	0.124663
Ghaddar-PDAC	5	D5	16s	225991	Comamonas aquatica	183	0.101454
Ghaddar-PDAC	5	D5	16s	29466	Veillonella parvula	28	0.0638288
Ghaddar-PDAC	5	D5	16s	562	Escherichia coli	337	0.0486232
Ghaddar-PDAC	5	D5	16s	33033	Parvimonas micra	125	0.0377631
Ghaddar-PDAC	5	D5	16s	76123	Prevotella enoeca	47	0.0274709
Ghaddar-PDAC	5	D5	16s	1747	Cutibacterium acnes	234	0.0266849
Ghaddar-PDAC	5	D5	16s	2144175	Megasphaera stantonii	51	0.0263866
Ghaddar-PDAC	5	D5	16s	40214	Acinetobacter johnsonii	229	0.0220149
Ghaddar-PDAC	5	D5	16s	1612173	Niveispirillum cyanobacteriorum	222	0.0216721
Ghaddar-PDAC	5	D5	16s	1528099	Lawsonella clevelandensis	205	0.0155061
Ghaddar-PDAC	5	D5	16s	55601	Vibrio anguillarum	156	0.0136792
Ghaddar-PDAC	5	D5	16s	282402	Prevotella multiformis	26	0.010073
Ghaddar-PDAC	5	D5	16s	1642647	Proteiniphilum saccharofermentans	31	0.00696103
Ghaddar-PDAC	5	D5	16s	492670	Bacillus velezensis	672	0.00636662
Ghaddar-PDAC	5	D5	16s	147802	Lactobacillus iners	40	0.00541989
Ghaddar-PDAC	5	D5	16s	89152	Peptacetobacter hiranonis	21	0.00533753
Ghaddar-PDAC	5	D5	16s	29388	Staphylococcus capitis	52	0.00116407
Ghaddar-PDAC	5	D5	16s	28084	Legionella cherrii	11	0.000441679
Ghaddar-PDAC	6	D6	16s	851	Fusobacterium nucleatum	24	0.418312
Ghaddar-PDAC	6	D6	16s	853	Faecalibacterium prausnitzii	125	0.206366
Ghaddar-PDAC	6	D6	16s	732	Aggregatibacter aphrophilus	30	0.164149
Ghaddar-PDAC	6	D6	16s	727	Haemophilus influenzae	5232	0.135109
Ghaddar-PDAC	6	D6	16s	29466	Veillonella parvula	53	0.119303
Ghaddar-PDAC	6	D6	16s	907	Megasphaera elsdenii	47	0.109229
Ghaddar-PDAC	6	D6	16s	562	Escherichia coli	2085	0.0653652
Ghaddar-PDAC	6	D6	16s	2479767	Blautia sp. SC05B48	34	0.0652979
Ghaddar-PDAC	6	D6	16s	679935	Alistipes finegoldii DSM 17242	87	0.0541928
Ghaddar-PDAC	6	D6	16s	28132	Prevotella melaninogenica	20	0.04751
Ghaddar-PDAC	6	D6	16s	68909	Deinococcus geothermalis	231	0.0326218
Ghaddar-PDAC	6	D6	16s	34062	Moraxella osloensis	6208	0.014041
Ghaddar-PDAC	6	D6	16s	68895	Cupriavidus basilensis	54	0.01068
Ghaddar-PDAC	6	D6	16s	729	Haemophilus parainfluenzae	10	0.00781962
Ghaddar-PDAC	6	D6	16s	82135	Fannyhessea vaginae	31	0.0077055
Ghaddar-PDAC	6	D6	16s	1747	Cutibacterium acnes	13	0.00553697
Ghaddar-PDAC	6	D6	16s	571	Klebsiella oxytoca	467	0.00513345
Ghaddar-PDAC	6	D6	16s	446660	Adlercreutzia equolifaciens	31	0.00459067
Ghaddar-PDAC	6	D6	16s	1428	Bacillus thuringiensis	320	0.0045661
Ghaddar-PDAC	6	D6	16s	657313	[Ruminococcus] torques L2-14	50	0.00302797
Ghaddar-PDAC	6	D6	16s	1825976	Neorhizobium sp. NCHU2750	5152	0.002622
Ghaddar-PDAC	6	D6	16s	573	Klebsiella pneumoniae	1159	0.00218407
Ghaddar-PDAC	6	D6	16s	55601	Vibrio anguillarum	1	0.00115819
Ghaddar-PDAC	6	D6	16s	28084	Legionella cherrii	25	0.000320709
Ghaddar-PDAC	7	D7	16s	851	Fusobacterium nucleatum	190	0.904729
Ghaddar-PDAC	7	D7	16s	824	Campylobacter gracilis	18	0.408169
Ghaddar-PDAC	7	D7	16s	29466	Veillonella parvula	71	0.272736
Ghaddar-PDAC	7	D7	16s	28135	Prevotella oris	54	0.236137
Ghaddar-PDAC	7	D7	16s	1461582	Jeotgalicoccus saudimassiliensis	390	0.165538
Ghaddar-PDAC	7	D7	16s	225991	Comamonas aquatica	230	0.146291
Ghaddar-PDAC	7	D7	16s	39950	Dialister pneumosintes	10	0.115624
Ghaddar-PDAC	7	D7	16s	40214	Acinetobacter johnsonii	160	0.0439249
Ghaddar-PDAC	7	D7	16s	33033	Parvimonas micra	45	0.0430685
Ghaddar-PDAC	7	D7	16s	562	Escherichia coli	153	0.0424069
Ghaddar-PDAC	7	D7	16s	571	Klebsiella oxytoca	236	0.0239915
Ghaddar-PDAC	7	D7	16s	539	Eikenella corrodens	93	0.0230779
Ghaddar-PDAC	7	D7	16s	1660	Schaalia odontolytica	16	0.0143092
Ghaddar-PDAC	7	D7	16s	639200	Sphaerotilus natans subsp. sulfidivorans	33	0.0109988
Ghaddar-PDAC	7	D7	16s	89152	Peptacetobacter hiranonis	38	0.00777842
Ghaddar-PDAC	7	D7	16s	1747	Cutibacterium acnes	58	0.00517624
Ghaddar-PDAC	7	D7	16s	34062	Moraxella osloensis	62	0.00484668
Ghaddar-PDAC	7	D7	16s	1612173	Niveispirillum cyanobacteriorum	71	0.00242671
Ghaddar-PDAC	7	D7	16s	28084	Legionella cherrii	27	0.00104799
Ghaddar-PDAC	1	R1	rna	158836	Enterobacter hormaechei	49166	0.984347
Ghaddar-PDAC	1	R1	rna	1282	Staphylococcus epidermidis	30553	0.983254
Ghaddar-PDAC	1	R1	rna	881260	Enterobacter bugandensis	4555	0.958671
Ghaddar-PDAC	1	R1	rna	35703	Citrobacter amalonaticus	9409	0.957607
Ghaddar-PDAC	1	R1	rna	45972	Staphylococcus pasteuri	7743	0.953946
Ghaddar-PDAC	1	R1	rna	546	Citrobacter freundii	4567	0.951822
Ghaddar-PDAC	1	R1	rna	2066049	Citrobacter freundii complex sp. CFNIH2	2964	0.919039
Ghaddar-PDAC	1	R1	rna	1292	Staphylococcus warneri	10534	0.846836
Ghaddar-PDAC	1	R1	rna	550	Enterobacter cloacae	7017	0.843114
Ghaddar-PDAC	1	R1	rna	287	Pseudomonas aeruginosa	3717	0.653192
Ghaddar-PDAC	1	R1	rna	1283	Staphylococcus haemolyticus	1232	0.544569
Ghaddar-PDAC	1	R1	rna	743720	Pseudomonas fulva 12-X	3033	0.441772
Ghaddar-PDAC	1	R1	rna	1290	Staphylococcus hominis	2427	0.403639
Ghaddar-PDAC	1	R1	rna	40324	Stenotrophomonas maltophilia	6280	0.332292
Ghaddar-PDAC	1	R1	rna	359	Agrobacterium rhizogenes	2586	0.300535
Ghaddar-PDAC	1	R1	rna	316	Pseudomonas stutzeri	1156	0.295316
Ghaddar-PDAC	1	R1	rna	294	Pseudomonas fluorescens	3547	0.290556
Ghaddar-PDAC	1	R1	rna	1639133	Citrobacter portucalensis	6496	0.283071
Ghaddar-PDAC	1	R1	rna	47880	Pseudomonas fulva	3172	0.266995
Ghaddar-PDAC	1	R1	rna	615	Serratia marcescens	3623	0.248275
Ghaddar-PDAC	1	R1	rna	562	Escherichia coli	19995	0.247855
Ghaddar-PDAC	1	R1	rna	1281	Staphylococcus carnosus	390	0.162548
Ghaddar-PDAC	1	R1	rna	1296536	Enterobacter hormaechei subsp. xiangfangensis	23274	0.137736
Ghaddar-PDAC	1	R1	rna	303	Pseudomonas putida	3252	0.134769
Ghaddar-PDAC	1	R1	rna	358	Agrobacterium tumefaciens	3815	0.126543
Ghaddar-PDAC	1	R1	rna	1463165	Klebsiella quasipneumoniae	1155	0.111977
Ghaddar-PDAC	1	R1	rna	2072412	Stenotrophomonas sp. ZAC14A NAIMI4 1	7040	0.0935739
Ghaddar-PDAC	1	R1	rna	29382	Staphylococcus cohnii	504	0.0911384
Ghaddar-PDAC	1	R1	rna	573	Klebsiella pneumoniae	1865	0.0836653
Ghaddar-PDAC	1	R1	rna	29388	Staphylococcus capitis	365	0.0781145
Ghaddar-PDAC	1	R1	rna	2507711	Escherichia phage vB EcoS IME542	110	0.0719415
Ghaddar-PDAC	1	R1	rna	29380	Staphylococcus caprae	241	0.0652667
Ghaddar-PDAC	1	R1	rna	161879	Corynebacterium kroppenstedtii	15	0.0426793
Ghaddar-PDAC	1	R1	rna	28132	Prevotella melaninogenica	59	0.0422613
Ghaddar-PDAC	1	R1	rna	561230	Pectobacterium carotovorum subsp. carotovorum PC1	265	0.0404006
Ghaddar-PDAC	1	R1	rna	29385	Staphylococcus saprophyticus	301	0.0371719
Ghaddar-PDAC	1	R1	rna	979556	Microbacterium testaceum StLB037	135	0.0337126
Ghaddar-PDAC	1	R1	rna	160699	Agrobacterium larrymoorei	869	0.0331411
Ghaddar-PDAC	1	R1	rna	340	Xanthomonas campestris pv. campestris	78	0.0285585
Ghaddar-PDAC	1	R1	rna	69966	Macrococcus caseolyticus	566	0.0256686
Ghaddar-PDAC	1	R1	rna	47885	Pseudomonas oryzihabitans	733	0.0252373
Ghaddar-PDAC	1	R1	rna	106648	Acinetobacter bereziniae	330	0.0250055
Ghaddar-PDAC	1	R1	rna	729	Haemophilus parainfluenzae	119	0.0237027
Ghaddar-PDAC	1	R1	rna	384	Rhizobium leguminosarum	400	0.023371
Ghaddar-PDAC	1	R1	rna	145391	Staphylococcus hominis subsp. hominis	334	0.0230018
Ghaddar-PDAC	1	R1	rna	82367	Paracoccus pantotrophus	2288	0.0228976
Ghaddar-PDAC	1	R1	rna	246	Chryseobacterium balustinum	581	0.0196972
Ghaddar-PDAC	1	R1	rna	2072413	Stenotrophomonas sp. SAU14A NAIMI4 5	570	0.019565
Ghaddar-PDAC	1	R1	rna	1352	Enterococcus faecium	264	0.0195587
Ghaddar-PDAC	1	R1	rna	495	Neisseria elongata	58	0.0191359
Ghaddar-PDAC	1	R1	rna	300	Pseudomonas mendocina	725	0.0182284
Ghaddar-PDAC	1	R1	rna	1259844	Pseudomonas sp. FGI182	19	0.0170136
Ghaddar-PDAC	1	R1	rna	44283	Pasteurella multocida subsp. multocida	87	0.0161319
Ghaddar-PDAC	1	R1	rna	2077149	Citrobacter freundii complex sp. CFNIH9	3756	0.0158288
Ghaddar-PDAC	1	R1	rna	180957	Pectobacterium brasiliense	447	0.0142857
Ghaddar-PDAC	1	R1	rna	253	Chryseobacterium indologenes	506	0.0141409
Ghaddar-PDAC	1	R1	rna	1390395	Sphingomonas sp. LK11	1112	0.013653
Ghaddar-PDAC	1	R1	rna	511	Alcaligenes faecalis	339	0.0127311
Ghaddar-PDAC	1	R1	rna	208224	Enterobacter kobei	927	0.0126698
Ghaddar-PDAC	1	R1	rna	2713573	Sphingobacterium sp. DR205	449	0.0122556
Ghaddar-PDAC	1	R1	rna	1545044	Paracoccus sanguinis	442	0.0120825
Ghaddar-PDAC	1	R1	rna	13689	Sphingomonas paucimobilis	194	0.012035
Ghaddar-PDAC	1	R1	rna	133448	Citrobacter youngae	1636	0.0118521
Ghaddar-PDAC	1	R1	rna	46680	Pseudomonas nitroreducens	338	0.0115396
Ghaddar-PDAC	1	R1	rna	2072414	Stenotrophomonas sp. ESTM1D MKCIP4 1	81	0.0113477
Ghaddar-PDAC	1	R1	rna	254	Chryseobacterium indoltheticum	1058	0.0112871
Ghaddar-PDAC	1	R1	rna	299767	Enterobacter ludwigii	423	0.0111098
Ghaddar-PDAC	1	R1	rna	1280	Staphylococcus aureus	984	0.0104244
Ghaddar-PDAC	1	R1	rna	85698	Achromobacter xylosoxidans	908	0.010161
Ghaddar-PDAC	1	R1	rna	2478464	Enterobacter oligotrophicus	1	0.0100749
Ghaddar-PDAC	1	R1	rna	1881016	Achromobacter sp. MFA1 R4	488	0.00982134
Ghaddar-PDAC	1	R1	rna	863372	Herbaspirillum huttiense	287	0.00951279
Ghaddar-PDAC	1	R1	rna	279808	Staphylococcus haemolyticus JCSC1435	102	0.00924764
Ghaddar-PDAC	1	R1	rna	1123519	Pseudomonas stutzeri DSM 10701	56	0.00913039
Ghaddar-PDAC	1	R1	rna	106649	Acinetobacter guillouiae	661	0.00805309
Ghaddar-PDAC	1	R1	rna	1274359	Pseudomonas sihuiensis	155	0.00803913
Ghaddar-PDAC	1	R1	rna	451876	Rhizobium rhizoryzae	117	0.00756683
Ghaddar-PDAC	1	R1	rna	266	Paracoccus denitrificans	1524	0.00750638
Ghaddar-PDAC	1	R1	rna	219572	Pseudomonas antarctica	543	0.00731505
Ghaddar-PDAC	1	R1	rna	587753	Pseudomonas chlororaphis	649	0.00727118
Ghaddar-PDAC	1	R1	rna	1747	Cutibacterium acnes	7190	0.00723069
Ghaddar-PDAC	1	R1	rna	28035	Staphylococcus lugdunensis	225	0.00644974
Ghaddar-PDAC	1	R1	rna	1812935	Enterobacter roggenkampii	1220	0.00625017
Ghaddar-PDAC	1	R1	rna	488	Neisseria mucosa	186	0.0060232
Ghaddar-PDAC	1	R1	rna	2653203	Sphingomonas sp. CL5.1	96	0.00551126
Ghaddar-PDAC	1	R1	rna	1077464	Streptococcus oralis subsp. tigurinus	42	0.00547783
Ghaddar-PDAC	1	R1	rna	74829	Pseudomonas balearica	519	0.00532247
Ghaddar-PDAC	1	R1	rna	1303	Streptococcus oralis	278	0.00526164
Ghaddar-PDAC	1	R1	rna	61645	Enterobacter asburiae	972	0.00492085
Ghaddar-PDAC	1	R1	rna	2589076	Paracoccus sp. AK26	181	0.0048457
Ghaddar-PDAC	1	R1	rna	741155	Pseudomonas alcaliphila JAB1	138	0.00481901
Ghaddar-PDAC	1	R1	rna	135740	Paracoccus kondratievae	521	0.00468811
Ghaddar-PDAC	1	R1	rna	40215	Acinetobacter junii	353	0.00430479
Ghaddar-PDAC	1	R1	rna	94624	Bordetella petrii	409	0.00401857
Ghaddar-PDAC	1	R1	rna	644801	Pseudomonas stutzeri RCH2	57	0.00399148
Ghaddar-PDAC	1	R1	rna	1033991	Rhizobium leguminosarum bv. trifolii CB782	14	0.00396633
Ghaddar-PDAC	1	R1	rna	1123016	Pseudomonas balearica DSM 6083	244	0.00393592
Ghaddar-PDAC	1	R1	rna	386	Rhizobium leguminosarum bv. trifolii	176	0.00384
Ghaddar-PDAC	1	R1	rna	259	Sphingobacterium thalpophilum	180	0.00379548
Ghaddar-PDAC	1	R1	rna	1302	Streptococcus gordonii	81	0.0036958
Ghaddar-PDAC	1	R1	rna	28131	Prevotella intermedia	94	0.00362571
Ghaddar-PDAC	1	R1	rna	34004	Paracoccus aminovorans	162	0.00361616
Ghaddar-PDAC	1	R1	rna	483	Neisseria cinerea	110	0.00353189
Ghaddar-PDAC	1	R1	rna	515393	Pseudomonas yamanorum	167	0.00353171
Ghaddar-PDAC	1	R1	rna	2735554	Diaphorobacter sp. JS3050	2106	0.0035167
Ghaddar-PDAC	1	R1	rna	2478663	Chryseobacterium sp. 3008163	444	0.00349914
Ghaddar-PDAC	1	R1	rna	33011	Cutibacterium granulosum	96	0.003498
Ghaddar-PDAC	1	R1	rna	2049589	Pseudomonas sp. HLS-6	121	0.00348314
Ghaddar-PDAC	1	R1	rna	32002	Achromobacter denitrificans	587	0.00341692
Ghaddar-PDAC	1	R1	rna	878220	Chryseobacterium sp. StRB126	194	0.00336047
Ghaddar-PDAC	1	R1	rna	488447	Burkholderia contaminans	728	0.00330843
Ghaddar-PDAC	1	R1	rna	1353889	Achromobacter pestifer	400	0.00325097
Ghaddar-PDAC	1	R1	rna	161899	Corynebacterium singulare	189	0.00323287
Ghaddar-PDAC	1	R1	rna	762376	Achromobacter xylosoxidans A8	357	0.00322847
Ghaddar-PDAC	1	R1	rna	2605424	Pseudomonas sp. J380	209	0.00317985
Ghaddar-PDAC	1	R1	rna	936136	Rhizobium leguminosarum bv. viciae 248	19	0.0031704
Ghaddar-PDAC	1	R1	rna	1196835	Pseudomonas stutzeri CCUG 29243	180	0.00314862
Ghaddar-PDAC	1	R1	rna	34062	Moraxella osloensis	414	0.00311197
Ghaddar-PDAC	1	R1	rna	111015	Actinomyces radicidentis	2737	0.0029839
Ghaddar-PDAC	1	R1	rna	2070348	Microbacterium sp. SGAir0570	682	0.00297274
Ghaddar-PDAC	1	R1	rna	179636	Alicycliphilus denitrificans	689	0.00295146
Ghaddar-PDAC	1	R1	rna	33010	Cutibacterium avidum	155	0.00291257
Ghaddar-PDAC	1	R1	rna	1182590	Pseudomonas pseudoalcaligenes CECT 5344	178	0.00288193
Ghaddar-PDAC	1	R1	rna	2497456	Chryseobacterium aureum	37	0.00287186
Ghaddar-PDAC	1	R1	rna	152682	Sphingomonas melonis	391	0.00286358
Ghaddar-PDAC	1	R1	rna	40214	Acinetobacter johnsonii	524	0.00283636
Ghaddar-PDAC	1	R1	rna	571256	Brucella pituitosa	25	0.00282768
Ghaddar-PDAC	1	R1	rna	1898684	Pseudomonas sp. LPH1	223	0.00278355
Ghaddar-PDAC	1	R1	rna	2071710	Enterobacter sichuanensis	169	0.00268472
Ghaddar-PDAC	1	R1	rna	2027919	Enterobacter cloacae complex sp.	207	0.00267903
Ghaddar-PDAC	1	R1	rna	237609	Pseudomonas alkylphenolica	183	0.00266553
Ghaddar-PDAC	1	R1	rna	1685010	Chryseobacterium glaciei	295	0.00259782
Ghaddar-PDAC	1	R1	rna	271865	[Ochrobactrum] quorumnocens	197	0.00251344
Ghaddar-PDAC	1	R1	rna	67827	Citrobacter werkmanii	205	0.0025118
Ghaddar-PDAC	1	R1	rna	43990	Corynebacterium segmentosum	165	0.00249834
Ghaddar-PDAC	1	R1	rna	419475	Brucella pseudogrignonensis	281	0.00248435
Ghaddar-PDAC	1	R1	rna	240521	Rhizobium daejeonense	76	0.00246983
Ghaddar-PDAC	1	R1	rna	648995	Rhizobium pusense	627	0.00244803
Ghaddar-PDAC	1	R1	rna	2580515	Agrobacterium sp. T29	157	0.0023757
Ghaddar-PDAC	1	R1	rna	76759	Pseudomonas monteilii	1115	0.00236077
Ghaddar-PDAC	1	R1	rna	381754	Pseudomonas aeruginosa PA7	2	0.00235341
Ghaddar-PDAC	1	R1	rna	510516	Aspergillus oryzae RIB40	141	0.0023194
Ghaddar-PDAC	1	R1	rna	52771	Actinomyces howellii	13	0.00227151
Ghaddar-PDAC	1	R1	rna	2211212	Paenibacillus sp. DCT19	68	0.00226595
Ghaddar-PDAC	1	R1	rna	11764	Baboon endogenous virus strain M7	54	0.00223287
Ghaddar-PDAC	1	R1	rna	2320270	Pseudomonas sp. DG56-2	21	0.0021545
Ghaddar-PDAC	1	R1	rna	1479019	Methylobacterium sp. C1	1	0.00209808
Ghaddar-PDAC	1	R1	rna	217203	Achromobacter spanius	353	0.00205369
Ghaddar-PDAC	1	R1	rna	2487065	Chryseobacterium sp. G0201	186	0.0020255
Ghaddar-PDAC	1	R1	rna	76758	Pseudomonas orientalis	169	0.00191713
Ghaddar-PDAC	1	R1	rna	47671	Lautropia mirabilis	112	0.00190049
Ghaddar-PDAC	1	R1	rna	1493872	Chryseobacterium shandongense	252	0.00189297
Ghaddar-PDAC	1	R1	rna	128780	Stenotrophomonas acidaminiphila	173	0.00188414
Ghaddar-PDAC	1	R1	rna	2725477	Pseudomonas tohonis	31	0.00187361
Ghaddar-PDAC	1	R1	rna	529	Brucella anthropi	593	0.00185141
Ghaddar-PDAC	1	R1	rna	1134687	Klebsiella michiganensis	137	0.00181821
Ghaddar-PDAC	1	R1	rna	363952	Comamonas thiooxydans	96	0.00179706
Ghaddar-PDAC	1	R1	rna	250	Chryseobacterium gleum	221	0.0017917
Ghaddar-PDAC	1	R1	rna	1721091	Chryseobacterium sp. IHB B 17019	168	0.00175025
Ghaddar-PDAC	1	R1	rna	426355	Methylobacterium radiotolerans JCM 2831	437	0.00169703
Ghaddar-PDAC	1	R1	rna	2478662	Acidovorax sp. 1608163	146	0.00161974
Ghaddar-PDAC	1	R1	rna	853	Faecalibacterium prausnitzii	68	0.00161349
Ghaddar-PDAC	1	R1	rna	1124835	Chryseobacterium carnipullorum	40	0.00158448
Ghaddar-PDAC	1	R1	rna	535289	[Acidovorax] ebreus TPSY	149	0.00153311
Ghaddar-PDAC	1	R1	rna	544580	Actinomyces oris	291	0.00152718
Ghaddar-PDAC	1	R1	rna	311402	Agrobacterium vitis S4	74	0.00151344
Ghaddar-PDAC	1	R1	rna	28090	Acinetobacter lwoffii	205	0.00149693
Ghaddar-PDAC	1	R1	rna	80866	Delftia acidovorans	621	0.00149138
Ghaddar-PDAC	1	R1	rna	1945662	Paracoccus contaminans	217	0.00148365
Ghaddar-PDAC	1	R1	rna	1241978	Chryseobacterium bernardetii	141	0.00144389
Ghaddar-PDAC	1	R1	rna	927666	Streptococcus oralis Uo5	73	0.00143846
Ghaddar-PDAC	1	R1	rna	225991	Comamonas aquatica	50	0.00143555
Ghaddar-PDAC	1	R1	rna	90371	Salmonella enterica subsp. enterica serovar Typhimurium	1001	0.0014118
Ghaddar-PDAC	1	R1	rna	13690	Sphingobium yanoikuyae	765	0.00140786
Ghaddar-PDAC	1	R1	rna	1930532	Pseudomonas sp. CC6-YY-74	34	0.00136777
Ghaddar-PDAC	1	R1	rna	2082188	Sphingobium sp. YG1	105	0.00135843
Ghaddar-PDAC	1	R1	rna	1856685	Pseudomonas sp. TCU-HL1	166	0.00130293
Ghaddar-PDAC	1	R1	rna	2219696	Sphingomonas sp. FARSPH	141	0.00130286
Ghaddar-PDAC	1	R1	rna	83655	Leclercia adecarboxylata	348	0.00127151
Ghaddar-PDAC	1	R1	rna	2724619	Chryseobacterium sp. NEB161	85	0.00126452
Ghaddar-PDAC	1	R1	rna	43263	Pseudomonas alcaligenes	250	0.00126407
Ghaddar-PDAC	1	R1	rna	1437824	Castellaniella defragrans 65Phen	71	0.00122615
Ghaddar-PDAC	1	R1	rna	247	Empedobacter brevis	288	0.00120636
Ghaddar-PDAC	1	R1	rna	2047	Rothia dentocariosa	86	0.00117925
Ghaddar-PDAC	1	R1	rna	103855	Bordetella hinzii	91	0.00106752
Ghaddar-PDAC	1	R1	rna	980427	Deinococcus wulumuqiensis	196	0.00103575
Ghaddar-PDAC	1	R1	rna	300019	Microbacterium paludicola	436	0.001014
Ghaddar-PDAC	1	R1	rna	1710	Cellulosimicrobium cellulans	629	0.000998723
Ghaddar-PDAC	1	R1	rna	1324352	Chryseobacterium gallinarum	63	0.000995109
Ghaddar-PDAC	1	R1	rna	52774	Actinomyces slackii	25	0.000985227
Ghaddar-PDAC	1	R1	rna	76775	Malassezia restricta	1688	0.000944495
Ghaddar-PDAC	1	R1	rna	28901	Salmonella enterica	1208	0.000940845
Ghaddar-PDAC	1	R1	rna	1028801	Neorhizobium galegae bv. officinalis bv. officinalis str. HAMBI 1141	132	0.000929585
Ghaddar-PDAC	1	R1	rna	180282	Delftia tsuruhatensis	684	0.00089897
Ghaddar-PDAC	1	R1	rna	1176649	Agrobacterium fabrum	503	0.00089881
Ghaddar-PDAC	1	R1	rna	147645	Paracoccus yeei	1246	0.000851516
Ghaddar-PDAC	1	R1	rna	1028800	Neorhizobium galegae bv. orientalis str. HAMBI 540	35	0.000839797
Ghaddar-PDAC	1	R1	rna	43306	Pseudomonas denitrificans (nom. rej.)	273	0.000837749
Ghaddar-PDAC	1	R1	rna	742013	Delftia sp. Cs1-4	287	0.000832348
Ghaddar-PDAC	1	R1	rna	80869	Acidovorax citrulli	187	0.000826476
Ghaddar-PDAC	1	R1	rna	596154	Alicycliphilus denitrificans K601	454	0.000795607
Ghaddar-PDAC	1	R1	rna	651561	Chryseobacterium arthrosphaerae	128	0.000793803
Ghaddar-PDAC	1	R1	rna	1389713	Mycobacterium paragordonae	121	0.000785775
Ghaddar-PDAC	1	R1	rna	1241981	Chryseobacterium lactis	79	0.000782857
Ghaddar-PDAC	1	R1	rna	199591	Brevibacterium luteolum	109	0.000774815
Ghaddar-PDAC	1	R1	rna	82380	Microbacterium oxydans	139	0.000773803
Ghaddar-PDAC	1	R1	rna	28037	Streptococcus mitis	96	0.00073534
Ghaddar-PDAC	1	R1	rna	1680	Bifidobacterium adolescentis	96	0.000730003
Ghaddar-PDAC	1	R1	rna	1241982	Chryseobacterium nakagawai	214	0.000717731
Ghaddar-PDAC	1	R1	rna	104336	Microbacterium foliorum	139	0.000698445
Ghaddar-PDAC	1	R1	rna	2594913	Corynebacterium sanguinis	322	0.000673961
Ghaddar-PDAC	1	R1	rna	273677	Microbacterium oleivorans	1	0.000640728
Ghaddar-PDAC	1	R1	rna	1714373	Microbacterium sp. No. 7	226	0.000603915
Ghaddar-PDAC	1	R1	rna	61647	Pluralibacter gergoviae	420	0.000586823
Ghaddar-PDAC	1	R1	rna	2259340	Paracoccus suum	64	0.000575975
Ghaddar-PDAC	1	R1	rna	2201181	Flavobacterium sediminis	36	0.000552077
Ghaddar-PDAC	1	R1	rna	232721	Acidovorax sp. JS42	209	0.000551095
Ghaddar-PDAC	1	R1	rna	1270	Micrococcus luteus	793	0.000547005
Ghaddar-PDAC	1	R1	rna	1906742	Microbacterium sp. BH-3-3-3	177	0.000519788
Ghaddar-PDAC	1	R1	rna	38289	Corynebacterium jeikeium	269	0.000512862
Ghaddar-PDAC	1	R1	rna	1491	Clostridium botulinum	78	0.000496201
Ghaddar-PDAC	1	R1	rna	86192	Pseudomonas chlororaphis subsp. aurantiaca	169	0.000473984
Ghaddar-PDAC	1	R1	rna	1842533	Acidovorax sp. RAC01	149	0.000468692
Ghaddar-PDAC	1	R1	rna	1332080	Sphingobium baderi	73	0.00046108
Ghaddar-PDAC	1	R1	rna	76760	Pseudomonas rhodesiae	78	0.000445839
Ghaddar-PDAC	1	R1	rna	38301	Corynebacterium minutissimum	128	0.00043926
Ghaddar-PDAC	1	R1	rna	2109914	Ottowia oryzae	30	0.000383265
Ghaddar-PDAC	1	R1	rna	2072405	Stenotrophomonas sp. ZAC14D2 NAIMI4 7	37	0.000382287
Ghaddar-PDAC	1	R1	rna	33905	Bifidobacterium thermophilum	97	0.000380964
Ghaddar-PDAC	1	R1	rna	1825976	Neorhizobium sp. NCHU2750	163	0.000378724
Ghaddar-PDAC	1	R1	rna	55601	Vibrio anguillarum	58	0.00036216
Ghaddar-PDAC	1	R1	rna	83333	Escherichia coli K-12	107	0.00036007
Ghaddar-PDAC	1	R1	rna	112234	Chryseobacterium joostei	60	0.000355418
Ghaddar-PDAC	1	R1	rna	2498451	Rheinheimera mangrovi	55	0.000333421
Ghaddar-PDAC	1	R1	rna	312306	Pseudomonas entomophila	130	0.000316653
Ghaddar-PDAC	1	R1	rna	47883	Pseudomonas synxantha	367	0.000306963
Ghaddar-PDAC	1	R1	rna	2060726	Neorhizobium sp. SOG26	113	0.000306166
Ghaddar-PDAC	1	R1	rna	2579977	Brevundimonas sp. SGAir0440	137	0.000277497
Ghaddar-PDAC	1	R1	rna	536441	Chryseobacterium taklimakanense	133	0.000257172
Ghaddar-PDAC	1	R1	rna	1765049	Azospira sp. I09	34	0.000255112
[truncated: 9,055 more rows]
