# Supplementary material for: Revisiting the cancer microbiome using PRISM
Source: bioRxiv. 2025 Jan 24:2025.01.21.634087. Preprint. [Version 1] doi: 10.1101/2025.01.21.634087 (PMC11785023; doi:10.1101/2025.01.21.634087)
Supplement: Supplement 8 — Table S8. Compositions of the CLID-C and WGS datasets [file media-8.xlsx]

## Sheet: CLID-C
project	sample	taxid	name	type (1=truly present)	fold	original_sample	data_type
m1	1-11	1773	Mycobacterium tuberculosis	1	1	SRR17319827	CLID-C
m1	1-11	210	Helicobacter pylori	1	1	SRR16194232	CLID-C
m1	1-11	64320	Zika virus	1	1	SRR18926060	CLID-C
m1	1-11	76856	Fusobacterium nucleatum subsp nucleatum	1	1	SRR16194234	CLID-C
m1	1-11	76856	Fusobacterium nucleatum subsp nucleatum	1	1	SRR16194233	CLID-C
m1	1-11	851	Fusobacterium nucleatum	1	1	SRR16194234	CLID-C
m1	1-11	851	Fusobacterium nucleatum	1	1	SRR16194233	CLID-C
m1	1-12	10376	Human gammaherpesvirus 4	1	1	DRR415303	CLID-C
m1	1-12	10407	Hepatitis B virus	1	1	SRR15682210	CLID-C
m1	1-12	11320	Influenza A virus	1	1	SRR17319829	CLID-C
m1	1-12	1280	Staphylococcus aureus	1	1	SRR20862383	CLID-C
m1	1-12	199	Campylobacter concisus	1	1	SRR10564884	CLID-C
m1	1-12	210	Helicobacter pylori	1	1	SRR16194232	CLID-C
m1	1-12	237561	Candida albicans SC5314	1	1	SRR5398196	CLID-C
m1	1-12	28901	Salmonella enterica	1	1	SRR8146669	CLID-C
m1	1-12	64320	Zika virus	1	1	SRR20140283	CLID-C
m1	1-12	76856	Fusobacterium nucleatum subsp nucleatum	1	1	SRR16194234	CLID-C
m1	1-12	76856	Fusobacterium nucleatum subsp nucleatum	1	1	SRR16194233	CLID-C
m1	1-12	851	Fusobacterium nucleatum	1	1	SRR16194234	CLID-C
m1	1-12	851	Fusobacterium nucleatum	1	1	SRR16194233	CLID-C
m1	1-13	11320	Influenza A virus	1	1	SRR17319829	CLID-C
m1	1-13	11908	Human T cell leukemia virus type I	1	1	SRR24875538	CLID-C
m1	1-13	1773	Mycobacterium tuberculosis	1	1	SRR17319819	CLID-C
m1	1-13	210	Helicobacter pylori	1	1	SRR16194232	CLID-C
m1	1-13	237561	Candida albicans SC5314	1	1	SRR5398196	CLID-C
m1	1-13	287	Pseudomonas aeruginosa	1	1	SRR18483147	CLID-C
m1	1-13	562	Escherichia coli	1	1	SRR12868808	CLID-C
m1	1-13	64320	Zika virus	1	1	SRR18926060	CLID-C
m1	1-13	76856	Fusobacterium nucleatum subsp nucleatum	1	1	SRR16194233	CLID-C
m1	1-13	851	Fusobacterium nucleatum	1	1	SRR16194233	CLID-C
m1	1-13	948	Anaplasma phagocytophilum	1	1	SRR6354711	CLID-C
m1	1-15	10298	Human alphaherpesvirus 1	1	1	SRR14632885	CLID-C
m1	1-15	10407	Hepatitis B virus	1	1	SRR15682210	CLID-C
m1	1-15	11320	Influenza A virus	1	1	SRR17319817	CLID-C
m1	1-15	11676	Human immunodeficiency virus 1	1	1	ERR2097201	CLID-C
m1	1-15	1280	Staphylococcus aureus	1	1	SRR20862383	CLID-C
m1	1-15	199	Campylobacter concisus	1	1	SRR10564883	CLID-C
m1	1-15	287	Pseudomonas aeruginosa	1	1	SRR18483157	CLID-C
m1	1-15	562	Escherichia coli	1	1	SRR12868808	CLID-C
m1	1-15	64320	Zika virus	1	1	SRR18926060	CLID-C
m1	1-15	851	Fusobacterium nucleatum	1	1	SRR16194233	CLID-C
m1	1-15	948	Anaplasma phagocytophilum	1	1	SRR6354710	CLID-C
m1	1-16	851	Fusobacterium nucleatum	1	1	SRR16194233	CLID-C
m1	1-16	948	Anaplasma phagocytophilum	1	1	SRR6354711	CLID-C
m1	1-17	10298	Human alphaherpesvirus 1	1	1	SRR14632885	CLID-C
m1	1-17	10376	Human gammaherpesvirus 4	1	1	DRR415303	CLID-C
m1	1-17	10407	Hepatitis B virus	1	1	SRR15682210	CLID-C
m1	1-17	11320	Influenza A virus	1	1	SRR17319817	CLID-C
m1	1-17	1280	Staphylococcus aureus	1	1	SRR20862390	CLID-C
m1	1-17	1773	Mycobacterium tuberculosis	1	1	SRR17319819	CLID-C
m1	1-17	1773	Mycobacterium tuberculosis	1	1	SRR17319827	CLID-C
m1	1-17	199	Campylobacter concisus	1	1	SRR10564885	CLID-C
m1	1-17	210	Helicobacter pylori	1	1	SRR16194231	CLID-C
m1	1-17	237561	Candida albicans SC5314	1	1	SRR5398196	CLID-C
m1	1-17	287	Pseudomonas aeruginosa	1	1	SRR18483146	CLID-C
m1	1-17	64320	Zika virus	1	1	SRR20140283	CLID-C
m1	1-17	948	Anaplasma phagocytophilum	1	1	SRR6354712	CLID-C
m1	1-20	11320	Influenza A virus	1	1	SRR17319829	CLID-C
m1	1-21	11908	Human T cell leukemia virus type I	1	1	SRR24875538	CLID-C
m1	1-21	210	Helicobacter pylori	1	1	SRR16194231	CLID-C
m1	1-21	237561	Candida albicans SC5314	1	1	SRR5398196	CLID-C
m1	1-23	1280	Staphylococcus aureus	1	1	SRR20862390	CLID-C
m1	1-23	199	Campylobacter concisus	1	1	SRR10564885	CLID-C
m1	1-23	237561	Candida albicans SC5314	1	1	SRR5398196	CLID-C
m1	1-23	287	Pseudomonas aeruginosa	1	1	SRR18483143	CLID-C
m1	1-25	10298	Human alphaherpesvirus 1	1	1	SRR14632885	CLID-C
m1	1-25	10376	Human gammaherpesvirus 4	1	1	DRR415303	CLID-C
m1	1-25	10407	Hepatitis B virus	1	1	SRR15682210	CLID-C
m1	1-25	11320	Influenza A virus	1	1	SRR17319829	CLID-C
m1	1-25	11908	Human T cell leukemia virus type I	1	1	SRR24875538	CLID-C
m1	1-25	210	Helicobacter pylori	1	1	SRR16194231	CLID-C
m1	1-25	562	Escherichia coli	1	1	SRR10587361	CLID-C
m1	1-25	64320	Zika virus	1	1	SRR18926060	CLID-C
m1	1-25	851	Fusobacterium nucleatum	1	1	SRR16194234	CLID-C
m1	1-28	10298	Human alphaherpesvirus 1	1	1	SRR14632885	CLID-C
m1	1-28	10376	Human gammaherpesvirus 4	1	1	DRR415303	CLID-C
m1	1-28	10407	Hepatitis B virus	1	1	SRR15682210	CLID-C
m1	1-28	11320	Influenza A virus	1	1	SRR17319833	CLID-C
m1	1-28	1280	Staphylococcus aureus	1	1	SRR20862387	CLID-C
m1	1-28	1773	Mycobacterium tuberculosis	1	1	SRR17319819	CLID-C
m1	1-28	1773	Mycobacterium tuberculosis	1	1	SRR17319835	CLID-C
m1	1-28	210	Helicobacter pylori	1	1	SRR16194231	CLID-C
m1	1-28	237561	Candida albicans SC5314	1	1	SRR5398196	CLID-C
m1	1-28	287	Pseudomonas aeruginosa	1	1	SRR18483152	CLID-C
m1	1-28	562	Escherichia coli	1	1	SRR10587358	CLID-C
m1	1-28	64320	Zika virus	1	1	SRR24967558	CLID-C
m1	1-28	76856	Fusobacterium nucleatum subsp nucleatum	1	1	SRR16194233	CLID-C
m1	1-28	851	Fusobacterium nucleatum	1	1	SRR16194233	CLID-C
m1	1-28	948	Anaplasma phagocytophilum	1	1	SRR6354713	CLID-C
m1	1-29	287	Pseudomonas aeruginosa	1	1	SRR18483159	CLID-C
m1	1-30	10376	Human gammaherpesvirus 4	1	1	DRR415303	CLID-C
m1	1-30	10407	Hepatitis B virus	1	1	SRR15682210	CLID-C
m1	1-30	11320	Influenza A virus	1	1	SRR17319821	CLID-C
m1	1-30	1280	Staphylococcus aureus	1	1	SRR20862386	CLID-C
m1	1-30	1773	Mycobacterium tuberculosis	1	1	SRR17319819	CLID-C
m1	1-30	199	Campylobacter concisus	1	1	SRR10564883	CLID-C
m1	1-30	210	Helicobacter pylori	1	1	SRR16194232	CLID-C
m1	1-30	237561	Candida albicans SC5314	1	1	SRR5398196	CLID-C
m1	1-30	287	Pseudomonas aeruginosa	1	1	SRR18483148	CLID-C
m1	1-30	64320	Zika virus	1	1	SRR20140283	CLID-C
m1	1-30	76856	Fusobacterium nucleatum subsp nucleatum	1	1	SRR16194233	CLID-C
m1	1-30	76856	Fusobacterium nucleatum subsp nucleatum	1	1	SRR16194234	CLID-C
m1	1-30	851	Fusobacterium nucleatum	1	1	SRR16194233	CLID-C
m1	1-30	851	Fusobacterium nucleatum	1	1	SRR16194234	CLID-C
m1	1-30	948	Anaplasma phagocytophilum	1	1	SRR6354712	CLID-C
m1	1-31	1773	Mycobacterium tuberculosis	1	1	SRR17319819	CLID-C
m1	1-31	287	Pseudomonas aeruginosa	1	1	SRR17319830	CLID-C
m1	1-31	76856	Fusobacterium nucleatum subsp nucleatum	1	1	SRR16194234	CLID-C
m1	1-33	1280	Staphylococcus aureus	1	1	SRR20862389	CLID-C
m1	1-33	1773	Mycobacterium tuberculosis	1	1	SRR17319819	CLID-C
m1	1-33	1773	Mycobacterium tuberculosis	1	1	SRR17319835	CLID-C
m1	1-33	237561	Candida albicans SC5314	1	1	SRR5398196	CLID-C
m1	1-33	287	Pseudomonas aeruginosa	1	1	SRR18483150	CLID-C
m1	1-33	64320	Zika virus	1	1	SRR20140283	CLID-C
m1	1-33	76856	Fusobacterium nucleatum subsp nucleatum	1	1	SRR16194234	CLID-C
m1	1-33	948	Anaplasma phagocytophilum	1	1	SRR6354710	CLID-C
m1	1-34	11676	Human immunodeficiency virus 1	1	1	ERR2097201	CLID-C
m1	1-34	210	Helicobacter pylori	1	1	SRR16194231	CLID-C
m1	1-34	76856	Fusobacterium nucleatum subsp nucleatum	1	1	SRR16194234	CLID-C
m1	1-35	10298	Human alphaherpesvirus 1	1	1	SRR14632885	CLID-C
m1	1-35	10376	Human gammaherpesvirus 4	1	1	DRR415303	CLID-C
m1	1-35	10407	Hepatitis B virus	1	1	SRR15682210	CLID-C
m1	1-35	11908	Human T cell leukemia virus type I	1	1	SRR24875538	CLID-C
m1	1-35	1280	Staphylococcus aureus	1	1	SRR20862384	CLID-C
m1	1-35	199	Campylobacter concisus	1	1	SRR10564880	CLID-C
m1	1-35	210	Helicobacter pylori	1	1	SRR16194231	CLID-C
m1	1-35	237561	Candida albicans SC5314	1	1	SRR5398196	CLID-C
m1	1-35	28901	Salmonella enterica	1	1	SRR1947526	CLID-C
m1	1-35	76856	Fusobacterium nucleatum subsp nucleatum	1	1	SRR16194233	CLID-C
m1	1-35	76856	Fusobacterium nucleatum subsp nucleatum	1	1	SRR16194234	CLID-C
m1	1-36	10298	Human alphaherpesvirus 1	1	1	SRR14632885	CLID-C
m1	1-36	10376	Human gammaherpesvirus 4	1	1	DRR415303	CLID-C
m1	1-36	11320	Influenza A virus	1	1	SRR17319817	CLID-C
m1	1-36	11908	Human T cell leukemia virus type I	1	1	SRR24875538	CLID-C
m1	1-36	1280	Staphylococcus aureus	1	1	SRR20862389	CLID-C
m1	1-36	28901	Salmonella enterica	1	1	SRR8146669	CLID-C
m1	1-36	562	Escherichia coli	1	1	SRR12868808	CLID-C
m1	1-36	64320	Zika virus	1	1	SRR24967558	CLID-C
m1	1-36	76856	Fusobacterium nucleatum subsp nucleatum	1	1	SRR16194234	CLID-C
m1	1-36	76856	Fusobacterium nucleatum subsp nucleatum	1	1	SRR16194233	CLID-C
m1	1-36	851	Fusobacterium nucleatum	1	1	SRR16194234	CLID-C
m1	1-36	851	Fusobacterium nucleatum	1	1	SRR16194233	CLID-C
m1	1-36	948	Anaplasma phagocytophilum	1	1	SRR6354712	CLID-C
m1	1-37	10376	Human gammaherpesvirus 4	1	1	DRR415303	CLID-C
m1	1-37	11320	Influenza A virus	1	1	SRR17319829	CLID-C
m1	1-37	1280	Staphylococcus aureus	1	1	SRR20862389	CLID-C
m1	1-37	1773	Mycobacterium tuberculosis	1	1	SRR17319819	CLID-C
m1	1-37	210	Helicobacter pylori	1	1	SRR16194232	CLID-C
m1	1-37	76856	Fusobacterium nucleatum subsp nucleatum	1	1	SRR16194233	CLID-C
m1	1-37	76856	Fusobacterium nucleatum subsp nucleatum	1	1	SRR16194234	CLID-C
m1	1-37	851	Fusobacterium nucleatum	1	1	SRR16194233	CLID-C
m1	1-37	851	Fusobacterium nucleatum	1	1	SRR16194234	CLID-C
m1	1-37	948	Anaplasma phagocytophilum	1	1	SRR6354711	CLID-C
m1	1-38	11320	Influenza A virus	1	1	SRR17319829	CLID-C
m1	1-38	1280	Staphylococcus aureus	1	1	SRR20862387	CLID-C
m1	1-38	199	Campylobacter concisus	1	1	SRR10564880	CLID-C
m1	1-38	210	Helicobacter pylori	1	1	SRR16194231	CLID-C
m1	1-38	287	Pseudomonas aeruginosa	1	1	SRR18483159	CLID-C
m1	1-38	948	Anaplasma phagocytophilum	1	1	SRR6354712	CLID-C
m1	1-39	10298	Human alphaherpesvirus 1	1	1	SRR14632885	CLID-C
m1	1-39	10376	Human gammaherpesvirus 4	1	1	DRR415303	CLID-C
m1	1-39	10407	Hepatitis B virus	1	1	SRR15682210	CLID-C
m1	1-39	11320	Influenza A virus	1	1	SRR17319821	CLID-C
m1	1-39	11908	Human T cell leukemia virus type I	1	1	SRR13447361	CLID-C
m1	1-39	1280	Staphylococcus aureus	1	1	SRR20862385	CLID-C
m1	1-39	1773	Mycobacterium tuberculosis	1	1	SRR17319831	CLID-C
m1	1-39	1773	Mycobacterium tuberculosis	1	1	SRR17319819	CLID-C
m1	1-39	199	Campylobacter concisus	1	1	SRR10564883	CLID-C
m1	1-39	210	Helicobacter pylori	1	1	SRR16194231	CLID-C
m1	1-39	237561	Candida albicans SC5314	1	1	SRR5398196	CLID-C
m1	1-39	287	Pseudomonas aeruginosa	1	1	SRR18483146	CLID-C
m1	1-39	76856	Fusobacterium nucleatum subsp nucleatum	1	1	SRR16194234	CLID-C
m1	1-39	851	Fusobacterium nucleatum	1	1	SRR16194234	CLID-C
m1	1-39	948	Anaplasma phagocytophilum	1	1	SRR6354711	CLID-C
m1	1-40	10376	Human gammaherpesvirus 4	1	1	DRR415303	CLID-C
m1	1-40	10407	Hepatitis B virus	1	1	SRR15682210	CLID-C
m1	1-40	11320	Influenza A virus	1	1	SRR17319829	CLID-C
m1	1-40	11908	Human T cell leukemia virus type I	1	1	SRR24875538	CLID-C
m1	1-40	1280	Staphylococcus aureus	1	1	SRR20862386	CLID-C
m1	1-40	199	Campylobacter concisus	1	1	SRR10564884	CLID-C
m1	1-40	210	Helicobacter pylori	1	1	SRR16194231	CLID-C
m1	1-40	237561	Candida albicans SC5314	1	1	SRR5398196	CLID-C
m1	1-40	28901	Salmonella enterica	1	1	SRR1947526	CLID-C
m1	1-40	64320	Zika virus	1	1	SRR24967558	CLID-C
m1	1-40	76856	Fusobacterium nucleatum subsp nucleatum	1	1	SRR16194234	CLID-C
m1	1-40	851	Fusobacterium nucleatum	1	1	SRR16194234	CLID-C
m1	1-40	948	Anaplasma phagocytophilum	1	1	SRR6354711	CLID-C
m1	1-43	10376	Human gammaherpesvirus 4	1	1	DRR415303	CLID-C
m1	1-43	10407	Hepatitis B virus	1	1	SRR15682210	CLID-C
m1	1-43	11320	Influenza A virus	1	1	SRR17319821	CLID-C
m1	1-44	10298	Human alphaherpesvirus 1	1	1	SRR14632885	CLID-C
m1	1-44	11908	Human T cell leukemia virus type I	1	1	SRR24875538	CLID-C
m1	1-44	1280	Staphylococcus aureus	1	1	SRR20862384	CLID-C
m1	1-44	1773	Mycobacterium tuberculosis	1	1	SRR17319831	CLID-C
m1	1-44	287	Pseudomonas aeruginosa	1	1	SRR17319818	CLID-C
m1	1-44	28901	Salmonella enterica	1	1	SRR8146669	CLID-C
m1	1-44	851	Fusobacterium nucleatum	1	1	SRR16194234	CLID-C
m1	1-44	948	Anaplasma phagocytophilum	1	1	SRR6354712	CLID-C
m1	1-47	10298	Human alphaherpesvirus 1	1	1	SRR14632885	CLID-C
m1	1-47	10376	Human gammaherpesvirus 4	1	1	DRR415303	CLID-C
m1	1-47	10407	Hepatitis B virus	1	1	SRR15682210	CLID-C
m1	1-47	11320	Influenza A virus	1	1	SRR17319817	CLID-C
m1	1-47	11908	Human T cell leukemia virus type I	1	1	SRR13447361	CLID-C
m1	1-47	1280	Staphylococcus aureus	1	1	SRR20862386	CLID-C
m1	1-47	1773	Mycobacterium tuberculosis	1	1	SRR17319819	CLID-C
m1	1-47	199	Campylobacter concisus	1	1	SRR10564882	CLID-C
m1	1-47	210	Helicobacter pylori	1	1	SRR16194231	CLID-C
m1	1-47	237561	Candida albicans SC5314	1	1	SRR5398196	CLID-C
m1	1-47	287	Pseudomonas aeruginosa	1	1	SRR18483151	CLID-C
m1	1-47	562	Escherichia coli	1	1	SRR10587358	CLID-C
m1	1-47	76856	Fusobacterium nucleatum subsp nucleatum	1	1	SRR16194234	CLID-C
m1	1-47	851	Fusobacterium nucleatum	1	1	SRR16194234	CLID-C
m1	1-47	948	Anaplasma phagocytophilum	1	1	SRR6354711	CLID-C
m1	1-48	11320	Influenza A virus	1	1	SRR17319821	CLID-C
m1	1-48	11676	Human immunodeficiency virus 1	1	1	ERR2097201	CLID-C
m1	1-48	237561	Candida albicans SC5314	1	1	SRR5398196	CLID-C
m1	1-48	562	Escherichia coli	1	1	SRR12868808	CLID-C
m1	1-48	64320	Zika virus	1	1	SRR18926060	CLID-C
m1	1-49	10298	Human alphaherpesvirus 1	1	1	SRR14632885	CLID-C
m1	1-49	10376	Human gammaherpesvirus 4	1	1	DRR415303	CLID-C
m1	1-49	11320	Influenza A virus	1	1	SRR17319829	CLID-C
m1	1-49	287	Pseudomonas aeruginosa	1	1	SRR18483160	CLID-C
m1	1-50	11320	Influenza A virus	1	1	SRR17319825	CLID-C
m1	1-50	287	Pseudomonas aeruginosa	1	1	SRR18483149	CLID-C
m1	1-50	851	Fusobacterium nucleatum	1	1	SRR16194234	CLID-C
m1	1-7	10298	Human alphaherpesvirus 1	1	1	SRR14632885	CLID-C
m1	1-7	10376	Human gammaherpesvirus 4	1	1	DRR415303	CLID-C
m1	1-7	10407	Hepatitis B virus	1	1	SRR15682210	CLID-C
m1	1-7	11320	Influenza A virus	1	1	SRR17319825	CLID-C
m1	1-7	11908	Human T cell leukemia virus type I	1	1	SRR24875538	CLID-C
m1	1-7	1280	Staphylococcus aureus	1	1	SRR20862388	CLID-C
m1	1-7	1773	Mycobacterium tuberculosis	1	1	SRR17319819	CLID-C
m1	1-7	237561	Candida albicans SC5314	1	1	SRR5398196	CLID-C
m1	1-7	287	Pseudomonas aeruginosa	1	1	SRR18483148	CLID-C
m1	1-7	64320	Zika virus	1	1	SRR20140283	CLID-C
m1	1-7	76856	Fusobacterium nucleatum subsp nucleatum	1	1	SRR16194234	CLID-C
m1	1-7	851	Fusobacterium nucleatum	1	1	SRR16194234	CLID-C
m1	1-7	948	Anaplasma phagocytophilum	1	1	SRR6354713	CLID-C
m2	2-10	10298	Human alphaherpesvirus 1	1	2	SRR24991944	CLID-C
m2	2-10	10407	Hepatitis B virus	1	2	SRR13664555	CLID-C
m2	2-10	1280	Staphylococcus aureus	1	2	SRR11841492	CLID-C
m2	2-10	1307	Streptococcus suis	1	2	SRR8934745	CLID-C
m2	2-10	158836	Enterobacter hormaechei	1	2	SRR3219243	CLID-C
m2	2-10	1639	Listeria monocytogenes	1	2	SRR16027476	CLID-C
m2	2-10	28901	Salmonella enterica	1	2	SRR7532421	CLID-C
m2	2-10	28901	Salmonella enterica	1	2	SRR7532422	CLID-C
m2	2-10	330879	Aspergillus fumigatus Af293	1	2	SRR7085452	CLID-C
m2	2-10	562	Escherichia coli	1	2	SRR7189594	CLID-C
m2	2-10	59201	Salmonella enterica subsp enterica	1	2	SRR7532421	CLID-C
m2	2-10	59201	Salmonella enterica subsp enterica	1	2	SRR7532422	CLID-C
m2	2-10	76856	Fusobacterium nucleatum subsp nucleatum	1	2	SRR14356774	CLID-C
m2	2-10	777	Coxiella burnetii	1	2	SRR1562637	CLID-C
m2	2-10	90371	Salmonella enterica subsp enterica serovar Typhimurium	1	2	SRR7532421	CLID-C
m2	2-10	90371	Salmonella enterica subsp enterica serovar Typhimurium	1	2	SRR7532422	CLID-C
m2	2-11	10376	Human gammaherpesvirus 4	1	2	SRR16288518	CLID-C
m2	2-11	11676	Human immunodeficiency virus 1	1	2	ERR9881364	CLID-C
m2	2-11	1280	Staphylococcus aureus	1	2	SRR11213941	CLID-C
m2	2-11	139	Borreliella burgdorferi	1	2	SRR14567624	CLID-C
m2	2-11	28132	Prevotella melaninogenica	1	2	SRR22587302	CLID-C
m2	2-11	29388	Staphylococcus capitis	1	2	SRR11213897	CLID-C
m2	2-11	573	Klebsiella pneumoniae	1	2	SRR3219198	CLID-C
m2	2-11	777	Coxiella burnetii	1	2	SRR1562565	CLID-C
m2	2-11	851	Fusobacterium nucleatum	1	2	SRR14356774	CLID-C
m2	2-12	10298	Human alphaherpesvirus 1	1	2	SRR15691836	CLID-C
m2	2-12	10407	Hepatitis B virus	1	2	SRR13664555	CLID-C
m2	2-12	1280	Staphylococcus aureus	1	2	SRR14343870	CLID-C
m2	2-12	1282	Staphylococcus epidermidis	1	2	SRR11213914	CLID-C
m2	2-12	1282	Staphylococcus epidermidis	1	2	SRR11213927	CLID-C
m2	2-12	1292	Staphylococcus warneri	1	2	SRR11213914	CLID-C
m2	2-12	1292	Staphylococcus warneri	1	2	SRR11213927	CLID-C
m2	2-12	1307	Streptococcus suis	1	2	SRR8934745	CLID-C
m2	2-12	1313	Streptococcus pneumoniae	1	2	ERR3262086	CLID-C
m2	2-12	158836	Enterobacter hormaechei	1	2	SRR3219243	CLID-C
m2	2-12	28132	Prevotella melaninogenica	1	2	SRR22587300	CLID-C
m2	2-12	28901	Salmonella enterica	1	2	SRR11235572	CLID-C
m2	2-12	28901	Salmonella enterica	1	2	SRR11235576	CLID-C
m2	2-12	28901	Salmonella enterica	1	2	SRR7532422	CLID-C
m2	2-12	29388	Staphylococcus capitis	1	2	SRR11213914	CLID-C
m2	2-12	29388	Staphylococcus capitis	1	2	SRR11213927	CLID-C
m2	2-12	330879	Aspergillus fumigatus Af293	1	2	SRR7085452	CLID-C
m2	2-12	470	Acinetobacter baumannii	1	2	SRR3219052	CLID-C
m2	2-12	59201	Salmonella enterica subsp enterica	1	2	SRR11235572	CLID-C
m2	2-12	59201	Salmonella enterica subsp enterica	1	2	SRR11235576	CLID-C
m2	2-12	59201	Salmonella enterica subsp enterica	1	2	SRR7532422	CLID-C
m2	2-12	630	Yersinia enterocolitica	1	2	ERR5924428	CLID-C
m2	2-12	672	Vibrio vulnificus	1	2	SRR10034260	CLID-C
m2	2-12	76856	Fusobacterium nucleatum subsp nucleatum	1	2	SRR14356774	CLID-C
m2	2-12	777	Coxiella burnetii	1	2	SRR1562565	CLID-C
m2	2-12	851	Fusobacterium nucleatum	1	2	SRR14356774	CLID-C
m2	2-12	90371	Salmonella enterica subsp enterica serovar Typhimurium	1	2	SRR11235572	CLID-C
m2	2-12	90371	Salmonella enterica subsp enterica serovar Typhimurium	1	2	SRR11235576	CLID-C
m2	2-12	90371	Salmonella enterica subsp enterica serovar Typhimurium	1	2	SRR7532422	CLID-C
m2	2-13	10407	Hepatitis B virus	1	2	SRR13664555	CLID-C
m2	2-13	1282	Staphylococcus epidermidis	1	2	SRR11213898	CLID-C
m2	2-13	1639	Listeria monocytogenes	1	2	SRR16027476	CLID-C
m2	2-13	851	Fusobacterium nucleatum	1	2	SRR14356775	CLID-C
m2	2-15	10407	Hepatitis B virus	1	2	SRR13664555	CLID-C
m2	2-15	11676	Human immunodeficiency virus 1	1	2	ERR9881364	CLID-C
m2	2-15	1307	Streptococcus suis	1	2	SRR8934742	CLID-C
m2	2-15	158836	Enterobacter hormaechei	1	2	SRR3219243	CLID-C
m2	2-15	1639	Listeria monocytogenes	1	2	SRR16027476	CLID-C
m2	2-15	28901	Salmonella enterica	1	2	SRR7532420	CLID-C
m2	2-15	28901	Salmonella enterica	1	2	SRR11235574	CLID-C
m2	2-15	28901	Salmonella enterica	1	2	SRR7532422	CLID-C
m2	2-15	573	Klebsiella pneumoniae	1	2	SRR3219198	CLID-C
m2	2-15	59201	Salmonella enterica subsp enterica	1	2	SRR7532420	CLID-C
m2	2-15	59201	Salmonella enterica subsp enterica	1	2	SRR11235574	CLID-C
m2	2-15	59201	Salmonella enterica subsp enterica	1	2	SRR7532422	CLID-C
m2	2-15	672	Vibrio vulnificus	1	2	SRR10034271	CLID-C
m2	2-15	777	Coxiella burnetii	1	2	SRR1562565	CLID-C
m2	2-15	851	Fusobacterium nucleatum	1	2	SRR14577333	CLID-C
m2	2-16	10298	Human alphaherpesvirus 1	1	2	SRR24991944	CLID-C
m2	2-16	10407	Hepatitis B virus	1	2	SRR13664555	CLID-C
m2	2-16	11676	Human immunodeficiency virus 1	1	2	ERR9881364	CLID-C
m2	2-16	1282	Staphylococcus epidermidis	1	2	SRR11213928	CLID-C
m2	2-16	1282	Staphylococcus epidermidis	1	2	SRR11213914	CLID-C
m2	2-16	1282	Staphylococcus epidermidis	1	2	SRR11213927	CLID-C
m2	2-16	1292	Staphylococcus warneri	1	2	SRR11213928	CLID-C
m2	2-16	1292	Staphylococcus warneri	1	2	SRR11213914	CLID-C
m2	2-16	1292	Staphylococcus warneri	1	2	SRR11213927	CLID-C
m2	2-16	1307	Streptococcus suis	1	2	SRR8934742	CLID-C
m2	2-16	139	Borreliella burgdorferi	1	2	SRR14567624	CLID-C
m2	2-16	1639	Listeria monocytogenes	1	2	SRR16027476	CLID-C
m2	2-16	207340	Roseomonas mucosa	1	2	SRR11213935	CLID-C
m2	2-16	28132	Prevotella melaninogenica	1	2	SRR22587298	CLID-C
m2	2-16	28901	Salmonella enterica	1	2	SRR11235576	CLID-C
m2	2-16	28901	Salmonella enterica	1	2	SRR11235572	CLID-C
m2	2-16	28901	Salmonella enterica	1	2	SRR11235570	CLID-C
m2	2-16	29388	Staphylococcus capitis	1	2	SRR11213928	CLID-C
m2	2-16	29388	Staphylococcus capitis	1	2	SRR11213914	CLID-C
m2	2-16	29388	Staphylococcus capitis	1	2	SRR11213927	CLID-C
m2	2-16	470	Acinetobacter baumannii	1	2	SRR3219050	CLID-C
m2	2-16	562	Escherichia coli	1	2	SRR7189583	CLID-C
m2	2-16	59201	Salmonella enterica subsp enterica	1	2	SRR11235576	CLID-C
m2	2-16	59201	Salmonella enterica subsp enterica	1	2	SRR11235572	CLID-C
m2	2-16	59201	Salmonella enterica subsp enterica	1	2	SRR11235570	CLID-C
m2	2-16	630	Yersinia enterocolitica	1	2	ERR5924424	CLID-C
m2	2-16	672	Vibrio vulnificus	1	2	SRR10034275	CLID-C
m2	2-16	777	Coxiella burnetii	1	2	SRR1562637	CLID-C
m2	2-16	90371	Salmonella enterica subsp enterica serovar Typhimurium	1	2	SRR11235576	CLID-C
m2	2-16	90371	Salmonella enterica subsp enterica serovar Typhimurium	1	2	SRR11235572	CLID-C
m2	2-16	90371	Salmonella enterica subsp enterica serovar Typhimurium	1	2	SRR11235570	CLID-C
m2	2-19	10298	Human alphaherpesvirus 1	1	2	SRR15691836	CLID-C
m2	2-19	10376	Human gammaherpesvirus 4	1	2	SRR16288518	CLID-C
m2	2-19	10407	Hepatitis B virus	1	2	SRR13664555	CLID-C
m2	2-19	11676	Human immunodeficiency virus 1	1	2	ERR9881364	CLID-C
m2	2-19	1280	Staphylococcus aureus	1	2	SRR11213924	CLID-C
m2	2-19	1282	Staphylococcus epidermidis	1	2	SRR11213928	CLID-C
m2	2-19	1282	Staphylococcus epidermidis	1	2	SRR11213914	CLID-C
m2	2-19	1282	Staphylococcus epidermidis	1	2	SRR11213897	CLID-C
m2	2-19	1292	Staphylococcus warneri	1	2	SRR11213928	CLID-C
m2	2-19	1292	Staphylococcus warneri	1	2	SRR11213914	CLID-C
m2	2-19	1292	Staphylococcus warneri	1	2	SRR11213897	CLID-C
m2	2-19	1307	Streptococcus suis	1	2	SRR8934744	CLID-C
m2	2-19	139	Borreliella burgdorferi	1	2	SRR14567624	CLID-C
m2	2-19	158836	Enterobacter hormaechei	1	2	SRR3219243	CLID-C
m2	2-19	1639	Listeria monocytogenes	1	2	SRR16027476	CLID-C
m2	2-19	207340	Roseomonas mucosa	1	2	SRR11213922	CLID-C
m2	2-19	28132	Prevotella melaninogenica	1	2	SRR22587302	CLID-C
m2	2-19	287	Pseudomonas aeruginosa	1	2	SRR18913567	CLID-C
m2	2-19	28901	Salmonella enterica	1	2	SRR7532419	CLID-C
m2	2-19	29388	Staphylococcus capitis	1	2	SRR11213928	CLID-C
m2	2-19	29388	Staphylococcus capitis	1	2	SRR11213914	CLID-C
m2	2-19	29388	Staphylococcus capitis	1	2	SRR11213897	CLID-C
m2	2-19	470	Acinetobacter baumannii	1	2	SRR3219050	CLID-C
m2	2-19	487	Neisseria meningitidis	1	2	ERR3346326	CLID-C
m2	2-19	562	Escherichia coli	1	2	SRR7189587	CLID-C
m2	2-19	573	Klebsiella pneumoniae	1	2	SRR3219198	CLID-C
m2	2-19	630	Yersinia enterocolitica	1	2	ERR5924430	CLID-C
m2	2-19	672	Vibrio vulnificus	1	2	SRR10034295	CLID-C
m2	2-19	76856	Fusobacterium nucleatum subsp nucleatum	1	2	SRR14356775	CLID-C
m2	2-19	76856	Fusobacterium nucleatum subsp nucleatum	1	2	SRR14356774	CLID-C
m2	2-19	777	Coxiella burnetii	1	2	SRR1562565	CLID-C
m2	2-19	851	Fusobacterium nucleatum	1	2	SRR14356775	CLID-C
m2	2-19	851	Fusobacterium nucleatum	1	2	SRR14356774	CLID-C
m2	2-20	10335	Human alphaherpesvirus 3	1	2	ERR338416	CLID-C
m2	2-20	10407	Hepatitis B virus	1	2	SRR13664555	CLID-C
m2	2-20	11676	Human immunodeficiency virus 1	1	2	ERR9881364	CLID-C
m2	2-20	1280	Staphylococcus aureus	1	2	SRR11841490	CLID-C
m2	2-20	1292	Staphylococcus warneri	1	2	SRR11213912	CLID-C
m2	2-20	1307	Streptococcus suis	1	2	SRR8934744	CLID-C
m2	2-20	1313	Streptococcus pneumoniae	1	2	ERR3262088	CLID-C
m2	2-20	139	Borreliella burgdorferi	1	2	SRR14567628	CLID-C
m2	2-20	158836	Enterobacter hormaechei	1	2	SRR3219243	CLID-C
m2	2-20	1639	Listeria monocytogenes	1	2	SRR16027476	CLID-C
m2	2-20	207340	Roseomonas mucosa	1	2	SRR11213908	CLID-C
m2	2-20	287	Pseudomonas aeruginosa	1	2	SRR18913567	CLID-C
m2	2-20	28901	Salmonella enterica	1	2	SRR11235569	CLID-C
m2	2-20	28901	Salmonella enterica	1	2	SRR7532422	CLID-C
m2	2-20	29388	Staphylococcus capitis	1	2	SRR11213912	CLID-C
m2	2-20	470	Acinetobacter baumannii	1	2	SRR3219050	CLID-C
m2	2-20	487	Neisseria meningitidis	1	2	ERR3346326	CLID-C
m2	2-20	562	Escherichia coli	1	2	SRR7189586	CLID-C
m2	2-20	573	Klebsiella pneumoniae	1	2	SRR3219198	CLID-C
m2	2-20	630	Yersinia enterocolitica	1	2	ERR5924430	CLID-C
m2	2-20	672	Vibrio vulnificus	1	2	SRR10034263	CLID-C
m2	2-20	76856	Fusobacterium nucleatum subsp nucleatum	1	2	SRR14356775	CLID-C
m2	2-20	777	Coxiella burnetii	1	2	SRR1562565	CLID-C
m2	2-22	11676	Human immunodeficiency virus 1	1	2	ERR9881364	CLID-C
m2	2-22	28901	Salmonella enterica	1	2	SRR7532424	CLID-C
m2	2-22	29388	Staphylococcus capitis	1	2	SRR11213914	CLID-C
m2	2-22	330879	Aspergillus fumigatus Af293	1	2	SRR7085452	CLID-C
m2	2-22	470	Acinetobacter baumannii	1	2	SRR3219052	CLID-C
m2	2-22	487	Neisseria meningitidis	1	2	ERR3346325	CLID-C
m2	2-22	562	Escherichia coli	1	2	SRR7189594	CLID-C
m2	2-22	573	Klebsiella pneumoniae	1	2	SRR3219198	CLID-C
m2	2-22	672	Vibrio vulnificus	1	2	SRR10034271	CLID-C
m2	2-22	76856	Fusobacterium nucleatum subsp nucleatum	1	2	SRR14356775	CLID-C
m2	2-22	777	Coxiella burnetii	1	2	SRR1562637	CLID-C
m2	2-22	851	Fusobacterium nucleatum	1	2	SRR14356775	CLID-C
m2	2-22	90371	Salmonella enterica subsp enterica serovar Typhimurium	1	2	SRR7532424	CLID-C
m2	2-23	10407	Hepatitis B virus	1	2	SRR13664555	CLID-C
m2	2-23	1292	Staphylococcus warneri	1	2	SRR11213912	CLID-C
m2	2-23	1292	Staphylococcus warneri	1	2	SRR11213898	CLID-C
m2	2-23	158836	Enterobacter hormaechei	1	2	SRR3219243	CLID-C
m2	2-23	28901	Salmonella enterica	1	2	SRR11235571	CLID-C
m2	2-23	28901	Salmonella enterica	1	2	SRR11235574	CLID-C
m2	2-23	29388	Staphylococcus capitis	1	2	SRR11213912	CLID-C
m2	2-23	29388	Staphylococcus capitis	1	2	SRR11213898	CLID-C
m2	2-23	573	Klebsiella pneumoniae	1	2	SRR3219198	CLID-C
m2	2-23	630	Yersinia enterocolitica	1	2	ERR5924428	CLID-C
m2	2-24	287	Pseudomonas aeruginosa	1	2	SRR18913567	CLID-C
m2	2-24	76856	Fusobacterium nucleatum subsp nucleatum	1	2	SRR14356774	CLID-C
m2	2-24	851	Fusobacterium nucleatum	1	2	SRR14356774	CLID-C
m2	2-27	139	Borreliella burgdorferi	1	2	SRR14567621	CLID-C
m2	2-27	28132	Prevotella melaninogenica	1	2	SRR22587302	CLID-C
m2	2-27	28901	Salmonella enterica	1	2	SRR7532421	CLID-C
m2	2-27	470	Acinetobacter baumannii	1	2	SRR3219052	CLID-C
m2	2-28	207340	Roseomonas mucosa	1	2	SRR11213922	CLID-C
m2	2-28	28901	Salmonella enterica	1	2	SRR11235571	CLID-C
m2	2-28	59201	Salmonella enterica subsp enterica	1	2	SRR11235571	CLID-C
m2	2-28	672	Vibrio vulnificus	1	2	SRR10034265	CLID-C
m2	2-28	90371	Salmonella enterica subsp enterica serovar Typhimurium	1	2	SRR11235571	CLID-C
m2	2-31	10298	Human alphaherpesvirus 1	1	2	SRR24991944	CLID-C
m2	2-31	10376	Human gammaherpesvirus 4	1	2	SRR20801866	CLID-C
m2	2-31	10407	Hepatitis B virus	1	2	SRR13664555	CLID-C
m2	2-31	11676	Human immunodeficiency virus 1	1	2	ERR9881364	CLID-C
m2	2-31	1280	Staphylococcus aureus	1	2	SRR11213926	CLID-C
m2	2-31	1282	Staphylococcus epidermidis	1	2	SRR11213913	CLID-C
m2	2-31	1282	Staphylococcus epidermidis	1	2	SRR11213928	CLID-C
m2	2-31	1282	Staphylococcus epidermidis	1	2	SRR11213927	CLID-C
m2	2-31	1292	Staphylococcus warneri	1	2	SRR11213913	CLID-C
m2	2-31	1292	Staphylococcus warneri	1	2	SRR11213928	CLID-C
m2	2-31	1292	Staphylococcus warneri	1	2	SRR11213927	CLID-C
m2	2-31	1307	Streptococcus suis	1	2	SRR8934745	CLID-C
m2	2-31	1313	Streptococcus pneumoniae	1	2	ERR3262098	CLID-C
m2	2-31	139	Borreliella burgdorferi	1	2	SRR14567629	CLID-C
m2	2-31	158836	Enterobacter hormaechei	1	2	SRR3219243	CLID-C
m2	2-31	207340	Roseomonas mucosa	1	2	SRR11213904	CLID-C
m2	2-31	287	Pseudomonas aeruginosa	1	2	SRR18913567	CLID-C
m2	2-31	28901	Salmonella enterica	1	2	SRR7532422	CLID-C
m2	2-31	28901	Salmonella enterica	1	2	SRR11235572	CLID-C
m2	2-31	29388	Staphylococcus capitis	1	2	SRR11213913	CLID-C
m2	2-31	29388	Staphylococcus capitis	1	2	SRR11213928	CLID-C
m2	2-31	29388	Staphylococcus capitis	1	2	SRR11213927	CLID-C
m2	2-31	330879	Aspergillus fumigatus Af293	1	2	SRR7085452	CLID-C
m2	2-31	470	Acinetobacter baumannii	1	2	SRR3219052	CLID-C
m2	2-31	562	Escherichia coli	1	2	SRR7189588	CLID-C
m2	2-31	573	Klebsiella pneumoniae	1	2	SRR3219198	CLID-C
m2	2-31	59201	Salmonella enterica subsp enterica	1	2	SRR7532422	CLID-C
m2	2-31	59201	Salmonella enterica subsp enterica	1	2	SRR11235572	CLID-C
m2	2-31	630	Yersinia enterocolitica	1	2	ERR5924429	CLID-C
m2	2-31	672	Vibrio vulnificus	1	2	SRR10034261	CLID-C
m2	2-31	76856	Fusobacterium nucleatum subsp nucleatum	1	2	SRR14356774	CLID-C
m2	2-31	76856	Fusobacterium nucleatum subsp nucleatum	1	2	SRR14356775	CLID-C
m2	2-31	777	Coxiella burnetii	1	2	SRR1562565	CLID-C
m2	2-31	851	Fusobacterium nucleatum	1	2	SRR14356774	CLID-C
m2	2-31	851	Fusobacterium nucleatum	1	2	SRR14356775	CLID-C
m2	2-31	90371	Salmonella enterica subsp enterica serovar Typhimurium	1	2	SRR7532422	CLID-C
m2	2-31	90371	Salmonella enterica subsp enterica serovar Typhimurium	1	2	SRR11235572	CLID-C
m2	2-32	11676	Human immunodeficiency virus 1	1	2	ERR9881364	CLID-C
m2	2-32	1280	Staphylococcus aureus	1	2	SRR11213939	CLID-C
m2	2-32	1282	Staphylococcus epidermidis	1	2	SRR11213928	CLID-C
m2	2-32	1307	Streptococcus suis	1	2	SRR8934742	CLID-C
m2	2-32	28901	Salmonella enterica	1	2	SRR7532425	CLID-C
m2	2-32	330879	Aspergillus fumigatus Af293	1	2	SRR7085452	CLID-C
m2	2-32	470	Acinetobacter baumannii	1	2	SRR3219052	CLID-C
m2	2-32	487	Neisseria meningitidis	1	2	ERR3346326	CLID-C
m2	2-32	562	Escherichia coli	1	2	SRR7189591	CLID-C
m2	2-32	59201	Salmonella enterica subsp enterica	1	2	SRR7532425	CLID-C
m2	2-33	10298	Human alphaherpesvirus 1	1	2	SRR24991944	CLID-C
m2	2-33	10407	Hepatitis B virus	1	2	SRR13664555	CLID-C
m2	2-33	1282	Staphylococcus epidermidis	1	2	SRR11213912	CLID-C
m2	2-33	1282	Staphylococcus epidermidis	1	2	SRR11213897	CLID-C
m2	2-33	1307	Streptococcus suis	1	2	SRR8934745	CLID-C
m2	2-33	158836	Enterobacter hormaechei	1	2	SRR3219243	CLID-C
m2	2-33	207340	Roseomonas mucosa	1	2	SRR11213938	CLID-C
m2	2-33	28901	Salmonella enterica	1	2	SRR7532420	CLID-C
m2	2-33	29388	Staphylococcus capitis	1	2	SRR11213912	CLID-C
m2	2-33	29388	Staphylococcus capitis	1	2	SRR11213897	CLID-C
m2	2-33	333760	Human papillomavirus type 16	1	2	SRR25572886	CLID-C
m2	2-33	470	Acinetobacter baumannii	1	2	SRR3219050	CLID-C
m2	2-33	562	Escherichia coli	1	2	SRR7189589	CLID-C
m2	2-33	573	Klebsiella pneumoniae	1	2	SRR3219198	CLID-C
m2	2-33	630	Yersinia enterocolitica	1	2	ERR5924422	CLID-C
m2	2-33	672	Vibrio vulnificus	1	2	SRR10034275	CLID-C
m2	2-33	777	Coxiella burnetii	1	2	SRR1562637	CLID-C
m2	2-33	851	Fusobacterium nucleatum	1	2	SRR14356775	CLID-C
m2	2-35	10298	Human alphaherpesvirus 1	1	2	SRR24991944	CLID-C
m2	2-35	10376	Human gammaherpesvirus 4	1	2	SRR16288518	CLID-C
m2	2-35	10407	Hepatitis B virus	1	2	SRR13664555	CLID-C
m2	2-35	11676	Human immunodeficiency virus 1	1	2	ERR9881364	CLID-C
m2	2-35	1280	Staphylococcus aureus	1	2	SRR11213926	CLID-C
m2	2-35	1282	Staphylococcus epidermidis	1	2	SRR11213928	CLID-C
m2	2-35	1282	Staphylococcus epidermidis	1	2	SRR11213898	CLID-C
m2	2-35	1282	Staphylococcus epidermidis	1	2	SRR11213913	CLID-C
m2	2-35	1292	Staphylococcus warneri	1	2	SRR11213928	CLID-C
m2	2-35	1292	Staphylococcus warneri	1	2	SRR11213898	CLID-C
m2	2-35	1292	Staphylococcus warneri	1	2	SRR11213913	CLID-C
m2	2-35	1307	Streptococcus suis	1	2	SRR8934745	CLID-C
m2	2-35	139	Borreliella burgdorferi	1	2	SRR14567622	CLID-C
m2	2-35	158836	Enterobacter hormaechei	1	2	SRR3219243	CLID-C
m2	2-35	1639	Listeria monocytogenes	1	2	SRR16027476	CLID-C
m2	2-35	207340	Roseomonas mucosa	1	2	SRR11213918	CLID-C
m2	2-35	28132	Prevotella melaninogenica	1	2	SRR22587302	CLID-C
m2	2-35	28901	Salmonella enterica	1	2	SRR11235570	CLID-C
m2	2-35	28901	Salmonella enterica	1	2	SRR11235571	CLID-C
m2	2-35	29388	Staphylococcus capitis	1	2	SRR11213928	CLID-C
m2	2-35	29388	Staphylococcus capitis	1	2	SRR11213898	CLID-C
m2	2-35	29388	Staphylococcus capitis	1	2	SRR11213913	CLID-C
m2	2-35	330879	Aspergillus fumigatus Af293	1	2	SRR7085452	CLID-C
m2	2-35	470	Acinetobacter baumannii	1	2	SRR3219052	CLID-C
m2	2-35	487	Neisseria meningitidis	1	2	ERR3346325	CLID-C
m2	2-35	562	Escherichia coli	1	2	SRR7189591	CLID-C
m2	2-35	573	Klebsiella pneumoniae	1	2	SRR3219198	CLID-C
m2	2-35	59201	Salmonella enterica subsp enterica	1	2	SRR11235570	CLID-C
m2	2-35	59201	Salmonella enterica subsp enterica	1	2	SRR11235571	CLID-C
m2	2-35	630	Yersinia enterocolitica	1	2	ERR5924430	CLID-C
m2	2-35	672	Vibrio vulnificus	1	2	SRR10034276	CLID-C
m2	2-35	76856	Fusobacterium nucleatum subsp nucleatum	1	2	SRR14356775	CLID-C
m2	2-35	777	Coxiella burnetii	1	2	SRR1562565	CLID-C
m2	2-35	90371	Salmonella enterica subsp enterica serovar Typhimurium	1	2	SRR11235570	CLID-C
m2	2-35	90371	Salmonella enterica subsp enterica serovar Typhimurium	1	2	SRR11235571	CLID-C
m2	2-39	10298	Human alphaherpesvirus 1	1	2	SRR24991944	CLID-C
m2	2-39	10407	Hepatitis B virus	1	2	SRR13664555	CLID-C
m2	2-39	11676	Human immunodeficiency virus 1	1	2	ERR9881364	CLID-C
m2	2-39	1292	Staphylococcus warneri	1	2	SRR11213927	CLID-C
m2	2-39	1292	Staphylococcus warneri	1	2	SRR11213928	CLID-C
m2	2-39	1307	Streptococcus suis	1	2	SRR8934742	CLID-C
m2	2-39	139	Borreliella burgdorferi	1	2	SRR14567627	CLID-C
m2	2-39	158836	Enterobacter hormaechei	1	2	SRR3219243	CLID-C
m2	2-39	1639	Listeria monocytogenes	1	2	SRR16027476	CLID-C
m2	2-39	207340	Roseomonas mucosa	1	2	SRR11213936	CLID-C
m2	2-39	28132	Prevotella melaninogenica	1	2	SRR22587302	CLID-C
m2	2-39	287	Pseudomonas aeruginosa	1	2	SRR18913567	CLID-C
m2	2-39	28901	Salmonella enterica	1	2	SRR7532423	CLID-C
m2	2-39	29388	Staphylococcus capitis	1	2	SRR11213927	CLID-C
m2	2-39	29388	Staphylococcus capitis	1	2	SRR11213928	CLID-C
m2	2-39	330879	Aspergillus fumigatus Af293	1	2	SRR7085452	CLID-C
m2	2-39	487	Neisseria meningitidis	1	2	ERR3346326	CLID-C
m2	2-39	562	Escherichia coli	1	2	SRR7189592	CLID-C
m2	2-39	573	Klebsiella pneumoniae	1	2	SRR3219198	CLID-C
m2	2-39	630	Yersinia enterocolitica	1	2	ERR5924429	CLID-C
m2	2-39	672	Vibrio vulnificus	1	2	SRR10034265	CLID-C
m2	2-39	76856	Fusobacterium nucleatum subsp nucleatum	1	2	SRR14356775	CLID-C
m2	2-39	76856	Fusobacterium nucleatum subsp nucleatum	1	2	SRR14356774	CLID-C
m2	2-39	777	Coxiella burnetii	1	2	SRR1562565	CLID-C
m2	2-39	851	Fusobacterium nucleatum	1	2	SRR14356775	CLID-C
m2	2-39	851	Fusobacterium nucleatum	1	2	SRR14356774	CLID-C
m2	2-40	10407	Hepatitis B virus	1	2	SRR13664555	CLID-C
m2	2-40	11676	Human immunodeficiency virus 1	1	2	ERR9881364	CLID-C
m2	2-40	1280	Staphylococcus aureus	1	2	SRR14343872	CLID-C
m2	2-40	1282	Staphylococcus epidermidis	1	2	SRR11213898	CLID-C
m2	2-40	1282	Staphylococcus epidermidis	1	2	SRR11213913	CLID-C
m2	2-40	1292	Staphylococcus warneri	1	2	SRR11213898	CLID-C
m2	2-40	1292	Staphylococcus warneri	1	2	SRR11213913	CLID-C
m2	2-40	1307	Streptococcus suis	1	2	SRR8934742	CLID-C
m2	2-40	139	Borreliella burgdorferi	1	2	SRR14567621	CLID-C
m2	2-40	158836	Enterobacter hormaechei	1	2	SRR3219243	CLID-C
m2	2-40	1639	Listeria monocytogenes	1	2	SRR16027476	CLID-C
m2	2-40	207340	Roseomonas mucosa	1	2	SRR11213908	CLID-C
m2	2-40	28132	Prevotella melaninogenica	1	2	SRR22587298	CLID-C
m2	2-40	28901	Salmonella enterica	1	2	SRR11235572	CLID-C
m2	2-40	333760	Human papillomavirus type 16	1	2	SRR25572886	CLID-C
m2	2-40	470	Acinetobacter baumannii	1	2	SRR3219050	CLID-C
m2	2-40	573	Klebsiella pneumoniae	1	2	SRR3219198	CLID-C
m2	2-40	76856	Fusobacterium nucleatum subsp nucleatum	1	2	SRR14356775	CLID-C
m2	2-40	777	Coxiella burnetii	1	2	SRR1562565	CLID-C
m2	2-40	851	Fusobacterium nucleatum	1	2	SRR14356775	CLID-C
m2	2-41	10298	Human alphaherpesvirus 1	1	2	SRR15691836	CLID-C
m2	2-41	10376	Human gammaherpesvirus 4	1	2	SRR16288518	CLID-C
m2	2-41	10407	Hepatitis B virus	1	2	SRR13664555	CLID-C
m2	2-41	1282	Staphylococcus epidermidis	1	2	SRR11213928	CLID-C
m2	2-41	1292	Staphylococcus warneri	1	2	SRR11213928	CLID-C
m2	2-41	1307	Streptococcus suis	1	2	SRR8934745	CLID-C
m2	2-41	158836	Enterobacter hormaechei	1	2	SRR3219243	CLID-C
m2	2-41	207340	Roseomonas mucosa	1	2	SRR11213903	CLID-C
m2	2-41	29388	Staphylococcus capitis	1	2	SRR11213928	CLID-C
m2	2-41	470	Acinetobacter baumannii	1	2	SRR3219050	CLID-C
m2	2-41	562	Escherichia coli	1	2	SRR7189594	CLID-C
m2	2-41	573	Klebsiella pneumoniae	1	2	SRR3219198	CLID-C
m2	2-41	59201	Salmonella enterica subsp enterica	1	2	SRR11235574	CLID-C
m2	2-41	59201	Salmonella enterica subsp enterica	1	2	SRR11235573	CLID-C
m2	2-41	851	Fusobacterium nucleatum	1	2	SRR14577333	CLID-C
m2	2-41	90371	Salmonella enterica subsp enterica serovar Typhimurium	1	2	SRR11235574	CLID-C
m2	2-41	90371	Salmonella enterica subsp enterica serovar Typhimurium	1	2	SRR11235573	CLID-C
m2	2-42	1280	Staphylococcus aureus	1	2	SRR11841495	CLID-C
m2	2-42	28901	Salmonella enterica	1	2	SRR11235569	CLID-C
m2	2-42	330879	Aspergillus fumigatus Af293	1	2	SRR7085452	CLID-C
m2	2-42	333760	Human papillomavirus type 16	1	2	SRR25572886	CLID-C
m2	2-42	470	Acinetobacter baumannii	1	2	SRR3219052	CLID-C
m2	2-42	59201	Salmonella enterica subsp enterica	1	2	SRR11235569	CLID-C
m2	2-42	672	Vibrio vulnificus	1	2	SRR10034268	CLID-C
m2	2-42	76856	Fusobacterium nucleatum subsp nucleatum	1	2	SRR14356775	CLID-C
m2	2-42	777	Coxiella burnetii	1	2	SRR1562565	CLID-C
m2	2-45	10298	Human alphaherpesvirus 1	1	2	SRR15691836	CLID-C
m2	2-45	10407	Hepatitis B virus	1	2	SRR13664555	CLID-C
m2	2-45	1282	Staphylococcus epidermidis	1	2	SRR11213898	CLID-C
m2	2-45	1282	Staphylococcus epidermidis	1	2	SRR11213914	CLID-C
m2	2-45	1292	Staphylococcus warneri	1	2	SRR11213898	CLID-C
m2	2-45	1292	Staphylococcus warneri	1	2	SRR11213914	CLID-C
m2	2-45	1307	Streptococcus suis	1	2	SRR8934744	CLID-C
m2	2-45	1313	Streptococcus pneumoniae	1	2	ERR3262093	CLID-C
m2	2-45	28132	Prevotella melaninogenica	1	2	SRR22587302	CLID-C
m2	2-45	28901	Salmonella enterica	1	2	SRR7532418	CLID-C
m2	2-45	29388	Staphylococcus capitis	1	2	SRR11213898	CLID-C
m2	2-45	29388	Staphylococcus capitis	1	2	SRR11213914	CLID-C
m2	2-45	487	Neisseria meningitidis	1	2	ERR3346326	CLID-C
m2	2-45	59201	Salmonella enterica subsp enterica	1	2	SRR7532418	CLID-C
m2	2-45	672	Vibrio vulnificus	1	2	SRR10034271	CLID-C
m2	2-45	851	Fusobacterium nucleatum	1	2	SRR14577333	CLID-C
m2	2-45	90371	Salmonella enterica subsp enterica serovar Typhimurium	1	2	SRR7532418	CLID-C
m2	2-46	10298	Human alphaherpesvirus 1	1	2	SRR15691836	CLID-C
m2	2-46	10376	Human gammaherpesvirus 4	1	2	SRR16288518	CLID-C
m2	2-46	10407	Hepatitis B virus	1	2	SRR13664555	CLID-C
m2	2-46	11676	Human immunodeficiency virus 1	1	2	ERR9881364	CLID-C
m2	2-46	1282	Staphylococcus epidermidis	1	2	SRR11213928	CLID-C
m2	2-46	1282	Staphylococcus epidermidis	1	2	SRR11213913	CLID-C
m2	2-46	1282	Staphylococcus epidermidis	1	2	SRR11213897	CLID-C
m2	2-46	1292	Staphylococcus warneri	1	2	SRR11213928	CLID-C
m2	2-46	1292	Staphylococcus warneri	1	2	SRR11213913	CLID-C
m2	2-46	1292	Staphylococcus warneri	1	2	SRR11213897	CLID-C
m2	2-46	139	Borreliella burgdorferi	1	2	SRR14567623	CLID-C
m2	2-46	1639	Listeria monocytogenes	1	2	SRR16027476	CLID-C
m2	2-46	207340	Roseomonas mucosa	1	2	SRR11213907	CLID-C
m2	2-46	29388	Staphylococcus capitis	1	2	SRR11213928	CLID-C
m2	2-46	29388	Staphylococcus capitis	1	2	SRR11213913	CLID-C
m2	2-46	29388	Staphylococcus capitis	1	2	SRR11213897	CLID-C
m2	2-46	330879	Aspergillus fumigatus Af293	1	2	SRR7085452	CLID-C
m2	2-46	59201	Salmonella enterica subsp enterica	1	2	SRR11235571	CLID-C
m2	2-46	672	Vibrio vulnificus	1	2	SRR10034275	CLID-C
m2	2-46	851	Fusobacterium nucleatum	1	2	SRR14356773	CLID-C
m2	2-46	90371	Salmonella enterica subsp enterica serovar Typhimurium	1	2	SRR11235571	CLID-C
m2	2-47	10298	Human alphaherpesvirus 1	1	2	SRR15691836	CLID-C
m2	2-47	28132	Prevotella melaninogenica	1	2	SRR22587300	CLID-C
m2	2-47	28901	Salmonella enterica	1	2	SRR11235570	CLID-C
m2	2-49	10298	Human alphaherpesvirus 1	1	2	SRR15691836	CLID-C
m2	2-49	10376	Human gammaherpesvirus 4	1	2	SRR20801866	CLID-C
m2	2-49	10407	Hepatitis B virus	1	2	SRR13664555	CLID-C
m2	2-49	11676	Human immunodeficiency virus 1	1	2	ERR9881364	CLID-C
m2	2-49	1280	Staphylococcus aureus	1	2	SRR11841492	CLID-C
m2	2-49	1282	Staphylococcus epidermidis	1	2	SRR11213913	CLID-C
m2	2-49	1282	Staphylococcus epidermidis	1	2	SRR11213928	CLID-C
m2	2-49	1292	Staphylococcus warneri	1	2	SRR11213913	CLID-C
m2	2-49	1292	Staphylococcus warneri	1	2	SRR11213928	CLID-C
m2	2-49	1307	Streptococcus suis	1	2	SRR8934744	CLID-C
m2	2-49	139	Borreliella burgdorferi	1	2	SRR14567622	CLID-C
m2	2-49	1639	Listeria monocytogenes	1	2	SRR16027476	CLID-C
m2	2-49	28132	Prevotella melaninogenica	1	2	SRR22587298	CLID-C
m2	2-49	28901	Salmonella enterica	1	2	SRR7532418	CLID-C
m2	2-49	28901	Salmonella enterica	1	2	SRR7532419	CLID-C
m2	2-49	330879	Aspergillus fumigatus Af293	1	2	SRR7085452	CLID-C
m2	2-49	470	Acinetobacter baumannii	1	2	SRR3219050	CLID-C
m2	2-49	562	Escherichia coli	1	2	SRR7189591	CLID-C
m2	2-49	59201	Salmonella enterica subsp enterica	1	2	SRR7532418	CLID-C
m2	2-49	59201	Salmonella enterica subsp enterica	1	2	SRR7532419	CLID-C
m2	2-49	630	Yersinia enterocolitica	1	2	ERR5924431	CLID-C
m2	2-49	672	Vibrio vulnificus	1	2	SRR10034264	CLID-C
m2	2-50	28132	Prevotella melaninogenica	1	2	SRR22587302	CLID-C
m2	2-50	287	Pseudomonas aeruginosa	1	2	SRR18913567	CLID-C
m2	2-50	470	Acinetobacter baumannii	1	2	SRR3219052	CLID-C
m2	2-50	777	Coxiella burnetii	1	2	SRR1562565	CLID-C
m2	2-6	1282	Staphylococcus epidermidis	1	2	SRR11213913	CLID-C
m2	2-6	1307	Streptococcus suis	1	2	SRR8934744	CLID-C
m2	2-6	1313	Streptococcus pneumoniae	1	2	ERR3262091	CLID-C
m2	2-6	1639	Listeria monocytogenes	1	2	SRR16027476	CLID-C
m2	2-6	287	Pseudomonas aeruginosa	1	2	SRR18913567	CLID-C
m2	2-6	28901	Salmonella enterica	1	2	SRR11235581	CLID-C
m2	2-6	28901	Salmonella enterica	1	2	SRR11235572	CLID-C
m2	2-6	29388	Staphylococcus capitis	1	2	SRR11213913	CLID-C
m2	2-6	470	Acinetobacter baumannii	1	2	SRR3219050	CLID-C
m2	2-6	573	Klebsiella pneumoniae	1	2	SRR3219198	CLID-C
m2	2-6	59201	Salmonella enterica subsp enterica	1	2	SRR11235572	CLID-C
m2	2-6	630	Yersinia enterocolitica	1	2	ERR5924428	CLID-C
m2	2-6	672	Vibrio vulnificus	1	2	SRR10034268	CLID-C
m2	2-6	851	Fusobacterium nucleatum	1	2	SRR14356774	CLID-C
m2	2-6	90371	Salmonella enterica subsp enterica serovar Typhimurium	1	2	SRR11235572	CLID-C
m2	2-7	10298	Human alphaherpesvirus 1	1	2	SRR24991944	CLID-C
m2	2-7	10335	Human alphaherpesvirus 3	1	2	ERR338430	CLID-C
m2	2-7	10407	Hepatitis B virus	1	2	SRR13664555	CLID-C
m2	2-7	11676	Human immunodeficiency virus 1	1	2	ERR9881364	CLID-C
m2	2-7	1280	Staphylococcus aureus	1	2	SRR11213940	CLID-C
m2	2-7	1282	Staphylococcus epidermidis	1	2	SRR11213898	CLID-C
m2	2-7	1282	Staphylococcus epidermidis	1	2	SRR11213914	CLID-C
m2	2-7	1292	Staphylococcus warneri	1	2	SRR11213898	CLID-C
m2	2-7	1292	Staphylococcus warneri	1	2	SRR11213914	CLID-C
m2	2-7	139	Borreliella burgdorferi	1	2	SRR14567626	CLID-C
m2	2-7	28132	Prevotella melaninogenica	1	2	SRR22587301	CLID-C
m2	2-7	28901	Salmonella enterica	1	2	SRR7532425	CLID-C
m2	2-7	28901	Salmonella enterica	1	2	SRR7532421	CLID-C
m2	2-7	29388	Staphylococcus capitis	1	2	SRR11213898	CLID-C
m2	2-7	29388	Staphylococcus capitis	1	2	SRR11213914	CLID-C
m2	2-7	330879	Aspergillus fumigatus Af293	1	2	SRR7085452	CLID-C
m2	2-7	470	Acinetobacter baumannii	1	2	SRR3219052	CLID-C
m2	2-7	487	Neisseria meningitidis	1	2	ERR3346326	CLID-C
m2	2-7	562	Escherichia coli	1	2	SRR7189587	CLID-C
m2	2-7	573	Klebsiella pneumoniae	1	2	SRR3219198	CLID-C
m2	2-7	59201	Salmonella enterica subsp enterica	1	2	SRR7532425	CLID-C
m2	2-7	59201	Salmonella enterica subsp enterica	1	2	SRR7532421	CLID-C
m2	2-7	672	Vibrio vulnificus	1	2	SRR10034272	CLID-C
m2	2-7	76856	Fusobacterium nucleatum subsp nucleatum	1	2	SRR14356775	CLID-C
m2	2-7	777	Coxiella burnetii	1	2	SRR1562565	CLID-C
m2	2-7	851	Fusobacterium nucleatum	1	2	SRR14356775	CLID-C
m2	2-7	90371	Salmonella enterica subsp enterica serovar Typhimurium	1	2	SRR7532425	CLID-C
m2	2-7	90371	Salmonella enterica subsp enterica serovar Typhimurium	1	2	SRR7532421	CLID-C
m2	2-8	1280	Staphylococcus aureus	1	2	SRR11841492	CLID-C
m2	2-8	1307	Streptococcus suis	1	2	SRR8934745	CLID-C
m2	2-8	158836	Enterobacter hormaechei	1	2	SRR3219243	CLID-C
m2	2-8	207340	Roseomonas mucosa	1	2	SRR11213933	CLID-C
m2	2-8	28132	Prevotella melaninogenica	1	2	SRR22587299	CLID-C
m2	2-8	287	Pseudomonas aeruginosa	1	2	SRR18913567	CLID-C
m2	2-8	28901	Salmonella enterica	1	2	SRR7532419	CLID-C
m2	2-8	330879	Aspergillus fumigatus Af293	1	2	SRR7085452	CLID-C
m2	2-8	333760	Human papillomavirus type 16	1	2	SRR25572886	CLID-C
m2	2-8	562	Escherichia coli	1	2	SRR7189588	CLID-C
m2	2-8	59201	Salmonella enterica subsp enterica	1	2	SRR7532419	CLID-C
m2	2-9	10298	Human alphaherpesvirus 1	1	2	SRR15691836	CLID-C
m2	2-9	10376	Human gammaherpesvirus 4	1	2	SRR20801866	CLID-C
m2	2-9	139	Borreliella burgdorferi	1	2	SRR14567626	CLID-C
m2	2-9	562	Escherichia coli	1	2	SRR7189594	CLID-C
m3	3-10	10407	Hepatitis B virus	1	3	SRR20045884	CLID-C
m3	3-10	11234	Measles morbillivirus	1	3	DRR149005	CLID-C
m3	3-10	11676	Human immunodeficiency virus 1	1	3	SRR12046715	CLID-C
m3	3-10	158	Treponema denticola	1	3	SRR19862975	CLID-C
m3	3-10	1639	Listeria monocytogenes	1	3	SRR16039776	CLID-C
m3	3-10	186538	Zaire ebolavirus	1	3	SRR5807548	CLID-C
m3	3-10	199	Campylobacter concisus	1	3	SRR3885723	CLID-C
m3	3-10	210	Helicobacter pylori	1	3	SRR6865649	CLID-C
m3	3-10	333760	Human papillomavirus type 16	1	3	SRR19862975	CLID-C
m3	3-10	446	Legionella pneumophila	1	3	SRR19574039	CLID-C
m3	3-10	470	Acinetobacter baumannii	1	3	SRR13088288	CLID-C
m3	3-10	562	Escherichia coli	1	3	SRR15527146	CLID-C
m3	3-10	670	Vibrio parahaemolyticus	1	3	SRR12692833	CLID-C
m3	3-10	76856	Fusobacterium nucleatum subsp nucleatum	1	3	SRR11671442	CLID-C
m3	3-10	76856	Fusobacterium nucleatum subsp nucleatum	1	3	SRR14162312	CLID-C
m3	3-10	813	Chlamydia trachomatis	1	3	SRR14464854	CLID-C
m3	3-10	851	Fusobacterium nucleatum	1	3	SRR11671442	CLID-C
m3	3-10	851	Fusobacterium nucleatum	1	3	SRR14162312	CLID-C
m3	3-11	210	Helicobacter pylori	1	3	SRR24336211	CLID-C
m3	3-11	28901	Salmonella enterica	1	3	SRR8144273	CLID-C
m3	3-11	446	Legionella pneumophila	1	3	SRR19574038	CLID-C
m3	3-11	446	Legionella pneumophila	1	3	SRR19574047	CLID-C
m3	3-11	487	Neisseria meningitidis	1	3	SRR15020864	CLID-C
m3	3-11	562	Escherichia coli	1	3	SRR15527150	CLID-C
m3	3-11	91891	Legionella pneumophila subsp pneumophila	1	3	SRR19574038	CLID-C
m3	3-11	91891	Legionella pneumophila subsp pneumophila	1	3	SRR19574047	CLID-C
m3	3-12	10407	Hepatitis B virus	1	3	SRR20045884	CLID-C
m3	3-12	11041	Rubella virus	1	3	SRR23601424	CLID-C
m3	3-12	11234	Measles morbillivirus	1	3	SRR9134429	CLID-C
m3	3-12	11320	Influenza A virus	1	3	SRR8144881	CLID-C
m3	3-12	11676	Human immunodeficiency virus 1	1	3	SRR12046715	CLID-C
m3	3-12	1282	Staphylococcus epidermidis	1	3	SRR16908702	CLID-C
m3	3-12	158	Treponema denticola	1	3	SRR19862975	CLID-C
m3	3-12	1639	Listeria monocytogenes	1	3	SRR16039777	CLID-C
m3	3-12	186538	Zaire ebolavirus	1	3	SRR6194371	CLID-C
m3	3-12	199	Campylobacter concisus	1	3	SRR3885723	CLID-C
m3	3-12	210	Helicobacter pylori	1	3	SRR24336209	CLID-C
m3	3-12	28901	Salmonella enterica	1	3	SRR2936881	CLID-C
m3	3-12	333760	Human papillomavirus type 16	1	3	SRR19862975	CLID-C
m3	3-12	446	Legionella pneumophila	1	3	SRR19574036	CLID-C
m3	3-12	470	Acinetobacter baumannii	1	3	SRR13088276	CLID-C
m3	3-12	487	Neisseria meningitidis	1	3	SRR15020864	CLID-C
m3	3-12	562	Escherichia coli	1	3	SRR15527161	CLID-C
m3	3-12	670	Vibrio parahaemolyticus	1	3	SRR12692833	CLID-C
m3	3-12	813	Chlamydia trachomatis	1	3	SRR14464844	CLID-C
m3	3-13	11234	Measles morbillivirus	1	3	SRR9134429	CLID-C
m3	3-13	76856	Fusobacterium nucleatum subsp nucleatum	1	3	SRR11671442	CLID-C
m3	3-14	11676	Human immunodeficiency virus 1	1	3	SRR12046715	CLID-C
m3	3-16	10407	Hepatitis B virus	1	3	SRR20045884	CLID-C
m3	3-16	11320	Influenza A virus	1	3	SRR8144888	CLID-C
m3	3-16	158	Treponema denticola	1	3	SRR19862975	CLID-C
m3	3-16	1639	Listeria monocytogenes	1	3	SRR16039777	CLID-C
m3	3-16	210	Helicobacter pylori	1	3	SRR24336207	CLID-C
m3	3-16	333760	Human papillomavirus type 16	1	3	SRR19862975	CLID-C
m3	3-16	446	Legionella pneumophila	1	3	SRR19574039	CLID-C
m3	3-16	446	Legionella pneumophila	1	3	SRR19574037	CLID-C
m3	3-16	562	Escherichia coli	1	3	SRR15527145	CLID-C
m3	3-16	670	Vibrio parahaemolyticus	1	3	SRR12692831	CLID-C
m3	3-16	91891	Legionella pneumophila subsp pneumophila	1	3	SRR19574039	CLID-C
m3	3-16	91891	Legionella pneumophila subsp pneumophila	1	3	SRR19574037	CLID-C
m3	3-18	11676	Human immunodeficiency virus 1	1	3	SRR12046715	CLID-C
m3	3-18	1282	Staphylococcus epidermidis	1	3	SRR16908702	CLID-C
m3	3-18	1639	Listeria monocytogenes	1	3	ERR922560	CLID-C
m3	3-18	333760	Human papillomavirus type 16	1	3	SRR19862975	CLID-C
m3	3-18	446	Legionella pneumophila	1	3	SRR19574038	CLID-C
m3	3-18	446	Legionella pneumophila	1	3	SRR19574047	CLID-C
m3	3-18	487	Neisseria meningitidis	1	3	SRR15020864	CLID-C
m3	3-18	562	Escherichia coli	1	3	SRR15527149	CLID-C
m3	3-19	11320	Influenza A virus	1	3	SRR8144877	CLID-C
m3	3-19	11676	Human immunodeficiency virus 1	1	3	SRR12046715	CLID-C
m3	3-19	1639	Listeria monocytogenes	1	3	SRR16039776	CLID-C
m3	3-19	28901	Salmonella enterica	1	3	SRR8144273	CLID-C
m3	3-19	470	Acinetobacter baumannii	1	3	SRR13088281	CLID-C
m3	3-20	562	Escherichia coli	1	3	SRR15527145	CLID-C
m3	3-21	10407	Hepatitis B virus	1	3	SRR20045884	CLID-C
m3	3-21	11041	Rubella virus	1	3	SRR23601424	CLID-C
m3	3-21	11320	Influenza A virus	1	3	SRR8144876	CLID-C
m3	3-21	11676	Human immunodeficiency virus 1	1	3	SRR12046715	CLID-C
m3	3-21	1282	Staphylococcus epidermidis	1	3	SRR16908706	CLID-C
m3	3-21	158	Treponema denticola	1	3	SRR19862975	CLID-C
m3	3-21	28901	Salmonella enterica	1	3	SRR2936881	CLID-C
m3	3-21	333760	Human papillomavirus type 16	1	3	SRR19862975	CLID-C
m3	3-21	446	Legionella pneumophila	1	3	SRR19574039	CLID-C
m3	3-21	446	Legionella pneumophila	1	3	SRR19574048	CLID-C
m3	3-21	470	Acinetobacter baumannii	1	3	SRR13088280	CLID-C
m3	3-21	813	Chlamydia trachomatis	1	3	SRR14464840	CLID-C
m3	3-21	91891	Legionella pneumophila subsp pneumophila	1	3	SRR19574039	CLID-C
m3	3-21	91891	Legionella pneumophila subsp pneumophila	1	3	SRR19574048	CLID-C
m3	3-22	10407	Hepatitis B virus	1	3	SRR20045884	CLID-C
m3	3-22	11041	Rubella virus	1	3	SRR23601424	CLID-C
m3	3-22	11234	Measles morbillivirus	1	3	DRR149005	CLID-C
m3	3-22	11676	Human immunodeficiency virus 1	1	3	SRR12046715	CLID-C
m3	3-22	158	Treponema denticola	1	3	SRR19862975	CLID-C
m3	3-22	199	Campylobacter concisus	1	3	SRR3885722	CLID-C
m3	3-22	210	Helicobacter pylori	1	3	SRR24336211	CLID-C
m3	3-22	470	Acinetobacter baumannii	1	3	SRR13088279	CLID-C
m3	3-22	562	Escherichia coli	1	3	SRR15527152	CLID-C
m3	3-22	670	Vibrio parahaemolyticus	1	3	SRR12692833	CLID-C
m3	3-22	851	Fusobacterium nucleatum	1	3	SRR11671440	CLID-C
m3	3-23	158	Treponema denticola	1	3	SRR19862975	CLID-C
m3	3-23	1639	Listeria monocytogenes	1	3	SRR16039777	CLID-C
m3	3-23	446	Legionella pneumophila	1	3	SRR19574045	CLID-C
m3	3-23	487	Neisseria meningitidis	1	3	SRR15020864	CLID-C
m3	3-23	76856	Fusobacterium nucleatum subsp nucleatum	1	3	SRR14162311	CLID-C
m3	3-23	76856	Fusobacterium nucleatum subsp nucleatum	1	3	SRR11671442	CLID-C
m3	3-23	813	Chlamydia trachomatis	1	3	SRR14464836	CLID-C
m3	3-23	851	Fusobacterium nucleatum	1	3	SRR14162311	CLID-C
m3	3-23	851	Fusobacterium nucleatum	1	3	SRR11671442	CLID-C
m3	3-24	11041	Rubella virus	1	3	SRR23601424	CLID-C
m3	3-24	11676	Human immunodeficiency virus 1	1	3	SRR12046715	CLID-C
m3	3-24	199	Campylobacter concisus	1	3	SRR3885722	CLID-C
m3	3-24	210	Helicobacter pylori	1	3	SRR24336211	CLID-C
m3	3-24	333760	Human papillomavirus type 16	1	3	SRR19862975	CLID-C
m3	3-24	446	Legionella pneumophila	1	3	SRR19574038	CLID-C
m3	3-24	470	Acinetobacter baumannii	1	3	SRR13088280	CLID-C
m3	3-24	487	Neisseria meningitidis	1	3	SRR15020864	CLID-C
m3	3-24	562	Escherichia coli	1	3	SRR15527171	CLID-C
m3	3-24	670	Vibrio parahaemolyticus	1	3	SRR12692832	CLID-C
m3	3-25	1639	Listeria monocytogenes	1	3	SRR16039777	CLID-C
m3	3-25	562	Escherichia coli	1	3	SRR15527149	CLID-C
m3	3-25	670	Vibrio parahaemolyticus	1	3	SRR12692832	CLID-C
m3	3-30	11234	Measles morbillivirus	1	3	SRR9134429	CLID-C
m3	3-30	1639	Listeria monocytogenes	1	3	ERR922560	CLID-C
m3	3-30	186538	Zaire ebolavirus	1	3	SRR5807548	CLID-C
m3	3-31	10407	Hepatitis B virus	1	3	SRR20045884	CLID-C
m3	3-31	11041	Rubella virus	1	3	SRR23601424	CLID-C
m3	3-31	11234	Measles morbillivirus	1	3	DRR149005	CLID-C
m3	3-31	11320	Influenza A virus	1	3	SRR8144873	CLID-C
m3	3-31	11676	Human immunodeficiency virus 1	1	3	SRR12046715	CLID-C
m3	3-31	158	Treponema denticola	1	3	SRR19862975	CLID-C
m3	3-31	1639	Listeria monocytogenes	1	3	SRR16039776	CLID-C
m3	3-31	186538	Zaire ebolavirus	1	3	SRR5807548	CLID-C
m3	3-31	199	Campylobacter concisus	1	3	SRR3885724	CLID-C
m3	3-31	210	Helicobacter pylori	1	3	SRR24336209	CLID-C
m3	3-31	28901	Salmonella enterica	1	3	SRR2936881	CLID-C
m3	3-31	333760	Human papillomavirus type 16	1	3	SRR19862975	CLID-C
m3	3-31	446	Legionella pneumophila	1	3	SRR19574036	CLID-C
m3	3-31	446	Legionella pneumophila	1	3	SRR19574045	CLID-C
m3	3-31	487	Neisseria meningitidis	1	3	SRR15020864	CLID-C
m3	3-31	670	Vibrio parahaemolyticus	1	3	SRR12692833	CLID-C
m3	3-32	10407	Hepatitis B virus	1	3	SRR20045884	CLID-C
m3	3-32	11041	Rubella virus	1	3	SRR23601424	CLID-C
m3	3-32	11234	Measles morbillivirus	1	3	SRR9134429	CLID-C
m3	3-32	11320	Influenza A virus	1	3	SRR8144892	CLID-C
m3	3-32	1282	Staphylococcus epidermidis	1	3	SRR16908712	CLID-C
m3	3-32	158	Treponema denticola	1	3	SRR19862975	CLID-C
m3	3-32	1639	Listeria monocytogenes	1	3	SRR16039776	CLID-C
m3	3-32	186538	Zaire ebolavirus	1	3	SRR6194371	CLID-C
m3	3-32	210	Helicobacter pylori	1	3	SRR24336207	CLID-C
m3	3-32	28901	Salmonella enterica	1	3	SRR2936881	CLID-C
m3	3-32	333760	Human papillomavirus type 16	1	3	SRR19862975	CLID-C
m3	3-32	446	Legionella pneumophila	1	3	SRR19574035	CLID-C
m3	3-32	446	Legionella pneumophila	1	3	SRR19574039	CLID-C
m3	3-32	470	Acinetobacter baumannii	1	3	SRR13088282	CLID-C
m3	3-32	487	Neisseria meningitidis	1	3	SRR15020864	CLID-C
m3	3-32	670	Vibrio parahaemolyticus	1	3	SRR12692832	CLID-C
m3	3-32	76856	Fusobacterium nucleatum subsp nucleatum	1	3	SRR14162313	CLID-C
m3	3-32	76856	Fusobacterium nucleatum subsp nucleatum	1	3	SRR11671440	CLID-C
m3	3-32	813	Chlamydia trachomatis	1	3	SRR14464850	CLID-C
m3	3-32	851	Fusobacterium nucleatum	1	3	SRR14162313	CLID-C
m3	3-32	851	Fusobacterium nucleatum	1	3	SRR11671440	CLID-C
m3	3-33	11041	Rubella virus	1	3	SRR23601424	CLID-C
m3	3-33	11234	Measles morbillivirus	1	3	SRR9134429	CLID-C
m3	3-34	210	Helicobacter pylori	1	3	SRR24336211	CLID-C
m3	3-35	10407	Hepatitis B virus	1	3	SRR20045884	CLID-C
m3	3-35	11234	Measles morbillivirus	1	3	DRR149005	CLID-C
m3	3-35	11320	Influenza A virus	1	3	SRR8144878	CLID-C
m3	3-35	11676	Human immunodeficiency virus 1	1	3	SRR12046715	CLID-C
m3	3-35	158	Treponema denticola	1	3	SRR19862975	CLID-C
m3	3-35	1639	Listeria monocytogenes	1	3	ERR922561	CLID-C
m3	3-35	186538	Zaire ebolavirus	1	3	SRR6194371	CLID-C
m3	3-35	199	Campylobacter concisus	1	3	SRR3885723	CLID-C
m3	3-35	210	Helicobacter pylori	1	3	SRR24336209	CLID-C
m3	3-35	28901	Salmonella enterica	1	3	SRR8144273	CLID-C
m3	3-35	333760	Human papillomavirus type 16	1	3	SRR19862975	CLID-C
m3	3-35	446	Legionella pneumophila	1	3	SRR19574045	CLID-C
m3	3-35	470	Acinetobacter baumannii	1	3	SRR13088277	CLID-C
m3	3-35	487	Neisseria meningitidis	1	3	SRR15020864	CLID-C
m3	3-35	562	Escherichia coli	1	3	SRR15527156	CLID-C
m3	3-35	670	Vibrio parahaemolyticus	1	3	SRR12692831	CLID-C
m3	3-35	76856	Fusobacterium nucleatum subsp nucleatum	1	3	SRR14162312	CLID-C
m3	3-35	813	Chlamydia trachomatis	1	3	SRR14464846	CLID-C
m3	3-35	851	Fusobacterium nucleatum	1	3	SRR14162312	CLID-C
m3	3-37	10407	Hepatitis B virus	1	3	SRR20045884	CLID-C
m3	3-37	11041	Rubella virus	1	3	SRR23601424	CLID-C
m3	3-37	11320	Influenza A virus	1	3	SRR8144880	CLID-C
m3	3-37	11676	Human immunodeficiency virus 1	1	3	SRR12046715	CLID-C
m3	3-37	1639	Listeria monocytogenes	1	3	ERR922561	CLID-C
m3	3-37	186538	Zaire ebolavirus	1	3	SRR5807548	CLID-C
m3	3-37	199	Campylobacter concisus	1	3	SRR3885724	CLID-C
m3	3-37	210	Helicobacter pylori	1	3	SRR6865649	CLID-C
m3	3-37	446	Legionella pneumophila	1	3	SRR19574046	CLID-C
m3	3-37	446	Legionella pneumophila	1	3	SRR19574045	CLID-C
m3	3-37	562	Escherichia coli	1	3	SRR15527169	CLID-C
m3	3-37	59201	Salmonella enterica subsp enterica	1	3	SRR8144304	CLID-C
m3	3-37	670	Vibrio parahaemolyticus	1	3	SRR12692831	CLID-C
m3	3-37	76856	Fusobacterium nucleatum subsp nucleatum	1	3	SRR14162312	CLID-C
m3	3-37	76856	Fusobacterium nucleatum subsp nucleatum	1	3	SRR14162313	CLID-C
m3	3-37	813	Chlamydia trachomatis	1	3	SRR14464843	CLID-C
m3	3-37	851	Fusobacterium nucleatum	1	3	SRR14162312	CLID-C
m3	3-37	851	Fusobacterium nucleatum	1	3	SRR14162313	CLID-C
m3	3-40	10407	Hepatitis B virus	1	3	SRR20045884	CLID-C
m3	3-40	11234	Measles morbillivirus	1	3	SRR9134429	CLID-C
m3	3-41	11041	Rubella virus	1	3	SRR23601424	CLID-C
m3	3-41	210	Helicobacter pylori	1	3	SRR6865649	CLID-C
m3	3-43	158	Treponema denticola	1	3	SRR19862975	CLID-C
m3	3-43	186538	Zaire ebolavirus	1	3	SRR6194371	CLID-C
m3	3-43	210	Helicobacter pylori	1	3	SRR6865649	CLID-C
m3	3-43	446	Legionella pneumophila	1	3	SRR19574036	CLID-C
m3	3-43	446	Legionella pneumophila	1	3	SRR19574037	CLID-C
m3	3-43	470	Acinetobacter baumannii	1	3	SRR13088282	CLID-C
m3	3-43	562	Escherichia coli	1	3	SRR15527158	CLID-C
m3	3-43	76856	Fusobacterium nucleatum subsp nucleatum	1	3	SRR11671440	CLID-C
m3	3-43	813	Chlamydia trachomatis	1	3	SRR14464840	CLID-C
m3	3-44	11041	Rubella virus	1	3	SRR23601424	CLID-C
m3	3-44	11234	Measles morbillivirus	1	3	DRR149005	CLID-C
m3	3-44	11676	Human immunodeficiency virus 1	1	3	SRR12046715	CLID-C
m3	3-44	1639	Listeria monocytogenes	1	3	SRR16039776	CLID-C
m3	3-44	199	Campylobacter concisus	1	3	SRR3885722	CLID-C
m3	3-44	28901	Salmonella enterica	1	3	SRR8144273	CLID-C
m3	3-44	333760	Human papillomavirus type 16	1	3	SRR19862975	CLID-C
m3	3-44	446	Legionella pneumophila	1	3	SRR19574047	CLID-C
m3	3-44	470	Acinetobacter baumannii	1	3	SRR13088285	CLID-C
m3	3-44	562	Escherichia coli	1	3	SRR15527161	CLID-C
m3	3-44	670	Vibrio parahaemolyticus	1	3	SRR12692832	CLID-C
m3	3-44	76856	Fusobacterium nucleatum subsp nucleatum	1	3	SRR11671440	CLID-C
m3	3-44	76856	Fusobacterium nucleatum subsp nucleatum	1	3	SRR11671442	CLID-C
m3	3-44	813	Chlamydia trachomatis	1	3	SRR14464835	CLID-C
m3	3-44	851	Fusobacterium nucleatum	1	3	SRR11671440	CLID-C
m3	3-44	851	Fusobacterium nucleatum	1	3	SRR11671442	CLID-C
m3	3-45	670	Vibrio parahaemolyticus	1	3	SRR12692831	CLID-C
m3	3-46	1282	Staphylococcus epidermidis	1	3	SRR16908704	CLID-C
m3	3-46	470	Acinetobacter baumannii	1	3	SRR13088276	CLID-C
m3	3-47	11041	Rubella virus	1	3	SRR23601424	CLID-C
m3	3-47	11234	Measles morbillivirus	1	3	DRR149005	CLID-C
m3	3-47	11676	Human immunodeficiency virus 1	1	3	SRR12046715	CLID-C
m3	3-47	1282	Staphylococcus epidermidis	1	3	SRR16908708	CLID-C
m3	3-47	1639	Listeria monocytogenes	1	3	ERR922560	CLID-C
m3	3-47	186538	Zaire ebolavirus	1	3	SRR6194371	CLID-C
m3	3-47	446	Legionella pneumophila	1	3	SRR19574037	CLID-C
m3	3-47	446	Legionella pneumophila	1	3	SRR19574038	CLID-C
m3	3-47	470	Acinetobacter baumannii	1	3	SRR13088284	CLID-C
m3	3-47	562	Escherichia coli	1	3	SRR15527156	CLID-C
m3	3-47	813	Chlamydia trachomatis	1	3	SRR14464833	CLID-C
m3	3-47	851	Fusobacterium nucleatum	1	3	SRR11671442	CLID-C
m3	3-48	11234	Measles morbillivirus	1	3	DRR149005	CLID-C
m3	3-48	11320	Influenza A virus	1	3	SRR8144897	CLID-C
m3	3-48	1639	Listeria monocytogenes	1	3	SRR16039778	CLID-C
m3	3-48	199	Campylobacter concisus	1	3	SRR3885723	CLID-C
m3	3-48	446	Legionella pneumophila	1	3	SRR19574045	CLID-C
m3	3-48	470	Acinetobacter baumannii	1	3	SRR13088278	CLID-C
m3	3-48	487	Neisseria meningitidis	1	3	SRR15020864	CLID-C
m3	3-48	813	Chlamydia trachomatis	1	3	SRR14464839	CLID-C
m3	3-50	11676	Human immunodeficiency virus 1	1	3	SRR12046715	CLID-C
m3	3-50	158	Treponema denticola	1	3	SRR19862975	CLID-C
m3	3-50	186538	Zaire ebolavirus	1	3	SRR5807548	CLID-C
m3	3-50	210	Helicobacter pylori	1	3	SRR24336207	CLID-C
m3	3-50	446	Legionella pneumophila	1	3	SRR19574036	CLID-C
m3	3-50	562	Escherichia coli	1	3	SRR15527163	CLID-C
m3	3-50	670	Vibrio parahaemolyticus	1	3	SRR12692831	CLID-C
m3	3-50	813	Chlamydia trachomatis	1	3	SRR14464857	CLID-C
m3	3-50	851	Fusobacterium nucleatum	1	3	SRR14162313	CLID-C
m3	3-6	10407	Hepatitis B virus	1	3	SRR20045884	CLID-C
m3	3-6	11041	Rubella virus	1	3	SRR23601424	CLID-C
m3	3-6	11234	Measles morbillivirus	1	3	DRR149005	CLID-C
m3	3-6	11676	Human immunodeficiency virus 1	1	3	SRR12046715	CLID-C
m3	3-6	1639	Listeria monocytogenes	1	3	SRR16039776	CLID-C
m3	3-6	186538	Zaire ebolavirus	1	3	SRR6194371	CLID-C
m3	3-6	199	Campylobacter concisus	1	3	SRR3885722	CLID-C
m3	3-6	210	Helicobacter pylori	1	3	SRR24336209	CLID-C
m3	3-6	446	Legionella pneumophila	1	3	SRR19574048	CLID-C
m3	3-6	470	Acinetobacter baumannii	1	3	SRR13088282	CLID-C
m3	3-6	487	Neisseria meningitidis	1	3	SRR15020864	CLID-C
m3	3-6	562	Escherichia coli	1	3	SRR15527146	CLID-C
m3	3-6	670	Vibrio parahaemolyticus	1	3	SRR12692831	CLID-C
m3	3-6	76856	Fusobacterium nucleatum subsp nucleatum	1	3	SRR14162311	CLID-C
m3	3-6	76856	Fusobacterium nucleatum subsp nucleatum	1	3	SRR11671440	CLID-C
m3	3-6	813	Chlamydia trachomatis	1	3	SRR14464854	CLID-C
m3	3-6	851	Fusobacterium nucleatum	1	3	SRR14162311	CLID-C
m3	3-6	851	Fusobacterium nucleatum	1	3	SRR11671440	CLID-C
m3	3-6	91891	Legionella pneumophila subsp pneumophila	1	3	SRR19574048	CLID-C
m4	4-12	10359	Human betaherpesvirus 5	1	4	SRR9693175	CLID-C
m4	4-12	10407	Hepatitis B virus	1	4	SRR23574156	CLID-C
m4	4-12	11034	Sindbis virus	1	4	SRR24554701	CLID-C
m4	4-12	11269	Marburg marburgvirus	1	4	SRR6453203	CLID-C
m4	4-12	1280	Staphylococcus aureus	1	4	SRR22179787	CLID-C
m4	4-12	1314	Streptococcus pyogenes	1	4	SRR15419181	CLID-C
m4	4-12	333760	Human papillomavirus type 16	1	4	SRR18267258	CLID-C
m4	4-12	64320	Zika virus	1	4	SRR24554708	CLID-C
m4	4-12	672	Vibrio vulnificus	1	4	SRR16983718	CLID-C
m4	4-13	10359	Human betaherpesvirus 5	1	4	SRR9693175	CLID-C
m4	4-13	10407	Hepatitis B virus	1	4	SRR23574154	CLID-C
m4	4-13	11041	Rubella virus	1	4	SRR17334885	CLID-C
m4	4-13	11089	Yellow fever virus	1	4	SRR24554704	CLID-C
m4	4-13	11250	Human orthopneumovirus	1	4	SRR7501121	CLID-C
m4	4-13	11269	Marburg marburgvirus	1	4	SRR6453203	CLID-C
m4	4-13	1280	Staphylococcus aureus	1	4	SRR7501121	CLID-C
m4	4-13	186538	Zaire ebolavirus	1	4	SRR3355787	CLID-C
m4	4-13	210	Helicobacter pylori	1	4	SRR22683102	CLID-C
m4	4-13	287	Pseudomonas aeruginosa	1	4	SRR5377811	CLID-C
m4	4-13	28901	Salmonella enterica	1	4	ERR5917821	CLID-C
m4	4-13	28901	Salmonella enterica	1	4	ERR5917804	CLID-C
m4	4-13	28901	Salmonella enterica	1	4	ERR5917805	CLID-C
m4	4-13	330879	Aspergillus fumigatus Af293	1	4	SRR11003423	CLID-C
m4	4-13	330879	Aspergillus fumigatus Af293	1	4	SRR9693175	CLID-C
m4	4-13	333760	Human papillomavirus type 16	1	4	SRR11077431	CLID-C
m4	4-13	562	Escherichia coli	1	4	SRR14008610	CLID-C
m4	4-14	10359	Human betaherpesvirus 5	1	4	SRR9693175	CLID-C
m4	4-14	10376	Human gammaherpesvirus 4	1	4	SRR17156075	CLID-C
m4	4-14	11082	West Nile virus	1	4	SRR24554709	CLID-C
m4	4-14	11089	Yellow fever virus	1	4	SRR24554704	CLID-C
m4	4-14	11250	Human orthopneumovirus	1	4	SRR7501121	CLID-C
m4	4-14	11269	Marburg marburgvirus	1	4	SRR6453203	CLID-C
m4	4-14	11908	Human T cell leukemia virus type I	1	4	SRR5892704	CLID-C
m4	4-14	12475	Hepatitis delta virus	1	4	SRR17696859	CLID-C
m4	4-14	1280	Staphylococcus aureus	1	4	SRR7501121	CLID-C
m4	4-14	1280	Staphylococcus aureus	1	4	SRR21213281	CLID-C
m4	4-14	186538	Zaire ebolavirus	1	4	SRR6453200	CLID-C
m4	4-14	210	Helicobacter pylori	1	4	SRR22683102	CLID-C
m4	4-14	237561	Candida albicans SC5314	1	4	SRR19882119	CLID-C
m4	4-14	287	Pseudomonas aeruginosa	1	4	SRR5377811	CLID-C
m4	4-14	28901	Salmonella enterica	1	4	ERR5917825	CLID-C
m4	4-14	28901	Salmonella enterica	1	4	ERR5917829	CLID-C
m4	4-14	28901	Salmonella enterica	1	4	ERR5917796	CLID-C
m4	4-14	333760	Human papillomavirus type 16	1	4	SRR18267252	CLID-C
m4	4-14	37329	Nocardia farcinica	1	4	SRR20076008	CLID-C
m4	4-14	59201	Salmonella enterica subsp enterica	1	4	ERR5917825	CLID-C
m4	4-14	59201	Salmonella enterica subsp enterica	1	4	ERR5917829	CLID-C
m4	4-14	59201	Salmonella enterica subsp enterica	1	4	ERR5917796	CLID-C
m4	4-14	623	Shigella flexneri	1	4	SRR7800881	CLID-C
m4	4-14	64320	Zika virus	1	4	SRR24554708	CLID-C
m4	4-14	672	Vibrio vulnificus	1	4	SRR16983719	CLID-C
m4	4-15	10359	Human betaherpesvirus 5	1	4	SRR9693175	CLID-C
m4	4-15	10407	Hepatitis B virus	1	4	SRR17696860	CLID-C
m4	4-15	11082	West Nile virus	1	4	SRR24554709	CLID-C
m4	4-15	11089	Yellow fever virus	1	4	SRR24554704	CLID-C
m4	4-15	11250	Human orthopneumovirus	1	4	SRR7501121	CLID-C
m4	4-15	11269	Marburg marburgvirus	1	4	SRR6453203	CLID-C
m4	4-15	1280	Staphylococcus aureus	1	4	SRR21213280	CLID-C
m4	4-15	1280	Staphylococcus aureus	1	4	SRR7501121	CLID-C
m4	4-15	1314	Streptococcus pyogenes	1	4	SRR15419181	CLID-C
m4	4-15	149539	Salmonella enterica subsp enterica serovar Enteritidis	1	4	ERR5917793	CLID-C
m4	4-15	149539	Salmonella enterica subsp enterica serovar Enteritidis	1	4	ERR5917800	CLID-C
m4	4-15	186538	Zaire ebolavirus	1	4	SRR3355787	CLID-C
m4	4-15	237561	Candida albicans SC5314	1	4	SRR19882118	CLID-C
m4	4-15	263	Francisella tularensis	1	4	SRR12421220	CLID-C
m4	4-15	287	Pseudomonas aeruginosa	1	4	SRR5377811	CLID-C
m4	4-15	28901	Salmonella enterica	1	4	ERR5917793	CLID-C
m4	4-15	28901	Salmonella enterica	1	4	ERR5917800	CLID-C
m4	4-15	28901	Salmonella enterica	1	4	ERR5917805	CLID-C
m4	4-15	28901	Salmonella enterica	1	4	ERR5917818	CLID-C
m4	4-15	330879	Aspergillus fumigatus Af293	1	4	SRR17276155	CLID-C
m4	4-15	330879	Aspergillus fumigatus Af293	1	4	SRR9693175	CLID-C
m4	4-15	333760	Human papillomavirus type 16	1	4	SRR18267258	CLID-C
m4	4-15	59201	Salmonella enterica subsp enterica	1	4	ERR5917793	CLID-C
m4	4-15	59201	Salmonella enterica subsp enterica	1	4	ERR5917800	CLID-C
m4	4-15	59201	Salmonella enterica subsp enterica	1	4	ERR5917805	CLID-C
m4	4-15	59201	Salmonella enterica subsp enterica	1	4	ERR5917818	CLID-C
m4	4-15	623	Shigella flexneri	1	4	SRR7800878	CLID-C
m4	4-15	670	Vibrio parahaemolyticus	1	4	SRR5185076	CLID-C
m4	4-16	10359	Human betaherpesvirus 5	1	4	SRR9693175	CLID-C
m4	4-16	10407	Hepatitis B virus	1	4	SRR23574154	CLID-C
m4	4-16	11034	Sindbis virus	1	4	SRR24554701	CLID-C
m4	4-16	11041	Rubella virus	1	4	SRR17334885	CLID-C
m4	4-16	11082	West Nile virus	1	4	SRR24554709	CLID-C
m4	4-16	11089	Yellow fever virus	1	4	SRR24554704	CLID-C
m4	4-16	11250	Human orthopneumovirus	1	4	SRR7501121	CLID-C
m4	4-16	11269	Marburg marburgvirus	1	4	SRR6453203	CLID-C
m4	4-16	11908	Human T cell leukemia virus type I	1	4	DRR200603	CLID-C
m4	4-16	1280	Staphylococcus aureus	1	4	SRR7501121	CLID-C
m4	4-16	1280	Staphylococcus aureus	1	4	ERR4793914	CLID-C
m4	4-16	1314	Streptococcus pyogenes	1	4	SRR15419176	CLID-C
m4	4-16	186538	Zaire ebolavirus	1	4	SRR3355787	CLID-C
m4	4-16	210	Helicobacter pylori	1	4	SRR22683102	CLID-C
m4	4-16	237561	Candida albicans SC5314	1	4	SRR19882118	CLID-C
m4	4-16	263	Francisella tularensis	1	4	SRR12421208	CLID-C
m4	4-16	287	Pseudomonas aeruginosa	1	4	SRR5377811	CLID-C
m4	4-16	28901	Salmonella enterica	1	4	ERR5917817	CLID-C
m4	4-16	28901	Salmonella enterica	1	4	ERR5917800	CLID-C
m4	4-16	28901	Salmonella enterica	1	4	ERR5917828	CLID-C
m4	4-16	28901	Salmonella enterica	1	4	ERR5917818	CLID-C
m4	4-16	28901	Salmonella enterica	1	4	ERR5917814	CLID-C
m4	4-16	330879	Aspergillus fumigatus Af293	1	4	SRR9693175	CLID-C
m4	4-16	37329	Nocardia farcinica	1	4	SRR20076011	CLID-C
m4	4-16	623	Shigella flexneri	1	4	SRR7800882	CLID-C
m4	4-16	64320	Zika virus	1	4	SRR24554708	CLID-C
m4	4-16	670	Vibrio parahaemolyticus	1	4	SRR5185076	CLID-C
m4	4-16	672	Vibrio vulnificus	1	4	SRR16983721	CLID-C
m4	4-17	11034	Sindbis virus	1	4	SRR24554701	CLID-C
m4	4-17	11041	Rubella virus	1	4	SRR17334885	CLID-C
m4	4-17	11089	Yellow fever virus	1	4	SRR24554704	CLID-C
m4	4-17	64320	Zika virus	1	4	SRR24554708	CLID-C
m4	4-18	10359	Human betaherpesvirus 5	1	4	SRR9693175	CLID-C
m4	4-18	10407	Hepatitis B virus	1	4	SRR23574156	CLID-C
m4	4-18	10407	Hepatitis B virus	1	4	SRR17696853	CLID-C
m4	4-18	11250	Human orthopneumovirus	1	4	SRR7501123	CLID-C
m4	4-18	11908	Human T cell leukemia virus type I	1	4	SRR5892704	CLID-C
m4	4-18	12475	Hepatitis delta virus	1	4	SRR17696853	CLID-C
m4	4-18	210	Helicobacter pylori	1	4	SRR22683102	CLID-C
m4	4-18	287	Pseudomonas aeruginosa	1	4	SRR5377811	CLID-C
m4	4-18	28901	Salmonella enterica	1	4	ERR5917811	CLID-C
m4	4-18	28901	Salmonella enterica	1	4	ERR5917819	CLID-C
m4	4-18	28901	Salmonella enterica	1	4	ERR5917821	CLID-C
m4	4-18	28901	Salmonella enterica	1	4	ERR5917803	CLID-C
m4	4-18	333760	Human papillomavirus type 16	1	4	SRR11077431	CLID-C
m4	4-18	37329	Nocardia farcinica	1	4	SRR20076009	CLID-C
m4	4-18	562	Escherichia coli	1	4	SRR14008609	CLID-C
m4	4-18	64320	Zika virus	1	4	SRR24554708	CLID-C
m4	4-20	10359	Human betaherpesvirus 5	1	4	SRR9693175	CLID-C
m4	4-20	10376	Human gammaherpesvirus 4	1	4	SRR17156075	CLID-C
m4	4-20	10407	Hepatitis B virus	1	4	SRR23574155	CLID-C
m4	4-20	11269	Marburg marburgvirus	1	4	SRR6453203	CLID-C
m4	4-20	11908	Human T cell leukemia virus type I	1	4	SRR5892704	CLID-C
m4	4-20	1314	Streptococcus pyogenes	1	4	SRR15419176	CLID-C
m4	4-20	186538	Zaire ebolavirus	1	4	SRR6453200	CLID-C
m4	4-20	237561	Candida albicans SC5314	1	4	SRR19882118	CLID-C
m4	4-20	263	Francisella tularensis	1	4	SRR12421212	CLID-C
m4	4-20	28901	Salmonella enterica	1	4	ERR5917825	CLID-C
m4	4-20	330879	Aspergillus fumigatus Af293	1	4	SRR11003423	CLID-C
m4	4-20	330879	Aspergillus fumigatus Af293	1	4	SRR9693175	CLID-C
m4	4-20	562	Escherichia coli	1	4	SRR14008607	CLID-C
m4	4-20	670	Vibrio parahaemolyticus	1	4	SRR5185076	CLID-C
m4	4-21	10359	Human betaherpesvirus 5	1	4	SRR9693175	CLID-C
m4	4-21	10376	Human gammaherpesvirus 4	1	4	SRR17156075	CLID-C
m4	4-21	11034	Sindbis virus	1	4	SRR24554701	CLID-C
m4	4-21	11041	Rubella virus	1	4	SRR17334885	CLID-C
m4	4-21	11082	West Nile virus	1	4	SRR24554709	CLID-C
m4	4-21	11089	Yellow fever virus	1	4	SRR24554704	CLID-C
m4	4-21	11908	Human T cell leukemia virus type I	1	4	SRR5892704	CLID-C
m4	4-21	1280	Staphylococcus aureus	1	4	ERR4793914	CLID-C
m4	4-21	149539	Salmonella enterica subsp enterica serovar Enteritidis	1	4	ERR5917799	CLID-C
m4	4-21	186538	Zaire ebolavirus	1	4	SRR3355787	CLID-C
m4	4-21	210	Helicobacter pylori	1	4	SRR22683102	CLID-C
m4	4-21	237561	Candida albicans SC5314	1	4	SRR19882119	CLID-C
m4	4-21	263	Francisella tularensis	1	4	SRR12421211	CLID-C
m4	4-21	287	Pseudomonas aeruginosa	1	4	SRR5377811	CLID-C
m4	4-21	28901	Salmonella enterica	1	4	ERR5917819	CLID-C
m4	4-21	28901	Salmonella enterica	1	4	ERR5917822	CLID-C
m4	4-21	28901	Salmonella enterica	1	4	ERR5917813	CLID-C
m4	4-21	28901	Salmonella enterica	1	4	ERR5917799	CLID-C
m4	4-21	333760	Human papillomavirus type 16	1	4	SRR11077431	CLID-C
m4	4-21	623	Shigella flexneri	1	4	SRR7800882	CLID-C
m4	4-21	64320	Zika virus	1	4	SRR24554708	CLID-C
m4	4-21	670	Vibrio parahaemolyticus	1	4	SRR5185076	CLID-C
m4	4-21	672	Vibrio vulnificus	1	4	SRR16983714	CLID-C
m4	4-22	11034	Sindbis virus	1	4	SRR24554701	CLID-C
m4	4-22	11089	Yellow fever virus	1	4	SRR24554704	CLID-C
m4	4-22	11250	Human orthopneumovirus	1	4	SRR7501121	CLID-C
m4	4-22	11269	Marburg marburgvirus	1	4	SRR6453203	CLID-C
m4	4-22	1280	Staphylococcus aureus	1	4	ERR4793911	CLID-C
m4	4-22	1280	Staphylococcus aureus	1	4	SRR7501121	CLID-C
m4	4-22	1314	Streptococcus pyogenes	1	4	SRR15419181	CLID-C
m4	4-22	263	Francisella tularensis	1	4	SRR12421210	CLID-C
m4	4-22	287	Pseudomonas aeruginosa	1	4	SRR5377811	CLID-C
m4	4-22	28901	Salmonella enterica	1	4	ERR5917801	CLID-C
m4	4-22	333760	Human papillomavirus type 16	1	4	SRR11077431	CLID-C
m4	4-22	64320	Zika virus	1	4	SRR24554708	CLID-C
m4	4-24	10376	Human gammaherpesvirus 4	1	4	SRR17156075	CLID-C
m4	4-24	10407	Hepatitis B virus	1	4	SRR23574152	CLID-C
m4	4-24	11034	Sindbis virus	1	4	SRR24554701	CLID-C
m4	4-24	11082	West Nile virus	1	4	SRR24554709	CLID-C
m4	4-24	1280	Staphylococcus aureus	1	4	ERR4793913	CLID-C
m4	4-24	1314	Streptococcus pyogenes	1	4	SRR15419181	CLID-C
m4	4-24	186538	Zaire ebolavirus	1	4	SRR6453200	CLID-C
m4	4-24	263	Francisella tularensis	1	4	SRR12421209	CLID-C
m4	4-24	287	Pseudomonas aeruginosa	1	4	SRR5377811	CLID-C
m4	4-24	28901	Salmonella enterica	1	4	ERR5917830	CLID-C
m4	4-24	28901	Salmonella enterica	1	4	ERR5917800	CLID-C
m4	4-24	28901	Salmonella enterica	1	4	ERR5917820	CLID-C
m4	4-24	333760	Human papillomavirus type 16	1	4	SRR18267252	CLID-C
m4	4-24	37329	Nocardia farcinica	1	4	SRR20076009	CLID-C
m4	4-24	64320	Zika virus	1	4	SRR24554708	CLID-C
m4	4-24	672	Vibrio vulnificus	1	4	SRR16983720	CLID-C
m4	4-24	90370	Salmonella enterica subsp enterica serovar Typhi	1	4	ERR5917820	CLID-C
m4	4-27	10359	Human betaherpesvirus 5	1	4	SRR9693175	CLID-C
m4	4-27	10376	Human gammaherpesvirus 4	1	4	SRR17156075	CLID-C
m4	4-27	10407	Hepatitis B virus	1	4	SRR23574160	CLID-C
m4	4-27	10407	Hepatitis B virus	1	4	SRR17696853	CLID-C
m4	4-27	11034	Sindbis virus	1	4	SRR24554701	CLID-C
m4	4-27	11082	West Nile virus	1	4	SRR24554709	CLID-C
m4	4-27	11089	Yellow fever virus	1	4	SRR24554704	CLID-C
m4	4-27	11269	Marburg marburgvirus	1	4	SRR6453203	CLID-C
m4	4-27	11908	Human T cell leukemia virus type I	1	4	DRR200603	CLID-C
m4	4-27	12475	Hepatitis delta virus	1	4	SRR17696853	CLID-C
m4	4-27	1314	Streptococcus pyogenes	1	4	SRR15419176	CLID-C
m4	4-27	149539	Salmonella enterica subsp enterica serovar Enteritidis	1	4	ERR5917797	CLID-C
m4	4-27	186538	Zaire ebolavirus	1	4	SRR3355787	CLID-C
m4	4-27	210	Helicobacter pylori	1	4	SRR22683102	CLID-C
m4	4-27	237561	Candida albicans SC5314	1	4	SRR19882117	CLID-C
m4	4-27	263	Francisella tularensis	1	4	SRR12421220	CLID-C
m4	4-27	28901	Salmonella enterica	1	4	ERR5917808	CLID-C
m4	4-27	28901	Salmonella enterica	1	4	ERR5917809	CLID-C
m4	4-27	28901	Salmonella enterica	1	4	ERR5917797	CLID-C
m4	4-27	28901	Salmonella enterica	1	4	ERR5917823	CLID-C
m4	4-27	333760	Human papillomavirus type 16	1	4	SRR11077431	CLID-C
m4	4-27	37329	Nocardia farcinica	1	4	SRR20076008	CLID-C
m4	4-27	562	Escherichia coli	1	4	SRR14008607	CLID-C
m4	4-27	59201	Salmonella enterica subsp enterica	1	4	ERR5917808	CLID-C
m4	4-27	59201	Salmonella enterica subsp enterica	1	4	ERR5917809	CLID-C
m4	4-27	59201	Salmonella enterica subsp enterica	1	4	ERR5917797	CLID-C
m4	4-27	59201	Salmonella enterica subsp enterica	1	4	ERR5917823	CLID-C
m4	4-27	623	Shigella flexneri	1	4	SRR7800878	CLID-C
m4	4-27	64320	Zika virus	1	4	SRR24554708	CLID-C
m4	4-27	670	Vibrio parahaemolyticus	1	4	SRR5185076	CLID-C
m4	4-27	672	Vibrio vulnificus	1	4	SRR16983720	CLID-C
m4	4-27	90370	Salmonella enterica subsp enterica serovar Typhi	1	4	ERR5917823	CLID-C
m4	4-28	10359	Human betaherpesvirus 5	1	4	SRR9693175	CLID-C
m4	4-28	10376	Human gammaherpesvirus 4	1	4	SRR17156075	CLID-C
m4	4-28	11041	Rubella virus	1	4	SRR17334885	CLID-C
m4	4-28	11089	Yellow fever virus	1	4	SRR24554704	CLID-C
m4	4-28	11250	Human orthopneumovirus	1	4	SRR7501123	CLID-C
m4	4-28	11269	Marburg marburgvirus	1	4	SRR6453203	CLID-C
m4	4-28	1280	Staphylococcus aureus	1	4	SRR22179789	CLID-C
m4	4-28	1314	Streptococcus pyogenes	1	4	SRR15419176	CLID-C
m4	4-28	210	Helicobacter pylori	1	4	SRR22683102	CLID-C
m4	4-28	237561	Candida albicans SC5314	1	4	SRR19882117	CLID-C
m4	4-28	28901	Salmonella enterica	1	4	ERR5917822	CLID-C
m4	4-28	28901	Salmonella enterica	1	4	ERR5917796	CLID-C
m4	4-28	28901	Salmonella enterica	1	4	ERR5917816	CLID-C
m4	4-28	333760	Human papillomavirus type 16	1	4	SRR18267258	CLID-C
m4	4-28	623	Shigella flexneri	1	4	SRR7800882	CLID-C
m4	4-28	670	Vibrio parahaemolyticus	1	4	SRR5185076	CLID-C
m4	4-30	10359	Human betaherpesvirus 5	1	4	SRR9693175	CLID-C
m4	4-30	10376	Human gammaherpesvirus 4	1	4	SRR17156075	CLID-C
m4	4-30	10407	Hepatitis B virus	1	4	SRR17696860	CLID-C
m4	4-30	11041	Rubella virus	1	4	SRR17334885	CLID-C
m4	4-30	11250	Human orthopneumovirus	1	4	SRR7501123	CLID-C
m4	4-30	12475	Hepatitis delta virus	1	4	SRR17696859	CLID-C
m4	4-30	1280	Staphylococcus aureus	1	4	SRR22179789	CLID-C
m4	4-30	1314	Streptococcus pyogenes	1	4	SRR15419176	CLID-C
m4	4-30	64320	Zika virus	1	4	SRR24554708	CLID-C
m4	4-32	10359	Human betaherpesvirus 5	1	4	SRR9693175	CLID-C
m4	4-32	10376	Human gammaherpesvirus 4	1	4	SRR17156075	CLID-C
m4	4-32	11041	Rubella virus	1	4	SRR17334885	CLID-C
m4	4-32	11082	West Nile virus	1	4	SRR24554709	CLID-C
m4	4-32	11089	Yellow fever virus	1	4	SRR24554704	CLID-C
m4	4-32	11269	Marburg marburgvirus	1	4	SRR6453203	CLID-C
m4	4-32	11908	Human T cell leukemia virus type I	1	4	DRR200603	CLID-C
m4	4-32	1314	Streptococcus pyogenes	1	4	SRR15419181	CLID-C
m4	4-32	149539	Salmonella enterica subsp enterica serovar Enteritidis	1	4	ERR5917796	CLID-C
m4	4-32	186538	Zaire ebolavirus	1	4	SRR3355787	CLID-C
m4	4-32	210	Helicobacter pylori	1	4	SRR22683102	CLID-C
m4	4-32	237561	Candida albicans SC5314	1	4	SRR19882119	CLID-C
m4	4-32	287	Pseudomonas aeruginosa	1	4	SRR5377811	CLID-C
m4	4-32	28901	Salmonella enterica	1	4	ERR5917823	CLID-C
m4	4-32	28901	Salmonella enterica	1	4	ERR5917809	CLID-C
m4	4-32	28901	Salmonella enterica	1	4	ERR5917796	CLID-C
m4	4-32	330879	Aspergillus fumigatus Af293	1	4	SRR17276155	CLID-C
m4	4-32	330879	Aspergillus fumigatus Af293	1	4	SRR9693175	CLID-C
m4	4-32	333760	Human papillomavirus type 16	1	4	SRR18267258	CLID-C
m4	4-32	37329	Nocardia farcinica	1	4	SRR20076010	CLID-C
m4	4-32	562	Escherichia coli	1	4	SRR14008608	CLID-C
m4	4-32	59201	Salmonella enterica subsp enterica	1	4	ERR5917823	CLID-C
m4	4-32	59201	Salmonella enterica subsp enterica	1	4	ERR5917809	CLID-C
m4	4-32	59201	Salmonella enterica subsp enterica	1	4	ERR5917796	CLID-C
m4	4-32	623	Shigella flexneri	1	4	SRR7800879	CLID-C
m4	4-32	64320	Zika virus	1	4	SRR24554708	CLID-C
m4	4-32	672	Vibrio vulnificus	1	4	SRR16983722	CLID-C
m4	4-33	237561	Candida albicans SC5314	1	4	SRR19882119	CLID-C
m4	4-33	623	Shigella flexneri	1	4	SRR7800882	CLID-C
m4	4-35	10376	Human gammaherpesvirus 4	1	4	SRR17156075	CLID-C
m4	4-35	1314	Streptococcus pyogenes	1	4	SRR15419176	CLID-C
m4	4-35	186538	Zaire ebolavirus	1	4	SRR3355787	CLID-C
m4	4-35	263	Francisella tularensis	1	4	SRR12421218	CLID-C
m4	4-35	28901	Salmonella enterica	1	4	ERR5917794	CLID-C
m4	4-35	28901	Salmonella enterica	1	4	ERR5917801	CLID-C
m4	4-35	333760	Human papillomavirus type 16	1	4	SRR18267258	CLID-C
m4	4-36	10359	Human betaherpesvirus 5	1	4	SRR9693175	CLID-C
m4	4-36	10407	Hepatitis B virus	1	4	SRR23574155	CLID-C
m4	4-36	11034	Sindbis virus	1	4	SRR24554701	CLID-C
m4	4-36	11082	West Nile virus	1	4	SRR24554709	CLID-C
m4	4-36	11089	Yellow fever virus	1	4	SRR24554704	CLID-C
m4	4-36	11269	Marburg marburgvirus	1	4	SRR6453203	CLID-C
m4	4-36	11908	Human T cell leukemia virus type I	1	4	SRR5892704	CLID-C
m4	4-36	1280	Staphylococcus aureus	1	4	SRR22179789	CLID-C
m4	4-36	1314	Streptococcus pyogenes	1	4	SRR15419190	CLID-C
m4	4-36	149539	Salmonella enterica subsp enterica serovar Enteritidis	1	4	ERR5917794	CLID-C
m4	4-36	149539	Salmonella enterica subsp enterica serovar Enteritidis	1	4	ERR5917797	CLID-C
m4	4-36	186538	Zaire ebolavirus	1	4	SRR6453200	CLID-C
m4	4-36	210	Helicobacter pylori	1	4	SRR22683102	CLID-C
m4	4-36	263	Francisella tularensis	1	4	SRR12421213	CLID-C
m4	4-36	287	Pseudomonas aeruginosa	1	4	SRR5377811	CLID-C
m4	4-36	28901	Salmonella enterica	1	4	ERR5917808	CLID-C
m4	4-36	28901	Salmonella enterica	1	4	ERR5917794	CLID-C
m4	4-36	28901	Salmonella enterica	1	4	ERR5917797	CLID-C
m4	4-36	670	Vibrio parahaemolyticus	1	4	SRR5185076	CLID-C
m4	4-36	672	Vibrio vulnificus	1	4	SRR16983720	CLID-C
m4	4-36	90371	Salmonella enterica subsp enterica serovar Typhimurium	1	4	ERR5917808	CLID-C
m4	4-37	10407	Hepatitis B virus	1	4	SRR23574153	CLID-C
m4	4-37	11082	West Nile virus	1	4	SRR24554709	CLID-C
m4	4-37	1314	Streptococcus pyogenes	1	4	SRR15419190	CLID-C
m4	4-37	210	Helicobacter pylori	1	4	SRR22683102	CLID-C
m4	4-37	562	Escherichia coli	1	4	SRR14008606	CLID-C
m4	4-38	10359	Human betaherpesvirus 5	1	4	SRR9693175	CLID-C
m4	4-38	10376	Human gammaherpesvirus 4	1	4	SRR17156075	CLID-C
m4	4-38	10407	Hepatitis B virus	1	4	SRR17696860	CLID-C
m4	4-38	11089	Yellow fever virus	1	4	SRR24554704	CLID-C
m4	4-38	11269	Marburg marburgvirus	1	4	SRR6453203	CLID-C
m4	4-38	11908	Human T cell leukemia virus type I	1	4	DRR200603	CLID-C
m4	4-38	186538	Zaire ebolavirus	1	4	SRR3355787	CLID-C
m4	4-38	210	Helicobacter pylori	1	4	SRR22683102	CLID-C
m4	4-38	237561	Candida albicans SC5314	1	4	SRR19882119	CLID-C
m4	4-38	263	Francisella tularensis	1	4	SRR12421208	CLID-C
m4	4-38	28901	Salmonella enterica	1	4	ERR5917829	CLID-C
m4	4-38	28901	Salmonella enterica	1	4	ERR5917814	CLID-C
m4	4-38	28901	Salmonella enterica	1	4	ERR5917796	CLID-C
m4	4-38	330879	Aspergillus fumigatus Af293	1	4	SRR9693175	CLID-C
m4	4-38	333760	Human papillomavirus type 16	1	4	SRR11077431	CLID-C
m4	4-38	37329	Nocardia farcinica	1	4	SRR20076008	CLID-C
m4	4-38	623	Shigella flexneri	1	4	SRR7800881	CLID-C
m4	4-38	64320	Zika virus	1	4	SRR24554708	CLID-C
m4	4-38	670	Vibrio parahaemolyticus	1	4	SRR5185076	CLID-C
m4	4-38	672	Vibrio vulnificus	1	4	SRR16983722	CLID-C
m4	4-39	10359	Human betaherpesvirus 5	1	4	SRR9693175	CLID-C
m4	4-39	10376	Human gammaherpesvirus 4	1	4	SRR17156075	CLID-C
m4	4-39	10407	Hepatitis B virus	1	4	SRR17696853	CLID-C
m4	4-39	11041	Rubella virus	1	4	SRR17334885	CLID-C
m4	4-39	11089	Yellow fever virus	1	4	SRR24554704	CLID-C
m4	4-39	11908	Human T cell leukemia virus type I	1	4	SRR5892704	CLID-C
m4	4-39	1280	Staphylococcus aureus	1	4	ERR4793911	CLID-C
m4	4-39	149539	Salmonella enterica subsp enterica serovar Enteritidis	1	4	ERR5917793	CLID-C
m4	4-39	186538	Zaire ebolavirus	1	4	SRR3355787	CLID-C
m4	4-39	210	Helicobacter pylori	1	4	SRR22683102	CLID-C
m4	4-39	287	Pseudomonas aeruginosa	1	4	SRR5377811	CLID-C
m4	4-39	28901	Salmonella enterica	1	4	ERR5917814	CLID-C
m4	4-39	28901	Salmonella enterica	1	4	ERR5917793	CLID-C
m4	4-39	333760	Human papillomavirus type 16	1	4	SRR18267258	CLID-C
m4	4-39	562	Escherichia coli	1	4	SRR14008606	CLID-C
m4	4-39	59201	Salmonella enterica subsp enterica	1	4	ERR5917814	CLID-C
m4	4-39	59201	Salmonella enterica subsp enterica	1	4	ERR5917793	CLID-C
m4	4-39	623	Shigella flexneri	1	4	SRR7800878	CLID-C
m4	4-39	670	Vibrio parahaemolyticus	1	4	SRR5185076	CLID-C
m4	4-39	672	Vibrio vulnificus	1	4	SRR16983718	CLID-C
m4	4-40	330879	Aspergillus fumigatus Af293	1	4	SRR11003423	CLID-C
m4	4-40	333760	Human papillomavirus type 16	1	4	SRR18267258	CLID-C
m4	4-41	10359	Human betaherpesvirus 5	1	4	SRR9693175	CLID-C
m4	4-41	10376	Human gammaherpesvirus 4	1	4	SRR17156075	CLID-C
m4	4-41	10407	Hepatitis B virus	1	4	SRR23574153	CLID-C
m4	4-41	11034	Sindbis virus	1	4	SRR24554701	CLID-C
m4	4-41	11908	Human T cell leukemia virus type I	1	4	SRR5892704	CLID-C
m4	4-41	1280	Staphylococcus aureus	1	4	SRR21213281	CLID-C
m4	4-41	1314	Streptococcus pyogenes	1	4	SRR15419190	CLID-C
m4	4-41	186538	Zaire ebolavirus	1	4	SRR3355787	CLID-C
m4	4-41	28901	Salmonella enterica	1	4	ERR5917828	CLID-C
m4	4-41	64320	Zika virus	1	4	SRR24554708	CLID-C
m4	4-41	670	Vibrio parahaemolyticus	1	4	SRR5185076	CLID-C
m4	4-43	11034	Sindbis virus	1	4	SRR24554701	CLID-C
m4	4-43	11089	Yellow fever virus	1	4	SRR24554704	CLID-C
m4	4-43	11269	Marburg marburgvirus	1	4	SRR6453203	CLID-C
m4	4-45	10376	Human gammaherpesvirus 4	1	4	SRR17156075	CLID-C
m4	4-45	11034	Sindbis virus	1	4	SRR24554701	CLID-C
m4	4-45	11082	West Nile virus	1	4	SRR24554709	CLID-C
m4	4-45	11089	Yellow fever virus	1	4	SRR24554704	CLID-C
m4	4-45	1280	Staphylococcus aureus	1	4	ERR4793909	CLID-C
m4	4-45	186538	Zaire ebolavirus	1	4	SRR3355787	CLID-C
m4	4-45	210	Helicobacter pylori	1	4	SRR22683102	CLID-C
m4	4-45	263	Francisella tularensis	1	4	SRR12421216	CLID-C
m4	4-45	287	Pseudomonas aeruginosa	1	4	SRR5377811	CLID-C
m4	4-45	330879	Aspergillus fumigatus Af293	1	4	SRR11003423	CLID-C
m4	4-45	333760	Human papillomavirus type 16	1	4	SRR18267252	CLID-C
m4	4-45	623	Shigella flexneri	1	4	SRR7800878	CLID-C
m4	4-45	64320	Zika virus	1	4	SRR24554708	CLID-C
m4	4-45	672	Vibrio vulnificus	1	4	SRR16983721	CLID-C
m4	4-45	90370	Salmonella enterica subsp enterica serovar Typhi	1	4	ERR5917820	CLID-C
m4	4-46	11908	Human T cell leukemia virus type I	1	4	SRR5892704	CLID-C
m4	4-46	333760	Human papillomavirus type 16	1	4	SRR18267252	CLID-C
m4	4-46	670	Vibrio parahaemolyticus	1	4	SRR5185076	CLID-C
m4	4-47	672	Vibrio vulnificus	1	4	SRR16983721	CLID-C
m4	4-48	10359	Human betaherpesvirus 5	1	4	SRR9693175	CLID-C
m4	4-48	10376	Human gammaherpesvirus 4	1	4	SRR17156075	CLID-C
m4	4-48	10407	Hepatitis B virus	1	4	SRR23574160	CLID-C
m4	4-48	11089	Yellow fever virus	1	4	SRR24554704	CLID-C
m4	4-48	11103	Hepacivirus C	1	4	SRR13849265	CLID-C
m4	4-48	11250	Human orthopneumovirus	1	4	SRR7501121	CLID-C
m4	4-48	11908	Human T cell leukemia virus type I	1	4	DRR200603	CLID-C
m4	4-48	1280	Staphylococcus aureus	1	4	SRR7501121	CLID-C
m4	4-48	186538	Zaire ebolavirus	1	4	SRR6453200	CLID-C
m4	4-48	210	Helicobacter pylori	1	4	SRR22683102	CLID-C
m4	4-48	263	Francisella tularensis	1	4	SRR12421220	CLID-C
m4	4-48	287	Pseudomonas aeruginosa	1	4	SRR5377811	CLID-C
m4	4-48	28901	Salmonella enterica	1	4	ERR5917800	CLID-C
m4	4-48	28901	Salmonella enterica	1	4	ERR5917818	CLID-C
m4	4-48	28901	Salmonella enterica	1	4	ERR5917804	CLID-C
m4	4-48	37329	Nocardia farcinica	1	4	SRR20076010	CLID-C
m4	4-48	64320	Zika virus	1	4	SRR24554708	CLID-C
m4	4-49	10359	Human betaherpesvirus 5	1	4	SRR9693175	CLID-C
m4	4-49	10376	Human gammaherpesvirus 4	1	4	SRR17156075	CLID-C
m4	4-49	10407	Hepatitis B virus	1	4	SRR17696860	CLID-C
m4	4-49	186538	Zaire ebolavirus	1	4	SRR6453200	CLID-C
m4	4-49	237561	Candida albicans SC5314	1	4	SRR19882119	CLID-C
m4	4-49	263	Francisella tularensis	1	4	SRR12421210	CLID-C
m4	4-49	623	Shigella flexneri	1	4	SRR7800878	CLID-C
m4	4-49	670	Vibrio parahaemolyticus	1	4	SRR5185076	CLID-C
m4	4-49	672	Vibrio vulnificus	1	4	SRR16983719	CLID-C
m4	4-50	11041	Rubella virus	1	4	SRR17334885	CLID-C
m4	4-50	11082	West Nile virus	1	4	SRR24554709	CLID-C
m4	4-50	11089	Yellow fever virus	1	4	SRR24554704	CLID-C
m4	4-50	11908	Human T cell leukemia virus type I	1	4	DRR200603	CLID-C
m4	4-50	12475	Hepatitis delta virus	1	4	SRR17696859	CLID-C
m4	4-50	149539	Salmonella enterica subsp enterica serovar Enteritidis	1	4	ERR5917798	CLID-C
m4	4-50	186538	Zaire ebolavirus	1	4	SRR3355787	CLID-C
m4	4-50	28901	Salmonella enterica	1	4	ERR5917809	CLID-C
m4	4-50	28901	Salmonella enterica	1	4	ERR5917798	CLID-C
m4	4-50	333760	Human papillomavirus type 16	1	4	SRR11077431	CLID-C
m4	4-50	670	Vibrio parahaemolyticus	1	4	SRR5185076	CLID-C
m4	4-50	672	Vibrio vulnificus	1	4	SRR16983714	CLID-C
m4	4-7	10407	Hepatitis B virus	1	4	SRR23574156	CLID-C
m4	4-7	11082	West Nile virus	1	4	SRR24554709	CLID-C
m4	4-7	1314	Streptococcus pyogenes	1	4	SRR15419190	CLID-C
m4	4-7	149539	Salmonella enterica subsp enterica serovar Enteritidis	1	4	ERR5917797	CLID-C
m4	4-7	186538	Zaire ebolavirus	1	4	SRR3355787	CLID-C
m4	4-7	28901	Salmonella enterica	1	4	ERR5917820	CLID-C
m4	4-7	28901	Salmonella enterica	1	4	ERR5917797	CLID-C
m4	4-7	28901	Salmonella enterica	1	4	ERR5917808	CLID-C
m4	4-7	28901	Salmonella enterica	1	4	ERR5917818	CLID-C
m4	4-7	330879	Aspergillus fumigatus Af293	1	4	SRR11003423	CLID-C
m4	4-7	333760	Human papillomavirus type 16	1	4	SRR18267252	CLID-C
m4	4-7	37329	Nocardia farcinica	1	4	SRR20076011	CLID-C
m4	4-7	59201	Salmonella enterica subsp enterica	1	4	ERR5917820	CLID-C
m4	4-7	59201	Salmonella enterica subsp enterica	1	4	ERR5917797	CLID-C
m4	4-7	59201	Salmonella enterica subsp enterica	1	4	ERR5917808	CLID-C
m4	4-7	59201	Salmonella enterica subsp enterica	1	4	ERR5917818	CLID-C
m4	4-7	64320	Zika virus	1	4	SRR24554708	CLID-C
m4	4-7	672	Vibrio vulnificus	1	4	SRR16983717	CLID-C
m4	4-7	90370	Salmonella enterica subsp enterica serovar Typhi	1	4	ERR5917820	CLID-C
m4	4-7	90370	Salmonella enterica subsp enterica serovar Typhi	1	4	ERR5917818	CLID-C
m4	4-7	90371	Salmonella enterica subsp enterica serovar Typhimurium	1	4	ERR5917808	CLID-C
m4	4-8	12475	Hepatitis delta virus	1	4	SRR17696859	CLID-C
m4	4-8	263	Francisella tularensis	1	4	SRR12421215	CLID-C
m4	4-8	28901	Salmonella enterica	1	4	ERR5917817	CLID-C
m4	4-8	37329	Nocardia farcinica	1	4	SRR20076011	CLID-C
m4	4-8	670	Vibrio parahaemolyticus	1	4	SRR5185076	CLID-C
m4	4-9	11082	West Nile virus	1	4	SRR24554709	CLID-C
m4	4-9	12475	Hepatitis delta virus	1	4	SRR17696853	CLID-C
m4	4-9	1280	Staphylococcus aureus	1	4	SRR22179789	CLID-C
m4	4-9	186538	Zaire ebolavirus	1	4	SRR3355787	CLID-C
m4	4-9	237561	Candida albicans SC5314	1	4	SRR19882117	CLID-C
m4	4-9	287	Pseudomonas aeruginosa	1	4	SRR5377811	CLID-C
m4	4-9	28901	Salmonella enterica	1	4	ERR5917797	CLID-C
m4	4-9	37329	Nocardia farcinica	1	4	SRR20076011	CLID-C
m5	5-10	102684	Streptococcus infantarius	1	5	SRR11094019	CLID-C
m5	5-10	102684	Streptococcus infantarius	1	5	SRR11094021	CLID-C
m5	5-10	102684	Streptococcus infantarius	1	5	SRR11094023	CLID-C
m5	5-10	10407	Hepatitis B virus	1	5	SRR19551369	CLID-C
m5	5-10	1069533	Streptococcus infantarius subsp infantarius CJ18	1	5	SRR11094019	CLID-C
m5	5-10	1069533	Streptococcus infantarius subsp infantarius CJ18	1	5	SRR11094023	CLID-C
m5	5-10	12092	Hepatovirus A	1	5	SRR7218340	CLID-C
m5	5-10	1270	Micrococcus luteus	1	5	SRR11094019	CLID-C
m5	5-10	1270	Micrococcus luteus	1	5	SRR11093994	CLID-C
m5	5-10	1270	Micrococcus luteus	1	5	SRR11094021	CLID-C
m5	5-10	1270	Micrococcus luteus	1	5	SRR11094023	CLID-C
m5	5-10	1280	Staphylococcus aureus	1	5	ERR4675290	CLID-C
m5	5-10	1311	Streptococcus agalactiae	1	5	SRR22142614	CLID-C
m5	5-10	1311	Streptococcus agalactiae	1	5	SRR22142615	CLID-C
m5	5-10	1351	Enterococcus faecalis	1	5	SRR13106409	CLID-C
m5	5-10	139	Borreliella burgdorferi	1	5	ERR3367901	CLID-C
m5	5-10	1427374	Streptococcus agalactiae CNCTC 10 84	1	5	SRR22142614	CLID-C
m5	5-10	1427374	Streptococcus agalactiae CNCTC 10 84	1	5	SRR22142615	CLID-C
m5	5-10	186538	Zaire ebolavirus	1	5	SRR6129784	CLID-C
m5	5-10	210	Helicobacter pylori	1	5	SRR2467137	CLID-C
m5	5-10	237561	Candida albicans SC5314	1	5	SRR14023826	CLID-C
m5	5-10	28901	Salmonella enterica	1	5	SRR2936871	CLID-C
m5	5-10	28901	Salmonella enterica	1	5	SRR7029706	CLID-C
m5	5-10	28901	Salmonella enterica	1	5	SRR2936880	CLID-C
m5	5-10	29519	Borreliella garinii	1	5	ERR3367901	CLID-C
m5	5-10	295405	Bacteroides fragilis YCH46	1	5	SRR8942648	CLID-C
m5	5-10	295405	Bacteroides fragilis YCH46	1	5	SRR8942655	CLID-C
m5	5-10	330879	Aspergillus fumigatus Af293	1	5	SRR1594057	CLID-C
m5	5-10	357276	Phocaeicola dorei	1	5	SRR9092667	CLID-C
m5	5-10	562	Escherichia coli	1	5	SRR8942664	CLID-C
m5	5-10	59201	Salmonella enterica subsp enterica	1	5	SRR2936871	CLID-C
m5	5-10	59201	Salmonella enterica subsp enterica	1	5	SRR7029706	CLID-C
m5	5-10	59201	Salmonella enterica subsp enterica	1	5	SRR2936880	CLID-C
m5	5-10	623	Shigella flexneri	1	5	SRR2977186	CLID-C
m5	5-10	64320	Zika virus	1	5	SRR18318428	CLID-C
m5	5-10	670	Vibrio parahaemolyticus	1	5	SRR7885629	CLID-C
m5	5-10	76856	Fusobacterium nucleatum subsp nucleatum	1	5	SRR14663938	CLID-C
m5	5-10	817	Bacteroides fragilis	1	5	SRR8942648	CLID-C
m5	5-10	817	Bacteroides fragilis	1	5	SRR8942655	CLID-C
m5	5-10	851	Fusobacterium nucleatum	1	5	SRR14663938	CLID-C
m5	5-10	862962	Bacteroides fragilis 638R	1	5	SRR8942648	CLID-C
m5	5-10	862962	Bacteroides fragilis 638R	1	5	SRR8942655	CLID-C
m5	5-10	90370	Salmonella enterica subsp enterica serovar Typhi	1	5	SRR7029706	CLID-C
m5	5-10	90371	Salmonella enterica subsp enterica serovar Typhimurium	1	5	SRR2936871	CLID-C
m5	5-10	90371	Salmonella enterica subsp enterica serovar Typhimurium	1	5	SRR2936880	CLID-C
m5	5-11	10376	Human gammaherpesvirus 4	1	5	SRR17584883	CLID-C
m5	5-11	10407	Hepatitis B virus	1	5	SRR19551368	CLID-C
m5	5-11	11676	Human immunodeficiency virus 1	1	5	SRR25649080	CLID-C
m5	5-11	12092	Hepatovirus A	1	5	SRR7218340	CLID-C
m5	5-11	1282	Staphylococcus epidermidis	1	5	SRR11094023	CLID-C
m5	5-11	1282	Staphylococcus epidermidis	1	5	SRR11094019	CLID-C
m5	5-11	1351	Enterococcus faecalis	1	5	SRR13106388	CLID-C
m5	5-11	139	Borreliella burgdorferi	1	5	ERR3367901	CLID-C
m5	5-11	186538	Zaire ebolavirus	1	5	SRR6129784	CLID-C
m5	5-11	189426	Paenibacillus odorifer	1	5	SRR11094022	CLID-C
m5	5-11	189426	Paenibacillus odorifer	1	5	SRR11094023	CLID-C
m5	5-11	189426	Paenibacillus odorifer	1	5	SRR11094019	CLID-C
m5	5-11	237561	Candida albicans SC5314	1	5	SRR14023826	CLID-C
m5	5-11	28901	Salmonella enterica	1	5	SRR2936872	CLID-C
m5	5-11	28901	Salmonella enterica	1	5	SRR7029709	CLID-C
m5	5-11	28901	Salmonella enterica	1	5	SRR2936875	CLID-C
m5	5-11	29519	Borreliella garinii	1	5	ERR3367901	CLID-C
m5	5-11	295405	Bacteroides fragilis YCH46	1	5	SRR8942650	CLID-C
m5	5-11	295405	Bacteroides fragilis YCH46	1	5	SRR8942653	CLID-C
m5	5-11	295405	Bacteroides fragilis YCH46	1	5	SRR8942658	CLID-C
m5	5-11	330879	Aspergillus fumigatus Af293	1	5	SRR1594054	CLID-C
m5	5-11	357276	Phocaeicola dorei	1	5	SRR9092667	CLID-C
m5	5-11	562	Escherichia coli	1	5	SRR8942665	CLID-C
m5	5-11	59201	Salmonella enterica subsp enterica	1	5	SRR2936872	CLID-C
m5	5-11	59201	Salmonella enterica subsp enterica	1	5	SRR7029709	CLID-C
m5	5-11	59201	Salmonella enterica subsp enterica	1	5	SRR2936875	CLID-C
m5	5-11	623	Shigella flexneri	1	5	SRR2977185	CLID-C
m5	5-11	630	Yersinia enterocolitica	1	5	ERR6087953	CLID-C
m5	5-11	64320	Zika virus	1	5	SRR18318428	CLID-C
m5	5-11	670	Vibrio parahaemolyticus	1	5	SRR7885629	CLID-C
m5	5-11	76856	Fusobacterium nucleatum subsp nucleatum	1	5	SRR23116717	CLID-C
m5	5-11	76856	Fusobacterium nucleatum subsp nucleatum	1	5	SRR14663938	CLID-C
m5	5-11	817	Bacteroides fragilis	1	5	SRR8942650	CLID-C
m5	5-11	817	Bacteroides fragilis	1	5	SRR8942653	CLID-C
m5	5-11	817	Bacteroides fragilis	1	5	SRR8942658	CLID-C
m5	5-11	851	Fusobacterium nucleatum	1	5	SRR23116717	CLID-C
m5	5-11	851	Fusobacterium nucleatum	1	5	SRR14663938	CLID-C
m5	5-11	862962	Bacteroides fragilis 638R	1	5	SRR8942650	CLID-C
m5	5-11	862962	Bacteroides fragilis 638R	1	5	SRR8942653	CLID-C
m5	5-11	862962	Bacteroides fragilis 638R	1	5	SRR8942658	CLID-C
m5	5-11	90370	Salmonella enterica subsp enterica serovar Typhi	1	5	SRR7029709	CLID-C
m5	5-11	90371	Salmonella enterica subsp enterica serovar Typhimurium	1	5	SRR2936872	CLID-C
m5	5-11	90371	Salmonella enterica subsp enterica serovar Typhimurium	1	5	SRR2936875	CLID-C
m5	5-12	10376	Human gammaherpesvirus 4	1	5	SRR17584883	CLID-C
m5	5-12	10407	Hepatitis B virus	1	5	SRR19551369	CLID-C
m5	5-12	11676	Human immunodeficiency virus 1	1	5	SRR11608942	CLID-C
m5	5-12	12092	Hepatovirus A	1	5	SRR7218340	CLID-C
m5	5-12	1280	Staphylococcus aureus	1	5	ERR4675285	CLID-C
m5	5-12	1311	Streptococcus agalactiae	1	5	SRR18045306	CLID-C
m5	5-12	1311	Streptococcus agalactiae	1	5	SRR22142617	CLID-C
m5	5-12	1351	Enterococcus faecalis	1	5	SRR13106388	CLID-C
m5	5-12	139	Borreliella burgdorferi	1	5	ERR3367901	CLID-C
m5	5-12	1427374	Streptococcus agalactiae CNCTC 10 84	1	5	SRR22142617	CLID-C
m5	5-12	189426	Paenibacillus odorifer	1	5	SRR11094021	CLID-C
m5	5-12	210	Helicobacter pylori	1	5	SRR2467135	CLID-C
m5	5-12	237561	Candida albicans SC5314	1	5	SRR14023826	CLID-C
m5	5-12	28901	Salmonella enterica	1	5	SRR2936868	CLID-C
m5	5-12	28901	Salmonella enterica	1	5	SRR2936879	CLID-C
m5	5-12	28901	Salmonella enterica	1	5	SRR2936870	CLID-C
m5	5-12	28901	Salmonella enterica	1	5	SRR7029709	CLID-C
m5	5-12	29519	Borreliella garinii	1	5	ERR3367901	CLID-C
m5	5-12	295405	Bacteroides fragilis YCH46	1	5	SRR8942658	CLID-C
m5	5-12	330879	Aspergillus fumigatus Af293	1	5	SRR1594056	CLID-C
m5	5-12	357276	Phocaeicola dorei	1	5	SRR9092667	CLID-C
m5	5-12	562	Escherichia coli	1	5	SRR8942665	CLID-C
m5	5-12	59201	Salmonella enterica subsp enterica	1	5	SRR2936868	CLID-C
m5	5-12	59201	Salmonella enterica subsp enterica	1	5	SRR2936879	CLID-C
m5	5-12	59201	Salmonella enterica subsp enterica	1	5	SRR2936870	CLID-C
m5	5-12	59201	Salmonella enterica subsp enterica	1	5	SRR7029709	CLID-C
m5	5-12	623	Shigella flexneri	1	5	SRR2977186	CLID-C
m5	5-12	64320	Zika virus	1	5	SRR18318428	CLID-C
m5	5-12	76856	Fusobacterium nucleatum subsp nucleatum	1	5	SRR14663938	CLID-C
m5	5-12	851	Fusobacterium nucleatum	1	5	SRR14663938	CLID-C
m5	5-12	90370	Salmonella enterica subsp enterica serovar Typhi	1	5	SRR7029709	CLID-C
m5	5-14	102684	Streptococcus infantarius	1	5	SRR11094010	CLID-C
m5	5-14	102684	Streptococcus infantarius	1	5	SRR11094022	CLID-C
m5	5-14	102684	Streptococcus infantarius	1	5	SRR11094019	CLID-C
m5	5-14	10376	Human gammaherpesvirus 4	1	5	SRR17584883	CLID-C
m5	5-14	1270	Micrococcus luteus	1	5	SRR11094020	CLID-C
m5	5-14	1270	Micrococcus luteus	1	5	SRR11094022	CLID-C
m5	5-14	1270	Micrococcus luteus	1	5	SRR11094019	CLID-C
m5	5-14	1280	Staphylococcus aureus	1	5	ERR4675284	CLID-C
m5	5-14	1351	Enterococcus faecalis	1	5	SRR13106389	CLID-C
m5	5-14	1427374	Streptococcus agalactiae CNCTC 10 84	1	5	SRR22142615	CLID-C
m5	5-14	186538	Zaire ebolavirus	1	5	SRR6129784	CLID-C
m5	5-14	189426	Paenibacillus odorifer	1	5	SRR11094020	CLID-C
m5	5-14	189426	Paenibacillus odorifer	1	5	SRR11094022	CLID-C
m5	5-14	189426	Paenibacillus odorifer	1	5	SRR11094019	CLID-C
m5	5-14	210	Helicobacter pylori	1	5	SRR2467137	CLID-C
m5	5-14	28901	Salmonella enterica	1	5	SRR2936877	CLID-C
m5	5-14	28901	Salmonella enterica	1	5	SRR2936869	CLID-C
m5	5-14	28901	Salmonella enterica	1	5	SRR2980081	CLID-C
m5	5-14	28901	Salmonella enterica	1	5	SRR7029709	CLID-C
m5	5-14	295405	Bacteroides fragilis YCH46	1	5	SRR8942651	CLID-C
m5	5-14	295405	Bacteroides fragilis YCH46	1	5	SRR8942653	CLID-C
m5	5-14	562	Escherichia coli	1	5	SRR8942664	CLID-C
m5	5-14	59201	Salmonella enterica subsp enterica	1	5	SRR2936877	CLID-C
m5	5-14	59201	Salmonella enterica subsp enterica	1	5	SRR2936869	CLID-C
m5	5-14	59201	Salmonella enterica subsp enterica	1	5	SRR7029709	CLID-C
m5	5-14	623	Shigella flexneri	1	5	SRR2977185	CLID-C
m5	5-14	76856	Fusobacterium nucleatum subsp nucleatum	1	5	SRR14663938	CLID-C
m5	5-14	76856	Fusobacterium nucleatum subsp nucleatum	1	5	SRR23116717	CLID-C
m5	5-14	817	Bacteroides fragilis	1	5	SRR8942651	CLID-C
m5	5-14	817	Bacteroides fragilis	1	5	SRR8942653	CLID-C
m5	5-14	851	Fusobacterium nucleatum	1	5	SRR14663938	CLID-C
m5	5-14	851	Fusobacterium nucleatum	1	5	SRR23116717	CLID-C
m5	5-14	90370	Salmonella enterica subsp enterica serovar Typhi	1	5	SRR7029709	CLID-C
m5	5-15	1351	Enterococcus faecalis	1	5	SRR13106389	CLID-C
m5	5-15	670	Vibrio parahaemolyticus	1	5	SRR7885629	CLID-C
m5	5-16	10376	Human gammaherpesvirus 4	1	5	SRR17584883	CLID-C
m5	5-16	10407	Hepatitis B virus	1	5	SRR19551369	CLID-C
m5	5-16	12092	Hepatovirus A	1	5	SRR7218340	CLID-C
m5	5-16	1270	Micrococcus luteus	1	5	SRR11094022	CLID-C
m5	5-16	1270	Micrococcus luteus	1	5	SRR11094019	CLID-C
m5	5-16	1270	Micrococcus luteus	1	5	SRR11094023	CLID-C
m5	5-16	1282	Staphylococcus epidermidis	1	5	SRR11094019	CLID-C
m5	5-16	1282	Staphylococcus epidermidis	1	5	SRR11094023	CLID-C
m5	5-16	1311	Streptococcus agalactiae	1	5	SRR18045307	CLID-C
m5	5-16	1351	Enterococcus faecalis	1	5	SRR13106385	CLID-C
m5	5-16	189426	Paenibacillus odorifer	1	5	SRR11094022	CLID-C
m5	5-16	189426	Paenibacillus odorifer	1	5	SRR11094019	CLID-C
m5	5-16	189426	Paenibacillus odorifer	1	5	SRR11094023	CLID-C
m5	5-16	210	Helicobacter pylori	1	5	SRR2467135	CLID-C
m5	5-16	237561	Candida albicans SC5314	1	5	SRR14023826	CLID-C
m5	5-16	28901	Salmonella enterica	1	5	SRR2936871	CLID-C
m5	5-16	28901	Salmonella enterica	1	5	SRR7029709	CLID-C
m5	5-16	28901	Salmonella enterica	1	5	SRR2936870	CLID-C
m5	5-16	295405	Bacteroides fragilis YCH46	1	5	SRR8942655	CLID-C
m5	5-16	295405	Bacteroides fragilis YCH46	1	5	SRR8942653	CLID-C
m5	5-16	357276	Phocaeicola dorei	1	5	SRR9092667	CLID-C
m5	5-16	59201	Salmonella enterica subsp enterica	1	5	SRR2936871	CLID-C
m5	5-16	59201	Salmonella enterica subsp enterica	1	5	SRR7029709	CLID-C
m5	5-16	59201	Salmonella enterica subsp enterica	1	5	SRR2936870	CLID-C
m5	5-16	630	Yersinia enterocolitica	1	5	ERR6087956	CLID-C
m5	5-16	76856	Fusobacterium nucleatum subsp nucleatum	1	5	SRR14663938	CLID-C
m5	5-16	817	Bacteroides fragilis	1	5	SRR8942655	CLID-C
m5	5-16	817	Bacteroides fragilis	1	5	SRR8942653	CLID-C
m5	5-16	851	Fusobacterium nucleatum	1	5	SRR14663938	CLID-C
m5	5-16	862962	Bacteroides fragilis 638R	1	5	SRR8942655	CLID-C
m5	5-16	862962	Bacteroides fragilis 638R	1	5	SRR8942653	CLID-C
m5	5-16	90370	Salmonella enterica subsp enterica serovar Typhi	1	5	SRR7029709	CLID-C
m5	5-16	90371	Salmonella enterica subsp enterica serovar Typhimurium	1	5	SRR2936871	CLID-C
m5	5-16	90371	Salmonella enterica subsp enterica serovar Typhimurium	1	5	SRR2936870	CLID-C
m5	5-17	1282	Staphylococcus epidermidis	1	5	SRR11094021	CLID-C
m5	5-17	186538	Zaire ebolavirus	1	5	SRR6129784	CLID-C
m5	5-17	189426	Paenibacillus odorifer	1	5	SRR11094021	CLID-C
m5	5-17	189426	Paenibacillus odorifer	1	5	SRR11094022	CLID-C
m5	5-18	102684	Streptococcus infantarius	1	5	SRR11094019	CLID-C
m5	5-18	1311	Streptococcus agalactiae	1	5	SRR22142617	CLID-C
m5	5-19	102684	Streptococcus infantarius	1	5	SRR11094023	CLID-C
m5	5-19	11676	Human immunodeficiency virus 1	1	5	SRR11608940	CLID-C
m5	5-19	1280	Staphylococcus aureus	1	5	ERR4675290	CLID-C
m5	5-19	186538	Zaire ebolavirus	1	5	SRR6129784	CLID-C
m5	5-19	28901	Salmonella enterica	1	5	SRR2936871	CLID-C
m5	5-19	28901	Salmonella enterica	1	5	SRR2936869	CLID-C
m5	5-19	670	Vibrio parahaemolyticus	1	5	SRR7885629	CLID-C
m5	5-21	102684	Streptococcus infantarius	1	5	SRR11094023	CLID-C
m5	5-21	12475	Hepatitis delta virus	1	5	SRR19551374	CLID-C
m5	5-21	1270	Micrococcus luteus	1	5	SRR11094020	CLID-C
m5	5-21	1270	Micrococcus luteus	1	5	SRR11094023	CLID-C
m5	5-21	1282	Staphylococcus epidermidis	1	5	SRR11094023	CLID-C
m5	5-21	139	Borreliella burgdorferi	1	5	SRR12091639	CLID-C
m5	5-21	139	Borreliella burgdorferi	1	5	ERR3367901	CLID-C
m5	5-21	186538	Zaire ebolavirus	1	5	SRR6129784	CLID-C
m5	5-21	28901	Salmonella enterica	1	5	SRR2936871	CLID-C
m5	5-21	28901	Salmonella enterica	1	5	SRR2936874	CLID-C
m5	5-21	28901	Salmonella enterica	1	5	SRR2936878	CLID-C
m5	5-21	29519	Borreliella garinii	1	5	ERR3367901	CLID-C
m5	5-21	295405	Bacteroides fragilis YCH46	1	5	SRR8942650	CLID-C
m5	5-21	295405	Bacteroides fragilis YCH46	1	5	SRR8942647	CLID-C
m5	5-21	295405	Bacteroides fragilis YCH46	1	5	SRR8942649	CLID-C
m5	5-21	330879	Aspergillus fumigatus Af293	1	5	SRR1594054	CLID-C
m5	5-21	357276	Phocaeicola dorei	1	5	SRR9092667	CLID-C
m5	5-21	59201	Salmonella enterica subsp enterica	1	5	SRR2936871	CLID-C
m5	5-21	59201	Salmonella enterica subsp enterica	1	5	SRR2936874	CLID-C
m5	5-21	59201	Salmonella enterica subsp enterica	1	5	SRR2936878	CLID-C
m5	5-21	623	Shigella flexneri	1	5	SRR2977184	CLID-C
m5	5-21	630	Yersinia enterocolitica	1	5	ERR6087954	CLID-C
m5	5-21	76856	Fusobacterium nucleatum subsp nucleatum	1	5	SRR14663938	CLID-C
m5	5-21	817	Bacteroides fragilis	1	5	SRR8942650	CLID-C
m5	5-21	817	Bacteroides fragilis	1	5	SRR8942647	CLID-C
m5	5-21	817	Bacteroides fragilis	1	5	SRR8942649	CLID-C
m5	5-21	862962	Bacteroides fragilis 638R	1	5	SRR8942650	CLID-C
m5	5-21	862962	Bacteroides fragilis 638R	1	5	SRR8942647	CLID-C
m5	5-21	862962	Bacteroides fragilis 638R	1	5	SRR8942649	CLID-C
m5	5-21	90371	Salmonella enterica subsp enterica serovar Typhimurium	1	5	SRR2936871	CLID-C
m5	5-21	90371	Salmonella enterica subsp enterica serovar Typhimurium	1	5	SRR2936874	CLID-C
m5	5-21	90371	Salmonella enterica subsp enterica serovar Typhimurium	1	5	SRR2936878	CLID-C
m5	5-23	102684	Streptococcus infantarius	1	5	SRR11094010	CLID-C
m5	5-23	102684	Streptococcus infantarius	1	5	SRR11094019	CLID-C
m5	5-23	10376	Human gammaherpesvirus 4	1	5	SRR17584883	CLID-C
m5	5-23	10407	Hepatitis B virus	1	5	SRR19551368	CLID-C
m5	5-23	10407	Hepatitis B virus	1	5	SRR19551369	CLID-C
m5	5-23	12092	Hepatovirus A	1	5	SRR7218340	CLID-C
m5	5-23	1282	Staphylococcus epidermidis	1	5	SRR11094018	CLID-C
m5	5-23	1282	Staphylococcus epidermidis	1	5	SRR11094019	CLID-C
m5	5-23	1351	Enterococcus faecalis	1	5	SRR13106386	CLID-C
m5	5-23	1427374	Streptococcus agalactiae CNCTC 10 84	1	5	SRR22142617	CLID-C
m5	5-23	1427374	Streptococcus agalactiae CNCTC 10 84	1	5	SRR22142615	CLID-C
m5	5-23	189426	Paenibacillus odorifer	1	5	SRR11093991	CLID-C
m5	5-23	189426	Paenibacillus odorifer	1	5	SRR11094020	CLID-C
m5	5-23	189426	Paenibacillus odorifer	1	5	SRR11094019	CLID-C
m5	5-23	210	Helicobacter pylori	1	5	SRR2467136	CLID-C
m5	5-23	28901	Salmonella enterica	1	5	SRR2936880	CLID-C
m5	5-23	28901	Salmonella enterica	1	5	SRR2936878	CLID-C
m5	5-23	28901	Salmonella enterica	1	5	SRR7029705	CLID-C
m5	5-23	295405	Bacteroides fragilis YCH46	1	5	SRR8942658	CLID-C
m5	5-23	295405	Bacteroides fragilis YCH46	1	5	SRR8942649	CLID-C
m5	5-23	59201	Salmonella enterica subsp enterica	1	5	SRR2936880	CLID-C
m5	5-23	59201	Salmonella enterica subsp enterica	1	5	SRR2936878	CLID-C
m5	5-23	59201	Salmonella enterica subsp enterica	1	5	SRR7029705	CLID-C
m5	5-23	630	Yersinia enterocolitica	1	5	ERR6087955	CLID-C
m5	5-23	64320	Zika virus	1	5	SRR18318428	CLID-C
m5	5-23	670	Vibrio parahaemolyticus	1	5	SRR7885629	CLID-C
m5	5-23	76856	Fusobacterium nucleatum subsp nucleatum	1	5	SRR14663938	CLID-C
m5	5-23	817	Bacteroides fragilis	1	5	SRR8942658	CLID-C
m5	5-23	817	Bacteroides fragilis	1	5	SRR8942649	CLID-C
m5	5-23	851	Fusobacterium nucleatum	1	5	SRR14663938	CLID-C
m5	5-23	90370	Salmonella enterica subsp enterica serovar Typhi	1	5	SRR7029705	CLID-C
m5	5-23	90371	Salmonella enterica subsp enterica serovar Typhimurium	1	5	SRR2936880	CLID-C
m5	5-23	90371	Salmonella enterica subsp enterica serovar Typhimurium	1	5	SRR2936878	CLID-C
m5	5-25	28901	Salmonella enterica	1	5	SRR2936868	CLID-C
m5	5-25	28901	Salmonella enterica	1	5	SRR7029707	CLID-C
m5	5-25	295405	Bacteroides fragilis YCH46	1	5	SRR8942648	CLID-C
m5	5-25	330879	Aspergillus fumigatus Af293	1	5	SRR1594055	CLID-C
m5	5-25	59201	Salmonella enterica subsp enterica	1	5	SRR2936868	CLID-C
m5	5-25	59201	Salmonella enterica subsp enterica	1	5	SRR7029707	CLID-C
m5	5-25	64320	Zika virus	1	5	SRR18318428	CLID-C
m5	5-25	670	Vibrio parahaemolyticus	1	5	SRR7885629	CLID-C
m5	5-25	90371	Salmonella enterica subsp enterica serovar Typhimurium	1	5	SRR2936868	CLID-C
m5	5-26	10407	Hepatitis B virus	1	5	SRR19551369	CLID-C
m5	5-26	11676	Human immunodeficiency virus 1	1	5	SRR25649087	CLID-C
m5	5-26	12092	Hepatovirus A	1	5	SRR7218340	CLID-C
m5	5-26	1270	Micrococcus luteus	1	5	SRR11094022	CLID-C
m5	5-26	1270	Micrococcus luteus	1	5	SRR11094021	CLID-C
m5	5-26	1280	Staphylococcus aureus	1	5	ERR4675284	CLID-C
m5	5-26	1282	Staphylococcus epidermidis	1	5	SRR11094018	CLID-C
m5	5-26	1282	Staphylococcus epidermidis	1	5	SRR11094021	CLID-C
m5	5-26	1427374	Streptococcus agalactiae CNCTC 10 84	1	5	SRR22142615	CLID-C
m5	5-26	186538	Zaire ebolavirus	1	5	SRR6129784	CLID-C
m5	5-26	210	Helicobacter pylori	1	5	SRR2467136	CLID-C
m5	5-26	237561	Candida albicans SC5314	1	5	SRR14023826	CLID-C
m5	5-26	2594913	Corynebacterium sanguinis	1	5	SRR11093983	CLID-C
m5	5-26	28901	Salmonella enterica	1	5	SRR2936875	CLID-C
m5	5-26	28901	Salmonella enterica	1	5	SRR2936877	CLID-C
m5	5-26	29519	Borreliella garinii	1	5	ERR3367901	CLID-C
m5	5-26	295405	Bacteroides fragilis YCH46	1	5	SRR8942647	CLID-C
m5	5-26	295405	Bacteroides fragilis YCH46	1	5	SRR8942656	CLID-C
m5	5-26	295405	Bacteroides fragilis YCH46	1	5	SRR8942657	CLID-C
m5	5-26	357276	Phocaeicola dorei	1	5	SRR9092667	CLID-C
m5	5-26	59201	Salmonella enterica subsp enterica	1	5	SRR2936875	CLID-C
m5	5-26	59201	Salmonella enterica subsp enterica	1	5	SRR2936877	CLID-C
m5	5-26	64320	Zika virus	1	5	SRR18318428	CLID-C
m5	5-26	76856	Fusobacterium nucleatum subsp nucleatum	1	5	SRR14663938	CLID-C
m5	5-26	817	Bacteroides fragilis	1	5	SRR8942647	CLID-C
m5	5-26	817	Bacteroides fragilis	1	5	SRR8942656	CLID-C
m5	5-26	817	Bacteroides fragilis	1	5	SRR8942657	CLID-C
m5	5-26	862962	Bacteroides fragilis 638R	1	5	SRR8942647	CLID-C
m5	5-26	862962	Bacteroides fragilis 638R	1	5	SRR8942656	CLID-C
m5	5-26	862962	Bacteroides fragilis 638R	1	5	SRR8942657	CLID-C
m5	5-30	10376	Human gammaherpesvirus 4	1	5	SRR17584883	CLID-C
m5	5-30	10407	Hepatitis B virus	1	5	SRR19551368	CLID-C
m5	5-30	1270	Micrococcus luteus	1	5	SRR11094020	CLID-C
m5	5-30	1270	Micrococcus luteus	1	5	SRR11094019	CLID-C
m5	5-30	1282	Staphylococcus epidermidis	1	5	SRR11094019	CLID-C
m5	5-30	139	Borreliella burgdorferi	1	5	ERR3367901	CLID-C
m5	5-30	186538	Zaire ebolavirus	1	5	SRR6129784	CLID-C
m5	5-30	210	Helicobacter pylori	1	5	SRR2467137	CLID-C
m5	5-30	237561	Candida albicans SC5314	1	5	SRR14023826	CLID-C
m5	5-30	2594913	Corynebacterium sanguinis	1	5	SRR11093983	CLID-C
m5	5-30	28901	Salmonella enterica	1	5	SRR2936870	CLID-C
m5	5-30	28901	Salmonella enterica	1	5	SRR7029705	CLID-C
m5	5-30	28901	Salmonella enterica	1	5	SRR2936876	CLID-C
m5	5-30	28901	Salmonella enterica	1	5	SRR2936878	CLID-C
m5	5-30	29519	Borreliella garinii	1	5	ERR3367901	CLID-C
m5	5-30	295405	Bacteroides fragilis YCH46	1	5	SRR8942658	CLID-C
m5	5-30	295405	Bacteroides fragilis YCH46	1	5	SRR8942651	CLID-C
m5	5-30	330879	Aspergillus fumigatus Af293	1	5	SRR1594056	CLID-C
m5	5-30	562	Escherichia coli	1	5	SRR9092677	CLID-C
m5	5-30	59201	Salmonella enterica subsp enterica	1	5	SRR2936870	CLID-C
m5	5-30	59201	Salmonella enterica subsp enterica	1	5	SRR7029705	CLID-C
m5	5-30	59201	Salmonella enterica subsp enterica	1	5	SRR2936876	CLID-C
m5	5-30	59201	Salmonella enterica subsp enterica	1	5	SRR2936878	CLID-C
m5	5-30	623	Shigella flexneri	1	5	SRR2977184	CLID-C
m5	5-30	630	Yersinia enterocolitica	1	5	ERR6087953	CLID-C
m5	5-30	670	Vibrio parahaemolyticus	1	5	SRR7885629	CLID-C
m5	5-30	76856	Fusobacterium nucleatum subsp nucleatum	1	5	SRR14663938	CLID-C
m5	5-30	862962	Bacteroides fragilis 638R	1	5	SRR8942658	CLID-C
m5	5-30	862962	Bacteroides fragilis 638R	1	5	SRR8942651	CLID-C
m5	5-30	90370	Salmonella enterica subsp enterica serovar Typhi	1	5	SRR7029705	CLID-C
m5	5-30	90371	Salmonella enterica subsp enterica serovar Typhimurium	1	5	SRR2936870	CLID-C
m5	5-30	90371	Salmonella enterica subsp enterica serovar Typhimurium	1	5	SRR2936876	CLID-C
m5	5-30	90371	Salmonella enterica subsp enterica serovar Typhimurium	1	5	SRR2936878	CLID-C
m5	5-33	102684	Streptococcus infantarius	1	5	SRR11094019	CLID-C
m5	5-33	102684	Streptococcus infantarius	1	5	SRR11094021	CLID-C
m5	5-33	10376	Human gammaherpesvirus 4	1	5	SRR17584883	CLID-C
m5	5-33	10407	Hepatitis B virus	1	5	SRR19551368	CLID-C
m5	5-33	1280	Staphylococcus aureus	1	5	ERR4675284	CLID-C
m5	5-33	1282	Staphylococcus epidermidis	1	5	SRR11094019	CLID-C
m5	5-33	1282	Staphylococcus epidermidis	1	5	SRR11094021	CLID-C
m5	5-33	1351	Enterococcus faecalis	1	5	SRR13106385	CLID-C
m5	5-33	1427374	Streptococcus agalactiae CNCTC 10 84	1	5	SRR22142617	CLID-C
m5	5-33	189426	Paenibacillus odorifer	1	5	SRR11094019	CLID-C
m5	5-33	189426	Paenibacillus odorifer	1	5	SRR11094021	CLID-C
m5	5-33	210	Helicobacter pylori	1	5	SRR2467137	CLID-C
m5	5-33	237561	Candida albicans SC5314	1	5	SRR14023826	CLID-C
m5	5-33	28901	Salmonella enterica	1	5	SRR7029706	CLID-C
m5	5-33	28901	Salmonella enterica	1	5	SRR7029705	CLID-C
m5	5-33	29519	Borreliella garinii	1	5	ERR3367901	CLID-C
m5	5-33	295405	Bacteroides fragilis YCH46	1	5	SRR8942648	CLID-C
m5	5-33	295405	Bacteroides fragilis YCH46	1	5	SRR8942651	CLID-C
m5	5-33	295405	Bacteroides fragilis YCH46	1	5	SRR8942647	CLID-C
m5	5-33	357276	Phocaeicola dorei	1	5	SRR9092667	CLID-C
m5	5-33	562	Escherichia coli	1	5	SRR8942663	CLID-C
m5	5-33	59201	Salmonella enterica subsp enterica	1	5	SRR7029706	CLID-C
m5	5-33	59201	Salmonella enterica subsp enterica	1	5	SRR7029705	CLID-C
m5	5-33	623	Shigella flexneri	1	5	SRR2977185	CLID-C
m5	5-33	630	Yersinia enterocolitica	1	5	ERR6087955	CLID-C
m5	5-33	64320	Zika virus	1	5	SRR18318428	CLID-C
m5	5-33	670	Vibrio parahaemolyticus	1	5	SRR7885629	CLID-C
m5	5-33	817	Bacteroides fragilis	1	5	SRR8942648	CLID-C
m5	5-33	817	Bacteroides fragilis	1	5	SRR8942651	CLID-C
m5	5-33	817	Bacteroides fragilis	1	5	SRR8942647	CLID-C
m5	5-33	851	Fusobacterium nucleatum	1	5	SRR23116717	CLID-C
m5	5-33	862962	Bacteroides fragilis 638R	1	5	SRR8942648	CLID-C
m5	5-33	862962	Bacteroides fragilis 638R	1	5	SRR8942651	CLID-C
m5	5-33	862962	Bacteroides fragilis 638R	1	5	SRR8942647	CLID-C
m5	5-33	90370	Salmonella enterica subsp enterica serovar Typhi	1	5	SRR7029706	CLID-C
m5	5-33	90370	Salmonella enterica subsp enterica serovar Typhi	1	5	SRR7029705	CLID-C
m5	5-34	102684	Streptococcus infantarius	1	5	SRR11094019	CLID-C
m5	5-34	102684	Streptococcus infantarius	1	5	SRR11094023	CLID-C
m5	5-34	1282	Staphylococcus epidermidis	1	5	SRR11094019	CLID-C
m5	5-34	1282	Staphylococcus epidermidis	1	5	SRR11094023	CLID-C
m5	5-34	139	Borreliella burgdorferi	1	5	SRR12091639	CLID-C
m5	5-34	186538	Zaire ebolavirus	1	5	SRR6129784	CLID-C
m5	5-34	28901	Salmonella enterica	1	5	SRR7029707	CLID-C
m5	5-34	28901	Salmonella enterica	1	5	SRR2980081	CLID-C
m5	5-34	28901	Salmonella enterica	1	5	SRR2936874	CLID-C
m5	5-34	28901	Salmonella enterica	1	5	SRR2936875	CLID-C
m5	5-34	330879	Aspergillus fumigatus Af293	1	5	SRR1594052	CLID-C
m5	5-34	357276	Phocaeicola dorei	1	5	SRR9092667	CLID-C
m5	5-34	562	Escherichia coli	1	5	SRR9092679	CLID-C
m5	5-34	59201	Salmonella enterica subsp enterica	1	5	SRR7029707	CLID-C
m5	5-34	59201	Salmonella enterica subsp enterica	1	5	SRR2936874	CLID-C
m5	5-34	59201	Salmonella enterica subsp enterica	1	5	SRR2936875	CLID-C
m5	5-34	623	Shigella flexneri	1	5	SRR2977184	CLID-C
m5	5-34	670	Vibrio parahaemolyticus	1	5	SRR7885629	CLID-C
m5	5-34	76856	Fusobacterium nucleatum subsp nucleatum	1	5	SRR14663938	CLID-C
m5	5-34	817	Bacteroides fragilis	1	5	SRR8942652	CLID-C
m5	5-34	817	Bacteroides fragilis	1	5	SRR8942650	CLID-C
m5	5-34	90370	Salmonella enterica subsp enterica serovar Typhi	1	5	SRR7029707	CLID-C
m5	5-34	90371	Salmonella enterica subsp enterica serovar Typhimurium	1	5	SRR2936874	CLID-C
m5	5-34	90371	Salmonella enterica subsp enterica serovar Typhimurium	1	5	SRR2936875	CLID-C
m5	5-36	1280	Staphylococcus aureus	1	5	ERR4675289	CLID-C
m5	5-36	139	Borreliella burgdorferi	1	5	ERR3367901	CLID-C
m5	5-36	28901	Salmonella enterica	1	5	SRR2936880	CLID-C
m5	5-36	28901	Salmonella enterica	1	5	SRR2936879	CLID-C
m5	5-36	28901	Salmonella enterica	1	5	SRR2936875	CLID-C
m5	5-36	59201	Salmonella enterica subsp enterica	1	5	SRR2936880	CLID-C
m5	5-36	59201	Salmonella enterica subsp enterica	1	5	SRR2936879	CLID-C
m5	5-36	59201	Salmonella enterica subsp enterica	1	5	SRR2936875	CLID-C
m5	5-36	76856	Fusobacterium nucleatum subsp nucleatum	1	5	SRR23116717	CLID-C
m5	5-36	76856	Fusobacterium nucleatum subsp nucleatum	1	5	SRR14663938	CLID-C
m5	5-36	851	Fusobacterium nucleatum	1	5	SRR23116717	CLID-C
m5	5-36	851	Fusobacterium nucleatum	1	5	SRR14663938	CLID-C
m5	5-36	90371	Salmonella enterica subsp enterica serovar Typhimurium	1	5	SRR2936880	CLID-C
m5	5-36	90371	Salmonella enterica subsp enterica serovar Typhimurium	1	5	SRR2936879	CLID-C
m5	5-36	90371	Salmonella enterica subsp enterica serovar Typhimurium	1	5	SRR2936875	CLID-C
m5	5-37	10407	Hepatitis B virus	1	5	SRR19551369	CLID-C
m5	5-37	11676	Human immunodeficiency virus 1	1	5	SRR25649082	CLID-C
m5	5-37	1351	Enterococcus faecalis	1	5	SRR13106388	CLID-C
m5	5-37	210	Helicobacter pylori	1	5	SRR2467135	CLID-C
m5	5-37	295405	Bacteroides fragilis YCH46	1	5	SRR8942655	CLID-C
m5	5-37	630	Yersinia enterocolitica	1	5	ERR6087956	CLID-C
m5	5-37	851	Fusobacterium nucleatum	1	5	SRR23116717	CLID-C
m5	5-39	10376	Human gammaherpesvirus 4	1	5	SRR17584883	CLID-C
m5	5-39	11676	Human immunodeficiency virus 1	1	5	SRR25649086	CLID-C
m5	5-39	1280	Staphylococcus aureus	1	5	ERR4675285	CLID-C
m5	5-39	1311	Streptococcus agalactiae	1	5	SRR22142615	CLID-C
m5	5-39	1351	Enterococcus faecalis	1	5	SRR13106409	CLID-C
m5	5-39	139	Borreliella burgdorferi	1	5	SRR12091639	CLID-C
m5	5-39	186538	Zaire ebolavirus	1	5	SRR6129784	CLID-C
m5	5-39	210	Helicobacter pylori	1	5	SRR2467137	CLID-C
m5	5-39	64320	Zika virus	1	5	SRR18318428	CLID-C
m5	5-39	670	Vibrio parahaemolyticus	1	5	SRR7885629	CLID-C
m5	5-39	76856	Fusobacterium nucleatum subsp nucleatum	1	5	SRR14663938	CLID-C
m5	5-39	851	Fusobacterium nucleatum	1	5	SRR14663938	CLID-C
m5	5-39	862962	Bacteroides fragilis 638R	1	5	SRR8942656	CLID-C
m5	5-39	90370	Salmonella enterica subsp enterica serovar Typhi	1	5	SRR7029707	CLID-C
m5	5-40	102684	Streptococcus infantarius	1	5	SRR11094021	CLID-C
m5	5-40	102684	Streptococcus infantarius	1	5	SRR11094023	CLID-C
m5	5-40	10376	Human gammaherpesvirus 4	1	5	SRR17584883	CLID-C
m5	5-40	11676	Human immunodeficiency virus 1	1	5	SRR25649081	CLID-C
m5	5-40	12475	Hepatitis delta virus	1	5	SRR19551368	CLID-C
m5	5-40	1270	Micrococcus luteus	1	5	SRR11094021	CLID-C
m5	5-40	1270	Micrococcus luteus	1	5	SRR11093994	CLID-C
m5	5-40	1270	Micrococcus luteus	1	5	SRR11094023	CLID-C
m5	5-40	1270	Micrococcus luteus	1	5	SRR11094020	CLID-C
m5	5-40	1280	Staphylococcus aureus	1	5	SRR17484478	CLID-C
m5	5-40	1282	Staphylococcus epidermidis	1	5	SRR11094018	CLID-C
m5	5-40	1282	Staphylococcus epidermidis	1	5	SRR11094021	CLID-C
m5	5-40	1282	Staphylococcus epidermidis	1	5	SRR11094023	CLID-C
m5	5-40	1311	Streptococcus agalactiae	1	5	SRR18045307	CLID-C
m5	5-40	1351	Enterococcus faecalis	1	5	SRR13106384	CLID-C
m5	5-40	1427374	Streptococcus agalactiae CNCTC 10 84	1	5	SRR18045307	CLID-C
m5	5-40	186538	Zaire ebolavirus	1	5	SRR6129784	CLID-C
m5	5-40	210	Helicobacter pylori	1	5	SRR2467137	CLID-C
m5	5-40	2594913	Corynebacterium sanguinis	1	5	SRR11093983	CLID-C
m5	5-40	28901	Salmonella enterica	1	5	SRR2936879	CLID-C
m5	5-40	562	Escherichia coli	1	5	SRR8942665	CLID-C
m5	5-40	59201	Salmonella enterica subsp enterica	1	5	SRR2936879	CLID-C
m5	5-40	630	Yersinia enterocolitica	1	5	ERR6087955	CLID-C
m5	5-40	64320	Zika virus	1	5	SRR18318428	CLID-C
m5	5-40	76856	Fusobacterium nucleatum subsp nucleatum	1	5	SRR14663938	CLID-C
m5	5-40	817	Bacteroides fragilis	1	5	SRR8942656	CLID-C
m5	5-40	817	Bacteroides fragilis	1	5	SRR8942650	CLID-C
m5	5-40	851	Fusobacterium nucleatum	1	5	SRR14663938	CLID-C
m5	5-40	862962	Bacteroides fragilis 638R	1	5	SRR8942656	CLID-C
m5	5-40	862962	Bacteroides fragilis 638R	1	5	SRR8942650	CLID-C
m5	5-40	90371	Salmonella enterica subsp enterica serovar Typhimurium	1	5	SRR2936879	CLID-C
m5	5-42	210	Helicobacter pylori	1	5	SRR2467136	CLID-C
m5	5-42	29519	Borreliella garinii	1	5	ERR3367901	CLID-C
m5	5-42	295405	Bacteroides fragilis YCH46	1	5	SRR8942648	CLID-C
m5	5-43	10376	Human gammaherpesvirus 4	1	5	SRR17584883	CLID-C
m5	5-43	1280	Staphylococcus aureus	1	5	SRR17484478	CLID-C
m5	5-43	1282	Staphylococcus epidermidis	1	5	SRR11094019	CLID-C
m5	5-43	1311	Streptococcus agalactiae	1	5	SRR22142617	CLID-C
m5	5-43	1311	Streptococcus agalactiae	1	5	SRR22142614	CLID-C
m5	5-43	1427374	Streptococcus agalactiae CNCTC 10 84	1	5	SRR22142617	CLID-C
m5	5-43	1427374	Streptococcus agalactiae CNCTC 10 84	1	5	SRR22142614	CLID-C
m5	5-43	186538	Zaire ebolavirus	1	5	SRR6129784	CLID-C
m5	5-43	210	Helicobacter pylori	1	5	SRR2467136	CLID-C
m5	5-43	237561	Candida albicans SC5314	1	5	SRR14023826	CLID-C
m5	5-43	817	Bacteroides fragilis	1	5	SRR8942652	CLID-C
m5	5-44	10376	Human gammaherpesvirus 4	1	5	SRR17584883	CLID-C
m5	5-44	12092	Hepatovirus A	1	5	SRR7218340	CLID-C
m5	5-44	12475	Hepatitis delta virus	1	5	SRR19551368	CLID-C
m5	5-44	1282	Staphylococcus epidermidis	1	5	SRR11094021	CLID-C
m5	5-44	1282	Staphylococcus epidermidis	1	5	SRR11094018	CLID-C
m5	5-44	1311	Streptococcus agalactiae	1	5	SRR22142616	CLID-C
m5	5-44	1351	Enterococcus faecalis	1	5	SRR13106389	CLID-C
m5	5-44	210	Helicobacter pylori	1	5	SRR2467137	CLID-C
m5	5-44	237561	Candida albicans SC5314	1	5	SRR14023826	CLID-C
m5	5-44	29519	Borreliella garinii	1	5	ERR3367901	CLID-C
m5	5-44	330879	Aspergillus fumigatus Af293	1	5	SRR1594053	CLID-C
m5	5-44	357276	Phocaeicola dorei	1	5	SRR9092667	CLID-C
m5	5-44	562	Escherichia coli	1	5	SRR9092679	CLID-C
m5	5-44	59201	Salmonella enterica subsp enterica	1	5	SRR2936876	CLID-C
m5	5-44	59201	Salmonella enterica subsp enterica	1	5	SRR7029707	CLID-C
m5	5-44	59201	Salmonella enterica subsp enterica	1	5	SRR7029705	CLID-C
m5	5-44	623	Shigella flexneri	1	5	SRR2977186	CLID-C
m5	5-44	670	Vibrio parahaemolyticus	1	5	SRR7885629	CLID-C
m5	5-44	76856	Fusobacterium nucleatum subsp nucleatum	1	5	SRR14663938	CLID-C
m5	5-44	851	Fusobacterium nucleatum	1	5	SRR14663938	CLID-C
m5	5-44	862962	Bacteroides fragilis 638R	1	5	SRR8942648	CLID-C
m5	5-44	90370	Salmonella enterica subsp enterica serovar Typhi	1	5	SRR7029707	CLID-C
m5	5-44	90370	Salmonella enterica subsp enterica serovar Typhi	1	5	SRR7029705	CLID-C
m5	5-44	90371	Salmonella enterica subsp enterica serovar Typhimurium	1	5	SRR2936876	CLID-C
m5	5-45	1282	Staphylococcus epidermidis	1	5	SRR11094018	CLID-C
m5	5-45	64320	Zika virus	1	5	SRR18318428	CLID-C
m5	5-45	76856	Fusobacterium nucleatum subsp nucleatum	1	5	SRR14663938	CLID-C
m5	5-46	102684	Streptococcus infantarius	1	5	SRR11094010	CLID-C
m5	5-46	102684	Streptococcus infantarius	1	5	SRR11094019	CLID-C
m5	5-46	102684	Streptococcus infantarius	1	5	SRR11094022	CLID-C
m5	5-46	102684	Streptococcus infantarius	1	5	SRR11094023	CLID-C
m5	5-46	10376	Human gammaherpesvirus 4	1	5	SRR17584883	CLID-C
m5	5-46	10407	Hepatitis B virus	1	5	SRR19551369	CLID-C
m5	5-46	11676	Human immunodeficiency virus 1	1	5	SRR25649077	CLID-C
m5	5-46	1270	Micrococcus luteus	1	5	SRR11094019	CLID-C
m5	5-46	1270	Micrococcus luteus	1	5	SRR11094020	CLID-C
m5	5-46	1270	Micrococcus luteus	1	5	SRR11094022	CLID-C
m5	5-46	1270	Micrococcus luteus	1	5	SRR11094023	CLID-C
m5	5-46	1280	Staphylococcus aureus	1	5	ERR4675290	CLID-C
m5	5-46	1282	Staphylococcus epidermidis	1	5	SRR11094019	CLID-C
m5	5-46	1282	Staphylococcus epidermidis	1	5	SRR11094023	CLID-C
m5	5-46	1311	Streptococcus agalactiae	1	5	SRR22142616	CLID-C
m5	5-46	1351	Enterococcus faecalis	1	5	SRR13106389	CLID-C
m5	5-46	139	Borreliella burgdorferi	1	5	SRR12091639	CLID-C
m5	5-46	139	Borreliella burgdorferi	1	5	ERR3367901	CLID-C
m5	5-46	186538	Zaire ebolavirus	1	5	SRR6129784	CLID-C
m5	5-46	210	Helicobacter pylori	1	5	SRR2467137	CLID-C
m5	5-46	237561	Candida albicans SC5314	1	5	SRR14023826	CLID-C
m5	5-46	2594913	Corynebacterium sanguinis	1	5	SRR11093983	CLID-C
m5	5-46	28901	Salmonella enterica	1	5	SRR7029709	CLID-C
[truncated: 118 more rows]

## Sheet: WGS-C
sample	original_sample	source	fold	data_type
f1-1	ERR2230122	gut	1	WGS
f1-1	ERR2221323	gut	1	WGS
f1-1	ERR2221330	gut	1	WGS
f1-1	ERR2221158	gut	1	WGS
f1-1	ERR1204060	gut	1	WGS
f1-1	ERR2230076	gut	1	WGS
f1-1	ERR2230137	gut	1	WGS
f1-1	ERR2230108	gut	1	WGS
f1-1	ERR2221277	gut	1	WGS
f1-1	ERR2221149	gut	1	WGS
f1-1	ERR2230134	gut	1	WGS
f1-1	ERR1203951	gut	1	WGS
f1-1	ERR2230096	gut	1	WGS
f1-1	ERR2230143	gut	1	WGS
f1-1	ERR1203953	gut	1	WGS
f1-1	ERR2221372	gut	1	WGS
f1-1	ERR2221316	gut	1	WGS
f1-1	ERR2221209	gut	1	WGS
f1-1	ERR1204067	gut	1	WGS
f1-1	ERR2221409	gut	1	WGS
f1-1	ERR2221337	gut	1	WGS
f1-1	ERR2230062	gut	1	WGS
f1-1	ERR1204063	gut	1	WGS
f1-1	ERR1203952	gut	1	WGS
f1-1	ERR2221112	gut	1	WGS
f1-1	ERR2221163	gut	1	WGS
f1-1	ERR2221329	gut	1	WGS
f1-1	ERR2221273	gut	1	WGS
f1-1	ERR2221247	gut	1	WGS
f1-1	ERR2230121	gut	1	WGS
f1-1	ERR2221263	gut	1	WGS
f1-1	ERR2221122	gut	1	WGS
f1-1	ERR2221108	gut	1	WGS
f1-1	ERR2221365	gut	1	WGS
f1-1	ERR171272	gut	1	WGS
f1-1	ERR2221248	gut	1	WGS
f1-1	ERR2221320	gut	1	WGS
f1-1	ERR2230059	gut	1	WGS
f1-1	ERR1203931	gut	1	WGS
f1-1	ERR171273	gut	1	WGS
f1-1	ERR2221185	gut	1	WGS
f1-1	ERR1203941	gut	1	WGS
f1-1	ERR2221332	gut	1	WGS
f1-1	ERR2221111	gut	1	WGS
f1-1	ERR2221270	gut	1	WGS
f1-1	ERR2221123	gut	1	WGS
f1-1	ERR2221135	gut	1	WGS
f1-1	ERR2221222	gut	1	WGS
f1-1	ERR2230050	gut	1	WGS
f1-1	ERR2221345	gut	1	WGS
f1-1	ERR2221205	gut	1	WGS
f1-1	ERR2221140	gut	1	WGS
f1-1	ERR1203925	gut	1	WGS
f1-1	ERR2221133	gut	1	WGS
f1-1	ERR1204036	gut	1	WGS
f1-1	ERR2221233	gut	1	WGS
f1-1	ERR2221367	gut	1	WGS
f1-1	ERR2221307	gut	1	WGS
f1-1	ERR171269	gut	1	WGS
f1-1	ERR2230135	gut	1	WGS
f1-1	ERR2230090	gut	1	WGS
f1-1	ERR2221407	gut	1	WGS
f1-1	ERR2221268	gut	1	WGS
f1-1	ERR2221380	gut	1	WGS
f1-1	ERR1203961	gut	1	WGS
f1-1	ERR2230123	gut	1	WGS
f1-1	ERR2221342	gut	1	WGS
f1-1	ERR1204039	gut	1	WGS
f1-1	ERR2221126	gut	1	WGS
f1-1	ERR2230161	gut	1	WGS
f1-1	ERR2221339	gut	1	WGS
f1-1	ERR2221265	gut	1	WGS
f1-1	ERR171282	gut	1	WGS
f1-1	ERR1203945	gut	1	WGS
f1-1	ERR2221336	gut	1	WGS
f1-1	ERR2221346	gut	1	WGS
f1-1	ERR2230066	gut	1	WGS
f1-1	ERR1204040	gut	1	WGS
f1-1	ERR1204057	gut	1	WGS
f1-1	ERR2221304	gut	1	WGS
f1-1	ERR2221406	gut	1	WGS
f1-1	ERR2221168	gut	1	WGS
f1-1	ERR2221197	gut	1	WGS
f1-1	ERR2221219	gut	1	WGS
f1-1	ERR1203946	gut	1	WGS
f1-1	ERR2221154	gut	1	WGS
f1-1	ERR2221343	gut	1	WGS
f1-1	ERR2221145	gut	1	WGS
f1-1	ERR2230153	gut	1	WGS
f1-1	ERR2221245	gut	1	WGS
f1-1	ERR2221376	gut	1	WGS
f1-1	ERR2221239	gut	1	WGS
f1-1	ERR2221352	gut	1	WGS
f1-1	ERR2221377	gut	1	WGS
f1-1	ERR1204069	gut	1	WGS
f1-1	ERR2221398	gut	1	WGS
f1-1	ERR2221291	gut	1	WGS
f1-1	ERR2221124	gut	1	WGS
f1-1	ERR2221105	gut	1	WGS
f1-1	ERR2230068	gut	1	WGS
f1-1	ERR2230065	gut	1	WGS
f1-1	ERR2221373	gut	1	WGS
f1-1	ERR2221174	gut	1	WGS
f1-1	ERR1203959	gut	1	WGS
f1-1	ERR2230070	gut	1	WGS
f1-1	ERR2230077	gut	1	WGS
f1-1	ERR2221157	gut	1	WGS
f1-1	ERR2221276	gut	1	WGS
f1-1	ERR2221264	gut	1	WGS
f1-1	ERR2221104	gut	1	WGS
f1-1	ERR2221221	gut	1	WGS
f1-1	ERR2221096	gut	1	WGS
f1-1	ERR2221410	gut	1	WGS
f1-1	ERR2221170	gut	1	WGS
f1-1	ERR2230156	gut	1	WGS
f1-1	ERR1204066	gut	1	WGS
f1-1	ERR2230104	gut	1	WGS
f1-1	ERR2221223	gut	1	WGS
f1-1	ERR171255	gut	1	WGS
f1-1	ERR2221255	gut	1	WGS
f1-1	ERR2221396	gut	1	WGS
f1-1	ERR2221408	gut	1	WGS
f1-1	ERR1203968	gut	1	WGS
f1-1	ERR2221271	gut	1	WGS
f1-1	ERR2230054	gut	1	WGS
f1-1	ERR2230085	gut	1	WGS
f1-1	ERR2221348	gut	1	WGS
f1-1	ERR2230144	gut	1	WGS
f1-1	ERR2221280	gut	1	WGS
f1-1	ERR2221217	gut	1	WGS
f1-1	ERR2221129	gut	1	WGS
f1-1	ERR2230063	gut	1	WGS
f1-1	ERR171266	gut	1	WGS
f1-1	ERR1204055	gut	1	WGS
f1-1	ERR2221117	gut	1	WGS
f1-1	ERR2221374	gut	1	WGS
f1-1	ERR2221322	gut	1	WGS
f1-1	ERR2221388	gut	1	WGS
f1-1	ERR1204038	gut	1	WGS
f1-1	ERR2221269	gut	1	WGS
f1-1	ERR2221228	gut	1	WGS
f1-1	ERR2221331	gut	1	WGS
f1-1	ERR2221285	gut	1	WGS
f1-1	ERR2221195	gut	1	WGS
f1-1	ERR1203969	gut	1	WGS
f1-1	ERR2230078	gut	1	WGS
f1-1	ERR2221287	gut	1	WGS
f1-1	ERR2221127	gut	1	WGS
f1-1	ERR2221150	gut	1	WGS
f1-1	ERR2230117	gut	1	WGS
f1-1	ERR2221335	gut	1	WGS
f1-1	ERR2230155	gut	1	WGS
f1-1	ERR2221240	gut	1	WGS
f1-1	ERR2221187	gut	1	WGS
f1-1	ERR2221278	gut	1	WGS
f1-1	ERR2230100	gut	1	WGS
f1-1	ERR2221397	gut	1	WGS
f1-1	ERR2221230	gut	1	WGS
f1-1	ERR1203932	gut	1	WGS
f1-1	ERR171281	gut	1	WGS
f1-1	ERR2221143	gut	1	WGS
f1-1	ERR2221390	gut	1	WGS
f1-1	ERR2221100	gut	1	WGS
f1-1	ERR2230055	gut	1	WGS
f1-1	ERR2221132	gut	1	WGS
f1-1	ERR2221357	gut	1	WGS
f1-1	ERR2221327	gut	1	WGS
f1-1	ERR2221399	gut	1	WGS
f1-1	ERR1204042	gut	1	WGS
f1-1	ERR2230105	gut	1	WGS
f1-1	ERR2230114	gut	1	WGS
f1-1	ERR1203955	gut	1	WGS
f1-1	ERR1203947	gut	1	WGS
f1-1	ERR2221261	gut	1	WGS
f1-1	ERR2221213	gut	1	WGS
f1-1	ERR2221347	gut	1	WGS
f1-1	ERR2221166	gut	1	WGS
f1-1	ERR2221356	gut	1	WGS
f1-1	ERR2221254	gut	1	WGS
f1-1	ERR2230061	gut	1	WGS
f1-1	ERR1203963	gut	1	WGS
f1-1	ERR2221333	gut	1	WGS
f1-1	ERR2221125	gut	1	WGS
f1-1	ERR2221138	gut	1	WGS
f1-1	ERR2221349	gut	1	WGS
f1-1	ERR2221244	gut	1	WGS
f1-1	ERR2221128	gut	1	WGS
f1-1	ERR1204052	gut	1	WGS
f1-1	ERR2221401	gut	1	WGS
f1-1	ERR1203965	gut	1	WGS
f1-1	ERR2221167	gut	1	WGS
f1-1	ERR2230138	gut	1	WGS
f1-1	ERR2221189	gut	1	WGS
f1-1	ERR1204051	gut	1	WGS
f1-1	ERR1204045	gut	1	WGS
f1-1	ERR2221350	gut	1	WGS
f1-1	ERR171267	gut	1	WGS
f1-1	ERR2230154	gut	1	WGS
f1-1	ERR2230103	gut	1	WGS
f1-1	ERR1204024	gut	1	WGS
f1-1	ERR2230132	gut	1	WGS
f1-1	ERR2221296	gut	1	WGS
f1-1	ERR2221234	gut	1	WGS
f1-1	ERR2221318	gut	1	WGS
f1-1	ERR2221194	gut	1	WGS
f1-1	ERR2221315	gut	1	WGS
f1-1	ERR2221313	gut	1	WGS
f1-1	ERR2221204	gut	1	WGS
f1-1	ERR2230165	gut	1	WGS
f1-1	ERR2230141	gut	1	WGS
f1-1	ERR2230089	gut	1	WGS
f1-1	ERR2230099	gut	1	WGS
f1-1	ERR2221237	gut	1	WGS
f1-1	ERR1203923	gut	1	WGS
f1-1	ERR2221288	gut	1	WGS
f1-1	ERR2221290	gut	1	WGS
f1-1	ERR2221227	gut	1	WGS
f1-1	ERR2230116	gut	1	WGS
f1-1	ERR2221121	gut	1	WGS
f1-1	ERR2221153	gut	1	WGS
f1-1	ERR2221099	gut	1	WGS
f1-1	ERR2221131	gut	1	WGS
f1-1	ERR2221338	gut	1	WGS
f1-1	ERR2221321	gut	1	WGS
f1-1	ERR2221241	gut	1	WGS
f1-1	ERR2221258	gut	1	WGS
f1-1	ERR2230092	gut	1	WGS
f1-1	ERR2230107	gut	1	WGS
f1-1	ERR2221381	gut	1	WGS
f1-1	ERR2230130	gut	1	WGS
f1-1	ERR2221366	gut	1	WGS
f1-1	ERR2221116	gut	1	WGS
f1-1	ERR2221314	gut	1	WGS
f1-1	ERR2230146	gut	1	WGS
f1-1	ERR2230119	gut	1	WGS
f1-1	ERR2221210	gut	1	WGS
f1-1	ERR1204058	gut	1	WGS
f1-1	ERR2221103	gut	1	WGS
f1-1	ERR2230087	gut	1	WGS
f1-1	ERR2230152	gut	1	WGS
f1-1	ERR2230120	gut	1	WGS
f1-1	ERR2221214	gut	1	WGS
f1-1	ERR2221308	gut	1	WGS
f1-1	ERR2221183	gut	1	WGS
f1-1	ERR2230111	gut	1	WGS
f1-1	ERR2221317	gut	1	WGS
f1-1	ERR2221162	gut	1	WGS
f1-1	ERR2230098	gut	1	WGS
f1-1	ERR2221354	gut	1	WGS
f1-1	ERR2221341	gut	1	WGS
f1-1	ERR2230049	gut	1	WGS
f1-1	ERR1203957	gut	1	WGS
f1-1	ERR2230079	gut	1	WGS
f1-1	ERR1203950	gut	1	WGS
f1-1	ERR2230115	gut	1	WGS
f1-1	ERR2230101	gut	1	WGS
f1-1	ERR2221289	gut	1	WGS
f1-1	ERR1203922	gut	1	WGS
f1-1	ERR171258	gut	1	WGS
f1-1	ERR2230091	gut	1	WGS
f1-1	ERR2230125	gut	1	WGS
f1-1	ERR2230064	gut	1	WGS
f1-1	ERR2230058	gut	1	WGS
f1-1	ERR2221176	gut	1	WGS
f1-1	ERR2221391	gut	1	WGS
f1-1	ERR2230128	gut	1	WGS
f1-1	ERR2221392	gut	1	WGS
f1-1	ERR171283	gut	1	WGS
f1-1	ERR1203962	gut	1	WGS
f1-1	ERR2221260	gut	1	WGS
f1-2	ERR2221112	gut	1	WGS
f1-2	ERR2221343	gut	1	WGS
f1-2	ERR1203941	gut	1	WGS
f1-2	ERR1204066	gut	1	WGS
f1-2	ERR2221318	gut	1	WGS
f1-2	ERR2221342	gut	1	WGS
f1-2	ERR1204024	gut	1	WGS
f1-2	ERR2221352	gut	1	WGS
f1-2	ERR1204067	gut	1	WGS
f1-2	ERR2230089	gut	1	WGS
f1-2	ERR2221135	gut	1	WGS
f1-2	ERR1204038	gut	1	WGS
f1-2	ERR2221270	gut	1	WGS
f1-2	ERR2230058	gut	1	WGS
f1-2	ERR2221167	gut	1	WGS
f1-2	ERR2221153	gut	1	WGS
f1-2	ERR2221377	gut	1	WGS
f1-2	ERR2221183	gut	1	WGS
f1-2	ERR1204052	gut	1	WGS
f1-2	ERR2221222	gut	1	WGS
f1-2	ERR2221255	gut	1	WGS
f1-2	ERR2221163	gut	1	WGS
f1-2	ERR2230070	gut	1	WGS
f1-2	ERR2230092	gut	1	WGS
f1-2	ERR1203947	gut	1	WGS
f1-2	ERR2230123	gut	1	WGS
f1-2	ERR2230055	gut	1	WGS
f1-2	ERR2230104	gut	1	WGS
f1-2	ERR2221099	gut	1	WGS
f1-2	ERR2230107	gut	1	WGS
f1-2	ERR2221233	gut	1	WGS
f1-2	ERR1203925	gut	1	WGS
f1-2	ERR2230115	gut	1	WGS
f1-2	ERR2230062	gut	1	WGS
f1-2	ERR2230108	gut	1	WGS
f1-2	ERR2221313	gut	1	WGS
f1-2	ERR2221145	gut	1	WGS
f1-2	ERR1203945	gut	1	WGS
f1-2	ERR2221176	gut	1	WGS
f1-2	ERR1204060	gut	1	WGS
f1-2	ERR2221278	gut	1	WGS
f1-2	ERR2221149	gut	1	WGS
f1-2	ERR2230114	gut	1	WGS
f1-2	ERR2230143	gut	1	WGS
f1-2	ERR171267	gut	1	WGS
f1-2	ERR2221374	gut	1	WGS
f1-2	ERR2221258	gut	1	WGS
f1-2	ERR2230122	gut	1	WGS
f1-2	ERR2230154	gut	1	WGS
f1-2	ERR2221226	gut	1	WGS
f1-2	ERR2230087	gut	1	WGS
f1-2	ERR2221398	gut	1	WGS
f1-2	ERR2230152	gut	1	WGS
f1-2	ERR2221366	gut	1	WGS
f1-2	ERR2221131	gut	1	WGS
f1-2	ERR1204051	gut	1	WGS
f1-2	ERR2221373	gut	1	WGS
f1-2	ERR2221341	gut	1	WGS
f1-2	ERR2221170	gut	1	WGS
f1-2	ERR2221197	gut	1	WGS
f1-2	ERR2221138	gut	1	WGS
f1-2	ERR2221372	gut	1	WGS
f1-2	ERR2221162	gut	1	WGS
f1-2	ERR2221357	gut	1	WGS
f1-2	ERR1203950	gut	1	WGS
f1-2	ERR2221346	gut	1	WGS
f1-2	ERR2221103	gut	1	WGS
f1-2	ERR1203969	gut	1	WGS
f1-2	ERR2221235	gut	1	WGS
f1-2	ERR2230153	gut	1	WGS
f1-2	ERR2230085	gut	1	WGS
f1-2	ERR2221268	gut	1	WGS
f1-2	ERR2230091	gut	1	WGS
f1-2	ERR2221287	gut	1	WGS
f1-2	ERR2221214	gut	1	WGS
f1-2	ERR2221133	gut	1	WGS
f1-2	ERR2230156	gut	1	WGS
f1-2	ERR2221316	gut	1	WGS
f1-2	ERR2221148	gut	1	WGS
f1-2	ERR2221376	gut	1	WGS
f1-2	ERR2221288	gut	1	WGS
f1-2	ERR2221296	gut	1	WGS
f1-2	ERR2221327	gut	1	WGS
f1-2	ERR2221380	gut	1	WGS
f1-2	ERR171273	gut	1	WGS
f1-2	ERR2221339	gut	1	WGS
f1-2	ERR1204057	gut	1	WGS
f1-2	ERR2230090	gut	1	WGS
f1-2	ERR1203922	gut	1	WGS
f1-2	ERR2221213	gut	1	WGS
f1-2	ERR2221101	gut	1	WGS
f1-2	ERR2221254	gut	1	WGS
f1-2	ERR171283	gut	1	WGS
f1-2	ERR2221269	gut	1	WGS
f1-2	ERR2230116	gut	1	WGS
f1-2	ERR2221365	gut	1	WGS
f1-2	ERR2221234	gut	1	WGS
f1-2	ERR2230079	gut	1	WGS
f1-2	ERR2221116	gut	1	WGS
f1-3	ERR2221315	gut	1	WGS
f1-3	ERR2230111	gut	1	WGS
f1-3	ERR2230055	gut	1	WGS
f1-3	ERR2221129	gut	1	WGS
f1-3	ERR2221223	gut	1	WGS
f1-3	ERR2230146	gut	1	WGS
f1-3	ERR171272	gut	1	WGS
f1-3	ERR171282	gut	1	WGS
f1-3	ERR2221150	gut	1	WGS
f1-3	ERR2221398	gut	1	WGS
f1-3	ERR2221346	gut	1	WGS
f1-3	ERR2230076	gut	1	WGS
f1-3	ERR2221187	gut	1	WGS
f1-3	ERR2221170	gut	1	WGS
f1-3	ERR2221183	gut	1	WGS
f1-3	ERR2221158	gut	1	WGS
f1-3	ERR2221285	gut	1	WGS
f1-3	ERR2230155	gut	1	WGS
f1-3	ERR1203951	gut	1	WGS
f1-3	ERR2221290	gut	1	WGS
f1-3	ERR2221219	gut	1	WGS
f1-3	ERR2221247	gut	1	WGS
f1-3	ERR2221100	gut	1	WGS
f1-3	ERR2221342	gut	1	WGS
f1-3	ERR2221322	gut	1	WGS
f1-3	ERR2221195	gut	1	WGS
f1-3	ERR2221248	gut	1	WGS
f1-3	ERR2221307	gut	1	WGS
f1-3	ERR2221276	gut	1	WGS
f1-3	ERR2230137	gut	1	WGS
f1-3	ERR2221280	gut	1	WGS
f1-3	ERR171273	gut	1	WGS
f1-3	ERR2221365	gut	1	WGS
f1-3	ERR2230141	gut	1	WGS
f1-3	ERR2230130	gut	1	WGS
f1-3	ERR2221185	gut	1	WGS
f1-3	ERR2230049	gut	1	WGS
f1-3	ERR2221167	gut	1	WGS
f1-3	ERR2230065	gut	1	WGS
f1-3	ERR2230089	gut	1	WGS
f1-3	ERR2230100	gut	1	WGS
f1-3	ERR2230070	gut	1	WGS
f1-3	ERR2221125	gut	1	WGS
f1-3	ERR2221163	gut	1	WGS
f1-3	ERR2221154	gut	1	WGS
f1-3	ERR2221332	gut	1	WGS
f1-3	ERR2221366	gut	1	WGS
f1-3	ERR2221126	gut	1	WGS
f1-3	ERR2230161	gut	1	WGS
f1-3	ERR2221288	gut	1	WGS
f1-3	ERR2221273	gut	1	WGS
f1-3	ERR2230128	gut	1	WGS
f1-3	ERR2230165	gut	1	WGS
f1-3	ERR2230066	gut	1	WGS
f1-3	ERR2221350	gut	1	WGS
f1-3	ERR2221408	gut	1	WGS
f1-3	ERR171267	gut	1	WGS
f1-3	ERR2230079	gut	1	WGS
f1-3	ERR2221264	gut	1	WGS
f1-3	ERR2221320	gut	1	WGS
f1-3	ERR1204036	gut	1	WGS
f1-3	ERR2221131	gut	1	WGS
f1-3	ERR2230154	gut	1	WGS
f1-3	ERR2221296	gut	1	WGS
f1-3	ERR2221254	gut	1	WGS
f1-3	ERR2230103	gut	1	WGS
f1-3	ERR2221227	gut	1	WGS
f1-3	ERR1203932	gut	1	WGS
f1-3	ERR2230087	gut	1	WGS
f1-3	ERR2221143	gut	1	WGS
f1-3	ERR2230054	gut	1	WGS
f1-3	ERR2230138	gut	1	WGS
f1-3	ERR2221174	gut	1	WGS
f1-3	ERR1203955	gut	1	WGS
f1-3	ERR2230108	gut	1	WGS
f1-3	ERR2221123	gut	1	WGS
f1-3	ERR2221140	gut	1	WGS
f1-3	ERR2230091	gut	1	WGS
f1-3	ERR2221289	gut	1	WGS
f1-4	ERR2230125	gut	1	WGS
f1-4	ERR2230089	gut	1	WGS
f1-4	ERR2230058	gut	1	WGS
f1-4	ERR2221099	gut	1	WGS
f1-4	ERR2230099	gut	1	WGS
f1-4	ERR2221354	gut	1	WGS
f1-4	ERR2230078	gut	1	WGS
f1-4	ERR2230121	gut	1	WGS
f1-4	ERR2221108	gut	1	WGS
f1-4	ERR2221365	gut	1	WGS
f1-4	ERR2221288	gut	1	WGS
f1-4	ERR2221350	gut	1	WGS
f1-4	ERR2221233	gut	1	WGS
f1-4	ERR2230061	gut	1	WGS
f1-4	ERR2230070	gut	1	WGS
f1-4	ERR171258	gut	1	WGS
f1-4	ERR2230153	gut	1	WGS
f1-4	ERR1203963	gut	1	WGS
f1-4	ERR2221227	gut	1	WGS
f1-4	ERR2221248	gut	1	WGS
f1-4	ERR2221270	gut	1	WGS
f1-4	ERR1204039	gut	1	WGS
f1-4	ERR2230059	gut	1	WGS
f1-4	ERR2221205	gut	1	WGS
f1-4	ERR2221346	gut	1	WGS
f1-4	ERR2221317	gut	1	WGS
f1-4	ERR2221343	gut	1	WGS
f1-4	ERR2221247	gut	1	WGS
f1-4	ERR2230071	gut	1	WGS
f1-4	ERR2221342	gut	1	WGS
f1-4	ERR2221167	gut	1	WGS
f1-4	ERR2221138	gut	1	WGS
f1-4	ERR2221337	gut	1	WGS
f1-4	ERR1204058	gut	1	WGS
f1-4	ERR1204063	gut	1	WGS
f1-4	ERR2221237	gut	1	WGS
f1-4	ERR1203925	gut	1	WGS
f1-4	ERR2221117	gut	1	WGS
f1-4	ERR2221284	gut	1	WGS
f1-4	ERR2221111	gut	1	WGS
f1-4	ERR2221100	gut	1	WGS
f1-4	ERR2230130	gut	1	WGS
f1-4	ERR2230076	gut	1	WGS
f1-4	ERR2221291	gut	1	WGS
f1-4	ERR2221185	gut	1	WGS
f1-4	ERR2230062	gut	1	WGS
f1-4	ERR2221299	gut	1	WGS
f1-4	ERR2221125	gut	1	WGS
f1-4	ERR2221409	gut	1	WGS
f1-4	ERR2221149	gut	1	WGS
f1-4	ERR2221124	gut	1	WGS
f1-4	ERR2221189	gut	1	WGS
f1-4	ERR2221331	gut	1	WGS
f1-4	ERR2230090	gut	1	WGS
f1-4	ERR2221349	gut	1	WGS
f1-4	ERR2221154	gut	1	WGS
f1-4	ERR2221381	gut	1	WGS
f1-4	ERR2221258	gut	1	WGS
f1-4	ERR2221315	gut	1	WGS
f1-4	ERR2230135	gut	1	WGS
f1-4	ERR1203923	gut	1	WGS
f1-4	ERR2221241	gut	1	WGS
f1-4	ERR2221135	gut	1	WGS
f1-4	ERR1203968	gut	1	WGS
f1-4	ERR2221377	gut	1	WGS
f1-4	ERR2230114	gut	1	WGS
f1-4	ERR2221278	gut	1	WGS
f1-4	ERR1203969	gut	1	WGS
f1-4	ERR2221316	gut	1	WGS
f1-4	ERR2221406	gut	1	WGS
f1-4	ERR2221112	gut	1	WGS
f1-4	ERR2221276	gut	1	WGS
f1-4	ERR2221330	gut	1	WGS
f1-4	ERR2230107	gut	1	WGS
f1-4	ERR2221323	gut	1	WGS
f1-4	ERR171281	gut	1	WGS
f1-4	ERR1203922	gut	1	WGS
f1-4	ERR2230065	gut	1	WGS
f1-4	ERR2221170	gut	1	WGS
f1-4	ERR2221366	gut	1	WGS
f1-4	ERR2221372	gut	1	WGS
f1-4	ERR2221221	gut	1	WGS
f1-4	ERR2221158	gut	1	WGS
f1-4	ERR2221148	gut	1	WGS
f1-4	ERR1203959	gut	1	WGS
f1-4	ERR2221194	gut	1	WGS
f1-4	ERR2221204	gut	1	WGS
f1-4	ERR1204069	gut	1	WGS
f1-4	ERR2221230	gut	1	WGS
f1-4	ERR1204042	gut	1	WGS
f1-4	ERR2221307	gut	1	WGS
f1-4	ERR2221373	gut	1	WGS
f1-4	ERR2221166	gut	1	WGS
f1-4	ERR171266	gut	1	WGS
f1-4	ERR2230108	gut	1	WGS
f1-4	ERR2221131	gut	1	WGS
f1-4	ERR1204052	gut	1	WGS
f1-4	ERR2221327	gut	1	WGS
f1-4	ERR2230143	gut	1	WGS
f1-4	ERR2230115	gut	1	WGS
f1-4	ERR2221222	gut	1	WGS
f1-4	ERR2221143	gut	1	WGS
f1-4	ERR2221127	gut	1	WGS
f1-4	ERR2221391	gut	1	WGS
f1-4	ERR2230156	gut	1	WGS
f1-4	ERR2221396	gut	1	WGS
f1-4	ERR2221105	gut	1	WGS
f1-4	ERR1204051	gut	1	WGS
f1-4	ERR2230144	gut	1	WGS
f1-4	ERR2221401	gut	1	WGS
f1-4	ERR2221356	gut	1	WGS
f1-4	ERR2221228	gut	1	WGS
f1-4	ERR2230079	gut	1	WGS
f1-4	ERR2221336	gut	1	WGS
f1-4	ERR2221123	gut	1	WGS
f1-4	ERR2221140	gut	1	WGS
f1-4	ERR171273	gut	1	WGS
f1-4	ERR2221388	gut	1	WGS
f1-4	ERR2221217	gut	1	WGS
f1-4	ERR2230096	gut	1	WGS
f1-4	ERR2221187	gut	1	WGS
f1-4	ERR2221269	gut	1	WGS
f1-4	ERR1203945	gut	1	WGS
f1-4	ERR2221244	gut	1	WGS
f1-4	ERR2230064	gut	1	WGS
f1-4	ERR1203955	gut	1	WGS
f1-4	ERR2221209	gut	1	WGS
f1-4	ERR2221333	gut	1	WGS
f1-4	ERR2230161	gut	1	WGS
f1-4	ERR1203965	gut	1	WGS
f1-4	ERR2230091	gut	1	WGS
f1-4	ERR2221393	gut	1	WGS
f1-4	ERR2230154	gut	1	WGS
f1-4	ERR2221392	gut	1	WGS
f1-4	ERR2221290	gut	1	WGS
f1-4	ERR2221223	gut	1	WGS
f1-4	ERR1204060	gut	1	WGS
f1-4	ERR2221263	gut	1	WGS
f1-4	ERR1203961	gut	1	WGS
f1-4	ERR2221239	gut	1	WGS
f1-4	ERR2221126	gut	1	WGS
f1-4	ERR2221329	gut	1	WGS
f1-4	ERR2221338	gut	1	WGS
f1-4	ERR171283	gut	1	WGS
f1-4	ERR1203953	gut	1	WGS
f1-4	ERR2230119	gut	1	WGS
f1-4	ERR1203951	gut	1	WGS
f1-4	ERR2221407	gut	1	WGS
f1-4	ERR2221399	gut	1	WGS
f1-4	ERR2221264	gut	1	WGS
f1-4	ERR2221226	gut	1	WGS
f1-4	ERR2221335	gut	1	WGS
f1-4	ERR171267	gut	1	WGS
f1-4	ERR2221376	gut	1	WGS
f1-4	ERR1203931	gut	1	WGS
f1-4	ERR2221341	gut	1	WGS
f1-4	ERR2221347	gut	1	WGS
f1-4	ERR2230138	gut	1	WGS
f1-4	ERR2221402	gut	1	WGS
f1-4	ERR2230111	gut	1	WGS
f1-4	ERR2221219	gut	1	WGS
f1-4	ERR2230123	gut	1	WGS
f1-4	ERR2221318	gut	1	WGS
f1-4	ERR2221280	gut	1	WGS
f1-4	ERR2230050	gut	1	WGS
f1-4	ERR2221367	gut	1	WGS
f1-4	ERR2230152	gut	1	WGS
f1-4	ERR171282	gut	1	WGS
f1-4	ERR2221308	gut	1	WGS
f1-4	ERR2221240	gut	1	WGS
f1-4	ERR1204038	gut	1	WGS
f1-4	ERR2230054	gut	1	WGS
f1-4	ERR2230087	gut	1	WGS
f1-4	ERR2221408	gut	1	WGS
f1-4	ERR2221213	gut	1	WGS
f1-4	ERR1204055	gut	1	WGS
f1-4	ERR2221096	gut	1	WGS
f1-4	ERR2221348	gut	1	WGS
f1-4	ERR2230132	gut	1	WGS
f1-4	ERR2230105	gut	1	WGS
f1-4	ERR2221162	gut	1	WGS
f1-4	ERR2230081	gut	1	WGS
f1-4	ERR2221132	gut	1	WGS
f1-4	ERR1203947	gut	1	WGS
f1-4	ERR1204036	gut	1	WGS
f1-4	ERR1203950	gut	1	WGS
f1-4	ERR2221216	gut	1	WGS
f1-4	ERR2230146	gut	1	WGS
f1-4	ERR2221345	gut	1	WGS
f1-4	ERR2221277	gut	1	WGS
f1-4	ERR2221289	gut	1	WGS
f1-4	ERR2221313	gut	1	WGS
f1-4	ERR2221357	gut	1	WGS
f1-4	ERR2230155	gut	1	WGS
f1-4	ERR2230101	gut	1	WGS
f1-4	ERR171269	gut	1	WGS
f1-4	ERR171255	gut	1	WGS
f1-4	ERR2230137	gut	1	WGS
f1-4	ERR2230141	gut	1	WGS
f1-4	ERR2230066	gut	1	WGS
f1-4	ERR2221145	gut	1	WGS
f1-4	ERR2221101	gut	1	WGS
f1-4	ERR2230122	gut	1	WGS
f1-4	ERR2230134	gut	1	WGS
f1-6	ERR2230081	gut	1	WGS
f1-6	ERR2221407	gut	1	WGS
f1-6	ERR2221338	gut	1	WGS
f1-6	ERR2221126	gut	1	WGS
f1-6	ERR171269	gut	1	WGS
f1-6	ERR2221154	gut	1	WGS
f1-6	ERR2221103	gut	1	WGS
f1-6	ERR2221349	gut	1	WGS
f1-6	ERR2221158	gut	1	WGS
f1-6	ERR2221269	gut	1	WGS
f1-6	ERR2221304	gut	1	WGS
f1-6	ERR2221347	gut	1	WGS
f1-6	ERR2221381	gut	1	WGS
f1-6	ERR1203965	gut	1	WGS
f1-6	ERR2221270	gut	1	WGS
f1-6	ERR1204058	gut	1	WGS
f1-6	ERR2221285	gut	1	WGS
f1-6	ERR2230107	gut	1	WGS
f1-6	ERR2221345	gut	1	WGS
f1-6	ERR2221255	gut	1	WGS
f1-6	ERR2221247	gut	1	WGS
f1-6	ERR2221380	gut	1	WGS
f1-6	ERR2221167	gut	1	WGS
f1-6	ERR2221131	gut	1	WGS
f1-6	ERR2221268	gut	1	WGS
f1-6	ERR2230095	gut	1	WGS
f1-6	ERR2230103	gut	1	WGS
f1-6	ERR2221121	gut	1	WGS
f1-6	ERR2230076	gut	1	WGS
f1-6	ERR2221352	gut	1	WGS
f1-6	ERR2230074	gut	1	WGS
f1-6	ERR2230165	gut	1	WGS
f1-6	ERR2221163	gut	1	WGS
f1-6	ERR171283	gut	1	WGS
f1-6	ERR2230143	gut	1	WGS
f1-6	ERR2221342	gut	1	WGS
f1-6	ERR2221230	gut	1	WGS
f1-6	ERR2221402	gut	1	WGS
f1-6	ERR2221357	gut	1	WGS
f1-6	ERR2230077	gut	1	WGS
f1-6	ERR2221316	gut	1	WGS
f1-6	ERR171281	gut	1	WGS
f1-6	ERR2221327	gut	1	WGS
f1-6	ERR2221343	gut	1	WGS
f1-6	ERR2221219	gut	1	WGS
f1-6	ERR2221291	gut	1	WGS
f1-6	ERR2221205	gut	1	WGS
f1-6	ERR2221410	gut	1	WGS
f1-6	ERR2221138	gut	1	WGS
f1-6	ERR2221406	gut	1	WGS
f1-6	ERR1203953	gut	1	WGS
f1-6	ERR2221157	gut	1	WGS
f1-6	ERR2221320	gut	1	WGS
f1-6	ERR2221197	gut	1	WGS
f1-6	ERR2230085	gut	1	WGS
f1-6	ERR2230156	gut	1	WGS
f1-6	ERR2221398	gut	1	WGS
f1-6	ERR2221289	gut	1	WGS
f1-6	ERR2221333	gut	1	WGS
f1-6	ERR2221222	gut	1	WGS
f1-6	ERR2221317	gut	1	WGS
f1-6	ERR2221354	gut	1	WGS
f1-6	ERR2230104	gut	1	WGS
f1-6	ERR2221388	gut	1	WGS
f1-6	ERR1203925	gut	1	WGS
f1-6	ERR2221273	gut	1	WGS
f1-6	ERR1204040	gut	1	WGS
f1-6	ERR2230071	gut	1	WGS
f1-6	ERR2221239	gut	1	WGS
f1-6	ERR1203959	gut	1	WGS
f1-6	ERR2221244	gut	1	WGS
f1-6	ERR1203945	gut	1	WGS
f1-6	ERR2221100	gut	1	WGS
f1-6	ERR2221122	gut	1	WGS
f1-6	ERR2221204	gut	1	WGS
f1-6	ERR2221105	gut	1	WGS
f1-6	ERR2221108	gut	1	WGS
f1-6	ERR2221101	gut	1	WGS
f1-6	ERR2221116	gut	1	WGS
f1-6	ERR2221133	gut	1	WGS
f1-6	ERR2221366	gut	1	WGS
f1-6	ERR2221299	gut	1	WGS
f1-6	ERR2230154	gut	1	WGS
f1-6	ERR2221330	gut	1	WGS
f1-6	ERR2230055	gut	1	WGS
f1-6	ERR2221245	gut	1	WGS
f1-6	ERR2221335	gut	1	WGS
f1-6	ERR2230128	gut	1	WGS
f1-6	ERR2221145	gut	1	WGS
f1-6	ERR2230105	gut	1	WGS
f1-6	ERR2221348	gut	1	WGS
f1-6	ERR2230100	gut	1	WGS
f1-6	ERR171258	gut	1	WGS
f1-6	ERR1203923	gut	1	WGS
f1-6	ERR1204057	gut	1	WGS
f1-6	ERR2221290	gut	1	WGS
f1-6	ERR2221217	gut	1	WGS
f1-6	ERR1204063	gut	1	WGS
f1-6	ERR2221216	gut	1	WGS
f1-6	ERR2221372	gut	1	WGS
f1-6	ERR2230062	gut	1	WGS
f1-6	ERR2221096	gut	1	WGS
f1-6	ERR2221396	gut	1	WGS
f1-6	ERR1203946	gut	1	WGS
f1-6	ERR2221213	gut	1	WGS
f1-6	ERR1204038	gut	1	WGS
f1-6	ERR2221409	gut	1	WGS
f1-6	ERR2230063	gut	1	WGS
f1-6	ERR2221162	gut	1	WGS
f1-6	ERR2221284	gut	1	WGS
f1-6	ERR1204045	gut	1	WGS
f1-6	ERR2230059	gut	1	WGS
f1-6	ERR2230137	gut	1	WGS
f1-6	ERR2230152	gut	1	WGS
f1-6	ERR1203969	gut	1	WGS
f1-6	ERR2221226	gut	1	WGS
f1-6	ERR1203932	gut	1	WGS
f1-6	ERR2221254	gut	1	WGS
f1-6	ERR2221153	gut	1	WGS
f1-6	ERR2230116	gut	1	WGS
f1-6	ERR2221241	gut	1	WGS
f1-6	ERR2221271	gut	1	WGS
f1-6	ERR2230058	gut	1	WGS
f1-6	ERR2221170	gut	1	WGS
f1-6	ERR2221278	gut	1	WGS
f1-6	ERR2221127	gut	1	WGS
f1-6	ERR2230054	gut	1	WGS
f1-6	ERR2221315	gut	1	WGS
f1-6	ERR2230049	gut	1	WGS
f1-6	ERR1203952	gut	1	WGS
f1-6	ERR2221214	gut	1	WGS
f1-6	ERR2221174	gut	1	WGS
f1-6	ERR2221176	gut	1	WGS
f1-6	ERR2221346	gut	1	WGS
f1-6	ERR1203950	gut	1	WGS
f1-6	ERR2221393	gut	1	WGS
f1-6	ERR2221264	gut	1	WGS
f1-6	ERR2221183	gut	1	WGS
f1-6	ERR2230096	gut	1	WGS
f1-6	ERR2230078	gut	1	WGS
f1-6	ERR2221260	gut	1	WGS
f1-6	ERR1203963	gut	1	WGS
f1-6	ERR2230123	gut	1	WGS
f1-6	ERR2221314	gut	1	WGS
f1-6	ERR2221391	gut	1	WGS
f1-6	ERR1204039	gut	1	WGS
f1-6	ERR1204052	gut	1	WGS
f1-6	ERR2221187	gut	1	WGS
f1-6	ERR1203931	gut	1	WGS
f1-6	ERR2230146	gut	1	WGS
f1-6	ERR1203962	gut	1	WGS
f1-6	ERR2221307	gut	1	WGS
f1-6	ERR2230064	gut	1	WGS
f1-6	ERR2221331	gut	1	WGS
f1-6	ERR171273	gut	1	WGS
f1-6	ERR2221296	gut	1	WGS
f1-6	ERR2230138	gut	1	WGS
f1-6	ERR2221339	gut	1	WGS
f1-6	ERR2230132	gut	1	WGS
f1-6	ERR2221210	gut	1	WGS
f1-6	ERR2221221	gut	1	WGS
f1-6	ERR1203961	gut	1	WGS
f1-6	ERR1204036	gut	1	WGS
f1-6	ERR2221399	gut	1	WGS
f1-6	ERR2230066	gut	1	WGS
f1-6	ERR2221265	gut	1	WGS
f1-6	ERR2221287	gut	1	WGS
f1-6	ERR2221240	gut	1	WGS
f1-6	ERR2221318	gut	1	WGS
f1-6	ERR2221150	gut	1	WGS
f1-6	ERR2230061	gut	1	WGS
f1-6	ERR1204066	gut	1	WGS
f1-6	ERR2230155	gut	1	WGS
f1-6	ERR2221099	gut	1	WGS
f1-6	ERR2221367	gut	1	WGS
f1-6	ERR2221313	gut	1	WGS
f1-6	ERR2221209	gut	1	WGS
f1-6	ERR2230089	gut	1	WGS
f1-6	ERR2230117	gut	1	WGS
f1-6	ERR2221143	gut	1	WGS
f1-6	ERR2230079	gut	1	WGS
f1-6	ERR2230090	gut	1	WGS
f1-6	ERR2221227	gut	1	WGS
f1-6	ERR2221233	gut	1	WGS
f1-6	ERR2221329	gut	1	WGS
f1-6	ERR2221185	gut	1	WGS
f1-6	ERR2221321	gut	1	WGS
f1-6	ERR2230115	gut	1	WGS
f1-6	ERR2221258	gut	1	WGS
f1-6	ERR2221261	gut	1	WGS
f1-6	ERR2230068	gut	1	WGS
f1-6	ERR1203922	gut	1	WGS
f1-6	ERR2221350	gut	1	WGS
f1-6	ERR2221117	gut	1	WGS
f1-6	ERR1203968	gut	1	WGS
f1-6	ERR2221365	gut	1	WGS
f1-6	ERR2221288	gut	1	WGS
f1-6	ERR171266	gut	1	WGS
f1-6	ERR2221323	gut	1	WGS
f1-6	ERR2221376	gut	1	WGS
f1-6	ERR2221129	gut	1	WGS
f1-6	ERR2221248	gut	1	WGS
f1-6	ERR2230141	gut	1	WGS
f1-6	ERR2221111	gut	1	WGS
f1-6	ERR2221223	gut	1	WGS
f1-6	ERR2230119	gut	1	WGS
f1-6	ERR2221235	gut	1	WGS
f1-6	ERR2230099	gut	1	WGS
f1-6	ERR2230050	gut	1	WGS
f1-6	ERR1204055	gut	1	WGS
f1-6	ERR2221401	gut	1	WGS
f1-6	ERR2221123	gut	1	WGS
f1-6	ERR2221194	gut	1	WGS
f1-6	ERR2221392	gut	1	WGS
f1-6	ERR1204069	gut	1	WGS
f1-6	ERR1203957	gut	1	WGS
f1-6	ERR2221373	gut	1	WGS
f1-6	ERR2221148	gut	1	WGS
f1-6	ERR1204042	gut	1	WGS
f1-6	ERR2221332	gut	1	WGS
f1-6	ERR1204051	gut	1	WGS
f1-6	ERR1204024	gut	1	WGS
f1-6	ERR2230070	gut	1	WGS
f1-6	ERR2221237	gut	1	WGS
f1-6	ERR2230125	gut	1	WGS
f1-6	ERR2221263	gut	1	WGS
f1-6	ERR2230161	gut	1	WGS
f1-6	ERR2230114	gut	1	WGS
f1-6	ERR2230144	gut	1	WGS
f1-6	ERR2221356	gut	1	WGS
f1-6	ERR2221128	gut	1	WGS
f1-6	ERR2221377	gut	1	WGS
f1-6	ERR2221166	gut	1	WGS
f1-6	ERR2221390	gut	1	WGS
f1-6	ERR1204060	gut	1	WGS
f1-6	ERR2230092	gut	1	WGS
f1-6	ERR2230130	gut	1	WGS
f1-6	ERR171267	gut	1	WGS
f1-6	ERR1204067	gut	1	WGS
f1-6	ERR2230120	gut	1	WGS
f1-6	ERR2221397	gut	1	WGS
f1-6	ERR2221234	gut	1	WGS
f1-6	ERR2221168	gut	1	WGS
f1-6	ERR2230101	gut	1	WGS
f1-6	ERR2221228	gut	1	WGS
f1-6	ERR2221112	gut	1	WGS
f1-6	ERR2230087	gut	1	WGS
f1-6	ERR2230121	gut	1	WGS
f1-6	ERR2221337	gut	1	WGS
f1-6	ERR2221195	gut	1	WGS
f1-6	ERR171255	gut	1	WGS
f1-6	ERR2221341	gut	1	WGS
f1-6	ERR2230134	gut	1	WGS
f1-6	ERR2230111	gut	1	WGS
f1-6	ERR2221149	gut	1	WGS
f1-6	ERR2230160	gut	1	WGS
f1-6	ERR2221322	gut	1	WGS
f1-6	ERR2221104	gut	1	WGS
f1-6	ERR2221124	gut	1	WGS
f1-6	ERR2230098	gut	1	WGS
f1-6	ERR2221189	gut	1	WGS
f1-6	ERR1203941	gut	1	WGS
f1-6	ERR2221374	gut	1	WGS
f1-6	ERR2221308	gut	1	WGS
f1-6	ERR171272	gut	1	WGS
f1-6	ERR2230108	gut	1	WGS
f1-6	ERR2221280	gut	1	WGS
f1-6	ERR2221336	gut	1	WGS
f1-6	ERR2221132	gut	1	WGS
f1-6	ERR2221277	gut	1	WGS
f1-6	ERR2230153	gut	1	WGS
f1-6	ERR2221140	gut	1	WGS
f1-6	ERR1203951	gut	1	WGS
f1-6	ERR2230065	gut	1	WGS
f1-6	ERR1203947	gut	1	WGS
f1-7	ERR2221197	gut	1	WGS
f1-7	ERR2230068	gut	1	WGS
f1-7	ERR2221317	gut	1	WGS
f1-7	ERR2221108	gut	1	WGS
f1-7	ERR2221318	gut	1	WGS
f1-7	ERR2230066	gut	1	WGS
f1-7	ERR2221339	gut	1	WGS
f1-7	ERR2221117	gut	1	WGS
f1-7	ERR2230130	gut	1	WGS
f1-7	ERR2230114	gut	1	WGS
f1-7	ERR2221330	gut	1	WGS
f1-7	ERR1203959	gut	1	WGS
f1-7	ERR2221289	gut	1	WGS
f1-7	ERR2221322	gut	1	WGS
f1-7	ERR2221128	gut	1	WGS
f1-7	ERR1203962	gut	1	WGS
f1-7	ERR2230125	gut	1	WGS
f1-7	ERR2221222	gut	1	WGS
f1-7	ERR2221287	gut	1	WGS
f1-7	ERR2230055	gut	1	WGS
f1-7	ERR2221333	gut	1	WGS
f1-7	ERR2221348	gut	1	WGS
f1-7	ERR2221131	gut	1	WGS
f1-7	ERR1204058	gut	1	WGS
f1-7	ERR2221213	gut	1	WGS
f1-7	ERR2221284	gut	1	WGS
f1-7	ERR2221277	gut	1	WGS
f1-7	ERR2221285	gut	1	WGS
f1-7	ERR2221145	gut	1	WGS
f1-7	ERR2221150	gut	1	WGS
f1-7	ERR2221228	gut	1	WGS
f1-7	ERR2230165	gut	1	WGS
f1-7	ERR2221338	gut	1	WGS
f1-7	ERR2221407	gut	1	WGS
f1-7	ERR2230063	gut	1	WGS
f1-7	ERR2221323	gut	1	WGS
f1-7	ERR1203931	gut	1	WGS
f1-7	ERR2221377	gut	1	WGS
f1-7	ERR1203965	gut	1	WGS
f1-7	ERR2230152	gut	1	WGS
f1-7	ERR2221356	gut	1	WGS
f1-7	ERR1204038	gut	1	WGS
f1-7	ERR2230107	gut	1	WGS
f1-7	ERR2221111	gut	1	WGS
f1-7	ERR2230050	gut	1	WGS
f1-7	ERR2221138	gut	1	WGS
f1-7	ERR2221126	gut	1	WGS
f1-7	ERR2230117	gut	1	WGS
f1-7	ERR171272	gut	1	WGS
f1-7	ERR2230079	gut	1	WGS
f1-7	ERR2221304	gut	1	WGS
f1-7	ERR2221241	gut	1	WGS
f1-7	ERR2221343	gut	1	WGS
f1-7	ERR2221409	gut	1	WGS
f1-7	ERR2221314	gut	1	WGS
f1-7	ERR2221187	gut	1	WGS
f1-7	ERR2221261	gut	1	WGS
f1-7	ERR1204045	gut	1	WGS
f1-7	ERR2230153	gut	1	WGS
f1-7	ERR1204042	gut	1	WGS
f1-7	ERR2221254	gut	1	WGS
f1-7	ERR2221278	gut	1	WGS
f1-7	ERR2221299	gut	1	WGS
f1-7	ERR2221227	gut	1	WGS
f1-7	ERR171269	gut	1	WGS
f1-7	ERR2230119	gut	1	WGS
f1-7	ERR2221332	gut	1	WGS
f1-7	ERR1204040	gut	1	WGS
f1-7	ERR2221366	gut	1	WGS
f1-7	ERR2230058	gut	1	WGS
f1-7	ERR2221380	gut	1	WGS
f1-7	ERR2230070	gut	1	WGS
f1-7	ERR2221154	gut	1	WGS
f1-7	ERR1204066	gut	1	WGS
f1-7	ERR2221105	gut	1	WGS
f1-7	ERR2221350	gut	1	WGS
f1-7	ERR2221219	gut	1	WGS
f1-7	ERR2221392	gut	1	WGS
f1-7	ERR2221170	gut	1	WGS
f1-7	ERR2230115	gut	1	WGS
f1-7	ERR2230091	gut	1	WGS
f1-7	ERR2221234	gut	1	WGS
f1-7	ERR2221288	gut	1	WGS
f1-7	ERR1203969	gut	1	WGS
f1-7	ERR2221230	gut	1	WGS
f1-7	ERR2221354	gut	1	WGS
f1-7	ERR2221357	gut	1	WGS
f1-7	ERR2221393	gut	1	WGS
f1-7	ERR2221189	gut	1	WGS
f1-7	ERR2230120	gut	1	WGS
f1-7	ERR1204051	gut	1	WGS
f1-7	ERR2221290	gut	1	WGS
f1-7	ERR1204057	gut	1	WGS
f1-7	ERR2230099	gut	1	WGS
f1-7	ERR2230049	gut	1	WGS
f1-7	ERR2221264	gut	1	WGS
f1-7	ERR2221365	gut	1	WGS
f1-7	ERR2230090	gut	1	WGS
f1-7	ERR2221153	gut	1	WGS
f1-7	ERR2221244	gut	1	WGS
f1-7	ERR2221273	gut	1	WGS
f1-7	ERR2230095	gut	1	WGS
f1-7	ERR1203951	gut	1	WGS
f1-7	ERR2221174	gut	1	WGS
f1-7	ERR2221258	gut	1	WGS
f1-7	ERR2221263	gut	1	WGS
f1-7	ERR2221268	gut	1	WGS
f1-7	ERR2230154	gut	1	WGS
f1-7	ERR2230059	gut	1	WGS
f1-7	ERR1204067	gut	1	WGS
f1-7	ERR2221217	gut	1	WGS
f1-7	ERR2230092	gut	1	WGS
f1-7	ERR2221342	gut	1	WGS
f1-7	ERR2230105	gut	1	WGS
f1-7	ERR2230161	gut	1	WGS
f1-7	ERR2221329	gut	1	WGS
f1-7	ERR2230087	gut	1	WGS
f1-7	ERR2221176	gut	1	WGS
f1-7	ERR2221168	gut	1	WGS
f1-7	ERR2221396	gut	1	WGS
f1-7	ERR2221341	gut	1	WGS
f1-7	ERR2221308	gut	1	WGS
f1-7	ERR2221149	gut	1	WGS
f1-7	ERR2221210	gut	1	WGS
f1-7	ERR2230078	gut	1	WGS
f1-7	ERR2221398	gut	1	WGS
f1-7	ERR2221195	gut	1	WGS
f1-7	ERR2221376	gut	1	WGS
f1-7	ERR1204069	gut	1	WGS
f1-7	ERR2221237	gut	1	WGS
f1-7	ERR2230076	gut	1	WGS
f1-7	ERR2221121	gut	1	WGS
f1-7	ERR2221140	gut	1	WGS
f1-7	ERR2230096	gut	1	WGS
f1-7	ERR2221390	gut	1	WGS
f1-7	ERR2221100	gut	1	WGS
f1-7	ERR2221265	gut	1	WGS
f1-7	ERR1204063	gut	1	WGS
f1-7	ERR1203946	gut	1	WGS
f1-7	ERR2221335	gut	1	WGS
f1-7	ERR2221307	gut	1	WGS
f1-7	ERR2221291	gut	1	WGS
f1-7	ERR2221313	gut	1	WGS
f1-7	ERR1203941	gut	1	WGS
f1-7	ERR2221367	gut	1	WGS
f1-7	ERR2221374	gut	1	WGS
f1-7	ERR2221148	gut	1	WGS
f1-7	ERR2221388	gut	1	WGS
f1-7	ERR2221214	gut	1	WGS
f1-7	ERR2230061	gut	1	WGS
f1-7	ERR1204036	gut	1	WGS
f1-7	ERR2230141	gut	1	WGS
f1-7	ERR2221397	gut	1	WGS
f1-7	ERR2230144	gut	1	WGS
f1-7	ERR2221331	gut	1	WGS
f1-7	ERR1203947	gut	1	WGS
f1-7	ERR1203923	gut	1	WGS
f1-7	ERR171283	gut	1	WGS
f1-7	ERR2230071	gut	1	WGS
f1-7	ERR1203952	gut	1	WGS
f1-7	ERR2221402	gut	1	WGS
f1-7	ERR2221163	gut	1	WGS
f1-7	ERR1203961	gut	1	WGS
f1-7	ERR2230156	gut	1	WGS
f1-7	ERR2230098	gut	1	WGS
f1-7	ERR2221167	gut	1	WGS
f1-7	ERR2230138	gut	1	WGS
f1-7	ERR2221143	gut	1	WGS
f1-7	ERR171273	gut	1	WGS
f1-7	ERR2221125	gut	1	WGS
f1-7	ERR1204052	gut	1	WGS
f1-7	ERR1204060	gut	1	WGS
f1-7	ERR2230064	gut	1	WGS
f1-7	ERR2221135	gut	1	WGS
f1-7	ERR2221157	gut	1	WGS
f1-7	ERR2230077	gut	1	WGS
f1-7	ERR2221166	gut	1	WGS
f1-7	ERR2221345	gut	1	WGS
f1-7	ERR2230065	gut	1	WGS
f1-7	ERR2230143	gut	1	WGS
f1-7	ERR2221123	gut	1	WGS
f1-7	ERR2221255	gut	1	WGS
f1-7	ERR2221280	gut	1	WGS
f1-7	ERR1203957	gut	1	WGS
f1-7	ERR2230104	gut	1	WGS
f1-7	ERR2221216	gut	1	WGS
f1-7	ERR2230116	gut	1	WGS
f1-7	ERR1203953	gut	1	WGS
f1-7	ERR2221129	gut	1	WGS
f1-7	ERR2221122	gut	1	WGS
f1-7	ERR1203950	gut	1	WGS
f1-7	ERR2230155	gut	1	WGS
f1-7	ERR2221248	gut	1	WGS
f1-7	ERR2221183	gut	1	WGS
f1-7	ERR1204024	gut	1	WGS
f1-7	ERR2221235	gut	1	WGS
f1-7	ERR2221276	gut	1	WGS
f1-7	ERR171255	gut	1	WGS
f1-7	ERR2221347	gut	1	WGS
f1-7	ERR2221381	gut	1	WGS
f1-7	ERR1203963	gut	1	WGS
f1-7	ERR2230101	gut	1	WGS
f1-7	ERR2221321	gut	1	WGS
f1-7	ERR1203955	gut	1	WGS
f1-7	ERR2221270	gut	1	WGS
f1-7	ERR2221132	gut	1	WGS
f1-7	ERR2221346	gut	1	WGS
f1-7	ERR2221269	gut	1	WGS
f1-7	ERR2221320	gut	1	WGS
f1-7	ERR2221327	gut	1	WGS
f1-7	ERR2221116	gut	1	WGS
f1-7	ERR2221296	gut	1	WGS
f1-7	ERR2221247	gut	1	WGS
f1-7	ERR2230122	gut	1	WGS
f1-7	ERR2221373	gut	1	WGS
f1-7	ERR2230137	gut	1	WGS
f1-7	ERR2230128	gut	1	WGS
f1-7	ERR2221408	gut	1	WGS
f1-7	ERR171282	gut	1	WGS
f1-7	ERR2221406	gut	1	WGS
f1-7	ERR2221162	gut	1	WGS
f1-7	ERR2221204	gut	1	WGS
f1-7	ERR2221133	gut	1	WGS
f1-7	ERR2221349	gut	1	WGS
f1-7	ERR2221101	gut	1	WGS
f1-7	ERR2221239	gut	1	WGS
f1-7	ERR171266	gut	1	WGS
f1-7	ERR2230121	gut	1	WGS
f1-7	ERR2230123	gut	1	WGS
f1-7	ERR2221372	gut	1	WGS
f1-7	ERR1203945	gut	1	WGS
f1-7	ERR2230132	gut	1	WGS
f1-7	ERR2230103	gut	1	WGS
f1-7	ERR2230054	gut	1	WGS
f1-7	ERR2221127	gut	1	WGS
f1-7	ERR1203968	gut	1	WGS
f1-7	ERR2221226	gut	1	WGS
f1-7	ERR2221124	gut	1	WGS
f1-7	ERR2230146	gut	1	WGS
f1-7	ERR2221099	gut	1	WGS
f1-7	ERR2230160	gut	1	WGS
f1-7	ERR171258	gut	1	WGS
f1-7	ERR2230089	gut	1	WGS
f1-7	ERR2230074	gut	1	WGS
f1-7	ERR2221221	gut	1	WGS
f1-7	ERR2221104	gut	1	WGS
f1-7	ERR1203932	gut	1	WGS
f1-7	ERR2221185	gut	1	WGS
f1-7	ERR1203922	gut	1	WGS
f1-7	ERR2221399	gut	1	WGS
f1-7	ERR2221205	gut	1	WGS
f1-7	ERR2221233	gut	1	WGS
f1-7	ERR1204039	gut	1	WGS
f1-7	ERR2230135	gut	1	WGS
f1-7	ERR2221336	gut	1	WGS
f1-7	ERR2221260	gut	1	WGS
f1-7	ERR2230081	gut	1	WGS
f1-7	ERR2221391	gut	1	WGS
f1-7	ERR2221245	gut	1	WGS
f1-7	ERR2221316	gut	1	WGS
f1-7	ERR2230134	gut	1	WGS
f1-7	ERR2230085	gut	1	WGS
f1-7	ERR2221103	gut	1	WGS
f1-7	ERR2221352	gut	1	WGS
f1-7	ERR171267	gut	1	WGS
f1-7	ERR2230100	gut	1	WGS
f1-7	ERR1204055	gut	1	WGS
f1-7	ERR2230062	gut	1	WGS
f1-7	ERR171281	gut	1	WGS
f1-7	ERR2221271	gut	1	WGS
f1-7	ERR1203925	gut	1	WGS
f1-7	ERR2221096	gut	1	WGS
f1-7	ERR2221401	gut	1	WGS
f1-7	ERR2221194	gut	1	WGS
f1-7	ERR2221337	gut	1	WGS
f1-7	ERR2230111	gut	1	WGS
f1-7	ERR2230108	gut	1	WGS
f1-8	ERR2221149	gut	1	WGS
f1-8	ERR2221346	gut	1	WGS
f1-8	ERR2221121	gut	1	WGS
f1-8	ERR2221372	gut	1	WGS
f1-8	ERR1203957	gut	1	WGS
f1-8	ERR2221237	gut	1	WGS
f1-8	ERR2221170	gut	1	WGS
f1-8	ERR1204051	gut	1	WGS
f1-8	ERR2221335	gut	1	WGS
f1-8	ERR2221331	gut	1	WGS
f1-8	ERR2230130	gut	1	WGS
f1-8	ERR2221348	gut	1	WGS
f1-8	ERR2221329	gut	1	WGS
f1-8	ERR2230087	gut	1	WGS
f1-8	ERR2221123	gut	1	WGS
f1-8	ERR2221408	gut	1	WGS
f1-8	ERR2230071	gut	1	WGS
f1-8	ERR2230134	gut	1	WGS
f1-8	ERR2221194	gut	1	WGS
f1-8	ERR1204038	gut	1	WGS
f1-8	ERR2221291	gut	1	WGS
f1-8	ERR2221122	gut	1	WGS
f1-8	ERR2230096	gut	1	WGS
f1-8	ERR1203959	gut	1	WGS
f1-8	ERR1203955	gut	1	WGS
f1-8	ERR2221276	gut	1	WGS
f1-8	ERR1203941	gut	1	WGS
f1-8	ERR2221217	gut	1	WGS
f1-8	ERR2221128	gut	1	WGS
f1-8	ERR2221255	gut	1	WGS
f1-8	ERR2221270	gut	1	WGS
f1-8	ERR2230146	gut	1	WGS
f1-8	ERR2230141	gut	1	WGS
f1-8	ERR2230064	gut	1	WGS
f1-8	ERR2221296	gut	1	WGS
f1-8	ERR2221210	gut	1	WGS
f1-8	ERR2221239	gut	1	WGS
f1-8	ERR1203963	gut	1	WGS
f1-8	ERR1203952	gut	1	WGS
f1-8	ERR2221226	gut	1	WGS
f1-8	ERR1203965	gut	1	WGS
f1-8	ERR2230092	gut	1	WGS
f1-8	ERR2221354	gut	1	WGS
f1-8	ERR2230153	gut	1	WGS
f1-8	ERR2230138	gut	1	WGS
f1-8	ERR2221235	gut	1	WGS
f1-8	ERR2221333	gut	1	WGS
f1-8	ERR2221168	gut	1	WGS
f1-8	ERR1203932	gut	1	WGS
f1-8	ERR1204040	gut	1	WGS
f1-8	ERR2230068	gut	1	WGS
f1-8	ERR2221287	gut	1	WGS
f1-8	ERR2221264	gut	1	WGS
f1-8	ERR2221318	gut	1	WGS
f1-8	ERR2221214	gut	1	WGS
f1-8	ERR2221125	gut	1	WGS
f1-8	ERR2221380	gut	1	WGS
f1-8	ERR2221271	gut	1	WGS
f1-8	ERR1203962	gut	1	WGS
f1-8	ERR2221129	gut	1	WGS
f1-8	ERR2221176	gut	1	WGS
f1-8	ERR2221357	gut	1	WGS
f1-8	ERR1203931	gut	1	WGS
f1-8	ERR2221135	gut	1	WGS
f1-8	ERR1203922	gut	1	WGS
f1-8	ERR2230098	gut	1	WGS
f1-8	ERR2230061	gut	1	WGS
f1-8	ERR2230104	gut	1	WGS
f1-8	ERR2221103	gut	1	WGS
f1-8	ERR2221204	gut	1	WGS
f1-8	ERR1204024	gut	1	WGS
f1-8	ERR2221096	gut	1	WGS
f1-8	ERR2230122	gut	1	WGS
f1-8	ERR2221410	gut	1	WGS
f1-8	ERR2230128	gut	1	WGS
f1-8	ERR2221390	gut	1	WGS
f1-8	ERR2230062	gut	1	WGS
f1-8	ERR2230063	gut	1	WGS
f1-8	ERR2230070	gut	1	WGS
f1-8	ERR2230055	gut	1	WGS
f1-8	ERR2221304	gut	1	WGS
f1-8	ERR2221166	gut	1	WGS
f1-8	ERR2221315	gut	1	WGS
f1-8	ERR2230120	gut	1	WGS
f1-8	ERR2230101	gut	1	WGS
f1-8	ERR2230137	gut	1	WGS
f1-8	ERR2221244	gut	1	WGS
f1-8	ERR2230081	gut	1	WGS
f1-8	ERR2221145	gut	1	WGS
f1-8	ERR1203923	gut	1	WGS
f1-8	ERR2221258	gut	1	WGS
f1-8	ERR2221261	gut	1	WGS
f1-8	ERR1203968	gut	1	WGS
f1-8	ERR2221342	gut	1	WGS
f1-8	ERR2230154	gut	1	WGS
f1-8	ERR2221288	gut	1	WGS
f1-8	ERR2230105	gut	1	WGS
f1-8	ERR2230160	gut	1	WGS
f1-8	ERR2221322	gut	1	WGS
f1-8	ERR1204058	gut	1	WGS
f1-8	ERR2221278	gut	1	WGS
f1-8	ERR2221406	gut	1	WGS
f1-8	ERR2221112	gut	1	WGS
f1-8	ERR1204036	gut	1	WGS
f1-8	ERR2230155	gut	1	WGS
f1-8	ERR2230059	gut	1	WGS
f1-8	ERR1204052	gut	1	WGS
f1-8	ERR2230123	gut	1	WGS
f1-8	ERR2221314	gut	1	WGS
f1-8	ERR2221392	gut	1	WGS
f1-8	ERR2221365	gut	1	WGS
f1-8	ERR1203925	gut	1	WGS
f1-8	ERR2230103	gut	1	WGS
f1-8	ERR2230066	gut	1	WGS
f1-8	ERR2221133	gut	1	WGS
f1-8	ERR2221101	gut	1	WGS
f1-8	ERR2221345	gut	1	WGS
f1-8	ERR2221228	gut	1	WGS
f1-8	ERR1203961	gut	1	WGS
f1-8	ERR2230054	gut	1	WGS
f1-8	ERR2221321	gut	1	WGS
f1-8	ERR2221277	gut	1	WGS
f1-8	ERR2221336	gut	1	WGS
f1-8	ERR2221167	gut	1	WGS
f1-8	ERR2221157	gut	1	WGS
f1-8	ERR2221263	gut	1	WGS
f1-8	ERR2221099	gut	1	WGS
f1-8	ERR2221308	gut	1	WGS
f1-8	ERR2221245	gut	1	WGS
f1-8	ERR171266	gut	1	WGS
f1-8	ERR2230119	gut	1	WGS
f1-8	ERR2221381	gut	1	WGS
f1-8	ERR2221117	gut	1	WGS
f1-8	ERR2221163	gut	1	WGS
f1-8	ERR2221374	gut	1	WGS
f1-8	ERR2230074	gut	1	WGS
f1-8	ERR1204057	gut	1	WGS
f1-8	ERR2221100	gut	1	WGS
f1-8	ERR1203950	gut	1	WGS
f1-8	ERR2221285	gut	1	WGS
f1-8	ERR2230058	gut	1	WGS
f1-8	ERR2221158	gut	1	WGS
f1-8	ERR2221189	gut	1	WGS
f1-8	ERR1204060	gut	1	WGS
f1-8	ERR2221105	gut	1	WGS
f1-8	ERR2221104	gut	1	WGS
f1-8	ERR2221138	gut	1	WGS
f1-8	ERR2221268	gut	1	WGS
f1-8	ERR2221396	gut	1	WGS
f1-8	ERR2221124	gut	1	WGS
f1-8	ERR2230152	gut	1	WGS
f1-8	ERR2221332	gut	1	WGS
f1-8	ERR2221197	gut	1	WGS
f1-8	ERR2221289	gut	1	WGS
f1-8	ERR1204042	gut	1	WGS
f1-8	ERR2230165	gut	1	WGS
f1-8	ERR2221280	gut	1	WGS
f1-8	ERR2230099	gut	1	WGS
f1-8	ERR2221227	gut	1	WGS
f1-8	ERR2221248	gut	1	WGS
f1-8	ERR2230079	gut	1	WGS
f1-8	ERR2221388	gut	1	WGS
f1-8	ERR2221219	gut	1	WGS
f1-8	ERR171273	gut	1	WGS
f1-8	ERR2221347	gut	1	WGS
f1-8	ERR2221290	gut	1	WGS
f1-8	ERR2230115	gut	1	WGS
f1-8	ERR2221350	gut	1	WGS
f1-8	ERR2221154	gut	1	WGS
f1-8	ERR171255	gut	1	WGS
f1-8	ERR1204039	gut	1	WGS
f1-8	ERR2230144	gut	1	WGS
f1-8	ERR171281	gut	1	WGS
f1-8	ERR2230076	gut	1	WGS
f1-8	ERR2221183	gut	1	WGS
f1-8	ERR2221356	gut	1	WGS
f1-8	ERR2230091	gut	1	WGS
f1-8	ERR2221150	gut	1	WGS
f1-8	ERR171258	gut	1	WGS
f1-8	ERR2230085	gut	1	WGS
f1-8	ERR2221213	gut	1	WGS
f1-8	ERR2221366	gut	1	WGS
f1-8	ERR1203946	gut	1	WGS
f1-8	ERR2230121	gut	1	WGS
f1-8	ERR2221391	gut	1	WGS
f1-8	ERR2230089	gut	1	WGS
f1-8	ERR1203951	gut	1	WGS
f1-8	ERR2221399	gut	1	WGS
f1-8	ERR2221116	gut	1	WGS
f1-8	ERR2221174	gut	1	WGS
f1-9	ERR171283	gut	1	WGS
f1-9	ERR2221308	gut	1	WGS
f1-9	ERR2230050	gut	1	WGS
f1-9	ERR1203945	gut	1	WGS
f1-9	ERR2221247	gut	1	WGS
f1-9	ERR2221323	gut	1	WGS
f1-9	ERR1203959	gut	1	WGS
f1-9	ERR2230120	gut	1	WGS
f1-9	ERR1203965	gut	1	WGS
f1-9	ERR1203931	gut	1	WGS
f1-9	ERR2221162	gut	1	WGS
f1-9	ERR1203955	gut	1	WGS
f1-9	ERR2221189	gut	1	WGS
f1-9	ERR1203969	gut	1	WGS
f1-9	ERR2221408	gut	1	WGS
f1-9	ERR2230132	gut	1	WGS
f1-9	ERR2221397	gut	1	WGS
f1-9	ERR2221174	gut	1	WGS
f1-9	ERR2221221	gut	1	WGS
f1-9	ERR1204039	gut	1	WGS
f1-9	ERR2221239	gut	1	WGS
f1-9	ERR2230155	gut	1	WGS
f1-9	ERR2221223	gut	1	WGS
f1-9	ERR2230121	gut	1	WGS
f1-9	ERR2221217	gut	1	WGS
f1-9	ERR2230079	gut	1	WGS
f1-9	ERR2221381	gut	1	WGS
f1-9	ERR2221166	gut	1	WGS
f1-9	ERR2221176	gut	1	WGS
f1-9	ERR2221241	gut	1	WGS
f1-9	ERR2221356	gut	1	WGS
f1-9	ERR2230105	gut	1	WGS
f1-9	ERR171282	gut	1	WGS
f1-9	ERR2221168	gut	1	WGS
f1-9	ERR1204066	gut	1	WGS
f1-9	ERR2221322	gut	1	WGS
f1-9	ERR2230058	gut	1	WGS
f1-9	ERR2221336	gut	1	WGS
f1-9	ERR2221401	gut	1	WGS
f1-9	ERR2221167	gut	1	WGS
f1-9	ERR2221339	gut	1	WGS
f1-9	ERR2230049	gut	1	WGS
f1-9	ERR2230077	gut	1	WGS
f1-9	ERR2230130	gut	1	WGS
f1-9	ERR2221230	gut	1	WGS
f1-9	ERR2221333	gut	1	WGS
f1-9	ERR2221099	gut	1	WGS
f1-9	ERR2221185	gut	1	WGS
f1-9	ERR2230061	gut	1	WGS
f1-9	ERR2230135	gut	1	WGS
f1-9	ERR2221111	gut	1	WGS
f1-9	ERR2221299	gut	1	WGS
f1-9	ERR2221337	gut	1	WGS
f1-9	ERR2221228	gut	1	WGS
f1-9	ERR2221245	gut	1	WGS
f1-9	ERR2221288	gut	1	WGS
f1-9	ERR2221313	gut	1	WGS
f1-9	ERR2230098	gut	1	WGS
f1-9	ERR2221244	gut	1	WGS
f1-9	ERR2221335	gut	1	WGS
f1-9	ERR2221352	gut	1	WGS
f1-9	ERR2221121	gut	1	WGS
f1-9	ERR1203950	gut	1	WGS
f1-9	ERR2221187	gut	1	WGS
f1-9	ERR2221255	gut	1	WGS
f1-9	ERR1204051	gut	1	WGS
f1-9	ERR2221213	gut	1	WGS
f1-9	ERR2230065	gut	1	WGS
f1-9	ERR2221265	gut	1	WGS
f1-9	ERR2221280	gut	1	WGS
f1-9	ERR2221195	gut	1	WGS
f1-9	ERR2221123	gut	1	WGS
f1-9	ERR2221122	gut	1	WGS
f1-9	ERR1203941	gut	1	WGS
f1-9	ERR2221406	gut	1	WGS
f1-9	ERR2230076	gut	1	WGS
f1-9	ERR2230054	gut	1	WGS
f1-9	ERR2230070	gut	1	WGS
f1-9	ERR2221290	gut	1	WGS
f1-9	ERR2221402	gut	1	WGS
f1-9	ERR2221367	gut	1	WGS
f1-9	ERR2221330	gut	1	WGS
f1-9	ERR2221284	gut	1	WGS
f1-9	ERR2221131	gut	1	WGS
f1-9	ERR2221216	gut	1	WGS
f1-9	ERR2221327	gut	1	WGS
f1-9	ERR2221100	gut	1	WGS
f1-9	ERR2221105	gut	1	WGS
f1-9	ERR2230055	gut	1	WGS
f1-9	ERR2221226	gut	1	WGS
f1-9	ERR2221271	gut	1	WGS
f1-9	ERR2221133	gut	1	WGS
f1-9	ERR2221112	gut	1	WGS
f1-9	ERR2230090	gut	1	WGS
f1-9	ERR1203925	gut	1	WGS
f1-9	ERR2221235	gut	1	WGS
f1-9	ERR2230108	gut	1	WGS
f1-9	ERR2230059	gut	1	WGS
f1-9	ERR1204040	gut	1	WGS
f1-9	ERR2221314	gut	1	WGS
f1-9	ERR1204069	gut	1	WGS
f1-9	ERR1203922	gut	1	WGS
f1-9	ERR2221273	gut	1	WGS
f1-9	ERR2221222	gut	1	WGS
f1-9	ERR2221320	gut	1	WGS
f1-9	ERR2221331	gut	1	WGS
f1-9	ERR2230138	gut	1	WGS
f1-9	ERR2221410	gut	1	WGS
f1-9	ERR2221096	gut	1	WGS
f1-9	ERR2221197	gut	1	WGS
f1-9	ERR2230078	gut	1	WGS
f1-9	ERR2221116	gut	1	WGS
f1-9	ERR2221204	gut	1	WGS
f1-9	ERR2221240	gut	1	WGS
f1-9	ERR2221234	gut	1	WGS
f1-9	ERR1204024	gut	1	WGS
f1-9	ERR2221129	gut	1	WGS
f1-9	ERR2221291	gut	1	WGS
f1-9	ERR2221366	gut	1	WGS
f1-9	ERR2221347	gut	1	WGS
f1-9	ERR1204063	gut	1	WGS
f1-9	ERR2221140	gut	1	WGS
f1-9	ERR2221329	gut	1	WGS
f1-9	ERR1203963	gut	1	WGS
f1-9	ERR2230096	gut	1	WGS
f1-9	ERR2230119	gut	1	WGS
f1-9	ERR2221315	gut	1	WGS
f1-9	ERR2221263	gut	1	WGS
f1-9	ERR2230071	gut	1	WGS
f1-9	ERR2221210	gut	1	WGS
f1-9	ERR2221348	gut	1	WGS
f1-9	ERR2221154	gut	1	WGS
f1-9	ERR2221391	gut	1	WGS
f1-9	ERR2230146	gut	1	WGS
f1-9	ERR2230161	gut	1	WGS
f1-9	ERR2230123	gut	1	WGS
f1-9	ERR2230141	gut	1	WGS
f1-9	ERR2221233	gut	1	WGS
f1-9	ERR1204052	gut	1	WGS
f1-9	ERR2221390	gut	1	WGS
f1-9	ERR2221278	gut	1	WGS
f1-9	ERR2221268	gut	1	WGS
f1-9	ERR1204036	gut	1	WGS
f1-9	ERR2221269	gut	1	WGS
f1-9	ERR2221393	gut	1	WGS
f1-9	ERR1204055	gut	1	WGS
f1-9	ERR2221148	gut	1	WGS
f1-9	ERR2230114	gut	1	WGS
f1-9	ERR2230074	gut	1	WGS
f1-9	ERR2221380	gut	1	WGS
f1-9	ERR1204060	gut	1	WGS
f1-9	ERR2230100	gut	1	WGS
f1-9	ERR2221372	gut	1	WGS
f1-9	ERR2230087	gut	1	WGS
f1-9	ERR2230125	gut	1	WGS
f1-9	ERR171255	gut	1	WGS
f1-9	ERR2230062	gut	1	WGS
f1-9	ERR2221150	gut	1	WGS
f1-9	ERR2221138	gut	1	WGS
f1-9	ERR2221345	gut	1	WGS
f1-9	ERR2221373	gut	1	WGS
f1-9	ERR2221399	gut	1	WGS
f1-9	ERR171258	gut	1	WGS
f1-9	ERR2230103	gut	1	WGS
f1-9	ERR171266	gut	1	WGS
f1-9	ERR2230154	gut	1	WGS
f1-9	ERR2221194	gut	1	WGS
f1-9	ERR2221158	gut	1	WGS
f1-9	ERR2230101	gut	1	WGS
f1-9	ERR2230153	gut	1	WGS
f1-9	ERR2230165	gut	1	WGS
f1-9	ERR1203946	gut	1	WGS
f1-9	ERR2221349	gut	1	WGS
f1-9	ERR2221276	gut	1	WGS
f1-9	ERR2221376	gut	1	WGS
f1-9	ERR2221354	gut	1	WGS
f1-9	ERR2230122	gut	1	WGS
f1-9	ERR2230063	gut	1	WGS
f1-9	ERR2230064	gut	1	WGS
f1-9	ERR1204038	gut	1	WGS
f1-9	ERR2230160	gut	1	WGS
f1-9	ERR2230085	gut	1	WGS
f1-9	ERR1204057	gut	1	WGS
f1-9	ERR2221227	gut	1	WGS
f1-9	ERR2221170	gut	1	WGS
f1-9	ERR2221338	gut	1	WGS
f1-9	ERR2221396	gut	1	WGS
f1-9	ERR2221270	gut	1	WGS
f1-9	ERR2221103	gut	1	WGS
f1-9	ERR2221153	gut	1	WGS
f1-9	ERR2230081	gut	1	WGS
f1-9	ERR2230115	gut	1	WGS
f1-9	ERR2221124	gut	1	WGS
f1-9	ERR2221128	gut	1	WGS
f1-9	ERR2221318	gut	1	WGS
f1-9	ERR2221407	gut	1	WGS
f1-9	ERR2221248	gut	1	WGS
f1-9	ERR2221343	gut	1	WGS
f1-9	ERR171267	gut	1	WGS
f1-9	ERR1204045	gut	1	WGS
f1-9	ERR2221260	gut	1	WGS
f1-9	ERR2221317	gut	1	WGS
f1-9	ERR1203962	gut	1	WGS
f1-9	ERR171281	gut	1	WGS
f1-9	ERR2230134	gut	1	WGS
f1-9	ERR2221126	gut	1	WGS
f1-9	ERR2221341	gut	1	WGS
f1-9	ERR2221101	gut	1	WGS
f1-9	ERR1204042	gut	1	WGS
f1-9	ERR2221261	gut	1	WGS
f1-9	ERR2221388	gut	1	WGS
f1-9	ERR2221287	gut	1	WGS
f1-9	ERR1204058	gut	1	WGS
f1-9	ERR1203968	gut	1	WGS
f1-9	ERR2221219	gut	1	WGS
f1-9	ERR2221157	gut	1	WGS
f1-9	ERR2221316	gut	1	WGS
f1-9	ERR2221357	gut	1	WGS
f1-9	ERR2221321	gut	1	WGS
f1-9	ERR2221254	gut	1	WGS
f1-10	ERR2221195	gut	1	WGS
f1-10	ERR2221287	gut	1	WGS
f1-10	ERR1203955	gut	1	WGS
f1-10	ERR1204055	gut	1	WGS
f1-10	ERR2221299	gut	1	WGS
f1-10	ERR2230065	gut	1	WGS
f1-11	ERR2221123	gut	1	WGS
f1-11	ERR2221217	gut	1	WGS
f1-11	ERR2221356	gut	1	WGS
f1-11	ERR2230055	gut	1	WGS
f1-11	ERR2221135	gut	1	WGS
f1-11	ERR2221346	gut	1	WGS
f1-11	ERR2221116	gut	1	WGS
f1-11	ERR1204060	gut	1	WGS
f1-11	ERR2221339	gut	1	WGS
f1-11	ERR1203962	gut	1	WGS
f1-11	ERR1203941	gut	1	WGS
f1-11	ERR2221112	gut	1	WGS
f1-11	ERR2230156	gut	1	WGS
f1-11	ERR171269	gut	1	WGS
f1-11	ERR2221269	gut	1	WGS
f1-11	ERR2230089	gut	1	WGS
f1-11	ERR2221138	gut	1	WGS
f1-11	ERR2221166	gut	1	WGS
f1-11	ERR2221124	gut	1	WGS
f1-11	ERR2221099	gut	1	WGS
f1-11	ERR2221174	gut	1	WGS
f1-11	ERR2221341	gut	1	WGS
f1-11	ERR2230054	gut	1	WGS
f1-11	ERR2230141	gut	1	WGS
f1-11	ERR2221398	gut	1	WGS
f1-11	ERR2230138	gut	1	WGS
f1-11	ERR2221132	gut	1	WGS
f1-11	ERR1203951	gut	1	WGS
f1-11	ERR171258	gut	1	WGS
f1-11	ERR2221244	gut	1	WGS
f1-11	ERR2221158	gut	1	WGS
f1-11	ERR171282	gut	1	WGS
f1-11	ERR2221367	gut	1	WGS
f1-11	ERR2230070	gut	1	WGS
f1-11	ERR2221285	gut	1	WGS
f1-11	ERR2221392	gut	1	WGS
f1-11	ERR2221318	gut	1	WGS
f1-11	ERR2221204	gut	1	WGS
f1-11	ERR2230115	gut	1	WGS
f1-11	ERR2221265	gut	1	WGS
f1-11	ERR1204067	gut	1	WGS
f1-11	ERR2221407	gut	1	WGS
f1-11	ERR1204066	gut	1	WGS
f1-11	ERR2221226	gut	1	WGS
f1-11	ERR2230107	gut	1	WGS
f1-11	ERR2221397	gut	1	WGS
f1-11	ERR1204042	gut	1	WGS
f1-11	ERR1204036	gut	1	WGS
f1-11	ERR1203931	gut	1	WGS
f1-11	ERR2221096	gut	1	WGS
f1-11	ERR2221393	gut	1	WGS
f1-11	ERR1204069	gut	1	WGS
f1-11	ERR2221140	gut	1	WGS
f1-11	ERR2221150	gut	1	WGS
f1-11	ERR2221396	gut	1	WGS
f1-11	ERR2221247	gut	1	WGS
f1-11	ERR2221125	gut	1	WGS
f1-11	ERR2230128	gut	1	WGS
f1-11	ERR2221122	gut	1	WGS
f1-11	ERR2230104	gut	1	WGS
f1-11	ERR2230122	gut	1	WGS
f1-11	ERR2230121	gut	1	WGS
f1-11	ERR2221406	gut	1	WGS
f1-11	ERR171255	gut	1	WGS
f1-11	ERR171272	gut	1	WGS
f1-11	ERR2221410	gut	1	WGS
f1-11	ERR2230111	gut	1	WGS
f1-11	ERR2221381	gut	1	WGS
f1-11	ERR2221377	gut	1	WGS
f1-11	ERR2230076	gut	1	WGS
f1-11	ERR2230059	gut	1	WGS
f1-11	ERR2221127	gut	1	WGS
f1-11	ERR2230134	gut	1	WGS
f1-11	ERR1204057	gut	1	WGS
f1-11	ERR2221316	gut	1	WGS
f1-11	ERR2230101	gut	1	WGS
f1-11	ERR1204045	gut	1	WGS
f1-11	ERR2230146	gut	1	WGS
f1-11	ERR2221321	gut	1	WGS
f1-11	ERR2230099	gut	1	WGS
f1-11	ERR2221376	gut	1	WGS
f1-11	ERR2221343	gut	1	WGS
f1-11	ERR2221335	gut	1	WGS
f1-11	ERR2230155	gut	1	WGS
f1-11	ERR2230063	gut	1	WGS
f1-11	ERR1203952	gut	1	WGS
f1-11	ERR2221288	gut	1	WGS
f1-11	ERR2221304	gut	1	WGS
f1-11	ERR2221104	gut	1	WGS
f1-11	ERR2230090	gut	1	WGS
f1-11	ERR2221284	gut	1	WGS
f1-11	ERR2221307	gut	1	WGS
f1-11	ERR2221126	gut	1	WGS
f1-11	ERR2221329	gut	1	WGS
f1-11	ERR2221233	gut	1	WGS
f1-11	ERR2221148	gut	1	WGS
f1-11	ERR2221108	gut	1	WGS
f1-11	ERR2221194	gut	1	WGS
f1-11	ERR2221101	gut	1	WGS
f1-11	ERR2221273	gut	1	WGS
f1-11	ERR2221143	gut	1	WGS
f1-11	ERR2221336	gut	1	WGS
f1-11	ERR2221209	gut	1	WGS
f1-11	ERR1203932	gut	1	WGS
f1-11	ERR1204038	gut	1	WGS
f1-11	ERR2230105	gut	1	WGS
f1-11	ERR2230066	gut	1	WGS
f1-11	ERR2221289	gut	1	WGS
f1-11	ERR1203969	gut	1	WGS
f1-11	ERR2221357	gut	1	WGS
f1-11	ERR2230095	gut	1	WGS
f1-11	ERR2221399	gut	1	WGS
f1-11	ERR2230132	gut	1	WGS
f1-11	ERR2230078	gut	1	WGS
f1-11	ERR1204051	gut	1	WGS
f1-11	ERR2221157	gut	1	WGS
f1-11	ERR2221221	gut	1	WGS
f1-11	ERR2221349	gut	1	WGS
f1-11	ERR2221183	gut	1	WGS
f1-11	ERR2221388	gut	1	WGS
f1-11	ERR2221185	gut	1	WGS
f1-11	ERR2221373	gut	1	WGS
f1-11	ERR2221213	gut	1	WGS
f1-11	ERR2221145	gut	1	WGS
f1-11	ERR2221402	gut	1	WGS
f1-11	ERR2221255	gut	1	WGS
f1-11	ERR2230125	gut	1	WGS
f1-11	ERR2221350	gut	1	WGS
f1-11	ERR2221276	gut	1	WGS
f1-11	ERR1203950	gut	1	WGS
f1-11	ERR2221105	gut	1	WGS
f1-11	ERR1203961	gut	1	WGS
f1-11	ERR2221223	gut	1	WGS
f1-11	ERR2230116	gut	1	WGS
f1-11	ERR2221352	gut	1	WGS
f1-11	ERR2221227	gut	1	WGS
f1-11	ERR2221280	gut	1	WGS
f1-11	ERR1203947	gut	1	WGS
f1-11	ERR1203953	gut	1	WGS
f1-11	ERR171266	gut	1	WGS
f1-11	ERR2221235	gut	1	WGS
f1-11	ERR1204063	gut	1	WGS
f1-11	ERR2221222	gut	1	WGS
f1-11	ERR2230049	gut	1	WGS
f1-11	ERR2230137	gut	1	WGS
f1-11	ERR2221117	gut	1	WGS
f1-11	ERR2230100	gut	1	WGS
f1-11	ERR2230135	gut	1	WGS
f1-11	ERR2230161	gut	1	WGS
f1-11	ERR2230064	gut	1	WGS
f1-11	ERR2221153	gut	1	WGS
f1-11	ERR2221338	gut	1	WGS
f1-11	ERR2230165	gut	1	WGS
f1-11	ERR2221313	gut	1	WGS
f1-11	ERR2221345	gut	1	WGS
f1-11	ERR2221287	gut	1	WGS
f1-11	ERR2221365	gut	1	WGS
f1-11	ERR1203925	gut	1	WGS
f1-11	ERR2230065	gut	1	WGS
f1-11	ERR2221129	gut	1	WGS
f1-11	ERR2230152	gut	1	WGS
f1-11	ERR2230092	gut	1	WGS
f1-11	ERR2221374	gut	1	WGS
f1-11	ERR2221210	gut	1	WGS
f1-11	ERR1203968	gut	1	WGS
f1-11	ERR2221380	gut	1	WGS
f1-11	ERR2221167	gut	1	WGS
f1-11	ERR2221317	gut	1	WGS
f1-11	ERR2221216	gut	1	WGS
f1-11	ERR2230114	gut	1	WGS
f1-11	ERR2230108	gut	1	WGS
f1-11	ERR1203957	gut	1	WGS
f1-11	ERR2221245	gut	1	WGS
f1-11	ERR2221170	gut	1	WGS
f1-11	ERR2221261	gut	1	WGS
f1-11	ERR2221308	gut	1	WGS
f1-11	ERR2230119	gut	1	WGS
f1-11	ERR2221176	gut	1	WGS
f1-11	ERR2221258	gut	1	WGS
f1-11	ERR171283	gut	1	WGS
f1-11	ERR2221315	gut	1	WGS
f1-11	ERR2230160	gut	1	WGS
f1-11	ERR2221131	gut	1	WGS
f1-11	ERR2221366	gut	1	WGS
f1-11	ERR2230085	gut	1	WGS
f1-11	ERR2221205	gut	1	WGS
f1-11	ERR1203945	gut	1	WGS
f1-11	ERR2221195	gut	1	WGS
f1-11	ERR2221322	gut	1	WGS
f1-11	ERR171281	gut	1	WGS
f1-11	ERR171267	gut	1	WGS
f1-11	ERR2230098	gut	1	WGS
f1-11	ERR2221342	gut	1	WGS
f1-11	ERR2230068	gut	1	WGS
f1-11	ERR2221240	gut	1	WGS
f1-11	ERR2230061	gut	1	WGS
f1-11	ERR2221230	gut	1	WGS
f1-11	ERR1204040	gut	1	WGS
f1-11	ERR2221333	gut	1	WGS
f1-11	ERR2221330	gut	1	WGS
f1-11	ERR2221248	gut	1	WGS
f1-11	ERR2221320	gut	1	WGS
f1-11	ERR2221263	gut	1	WGS
f1-11	ERR2230096	gut	1	WGS
f1-11	ERR2221401	gut	1	WGS
f1-11	ERR2221121	gut	1	WGS
f1-11	ERR2221291	gut	1	WGS
f1-11	ERR1203946	gut	1	WGS
f1-11	ERR2221348	gut	1	WGS
f1-11	ERR2221254	gut	1	WGS
f1-11	ERR2230091	gut	1	WGS
f1-11	ERR2221271	gut	1	WGS
f1-11	ERR1204052	gut	1	WGS
f1-11	ERR2230117	gut	1	WGS
f1-11	ERR2230087	gut	1	WGS
f1-11	ERR2221277	gut	1	WGS
f1-11	ERR2221332	gut	1	WGS
f1-11	ERR2221168	gut	1	WGS
f1-11	ERR1203955	gut	1	WGS
f1-11	ERR2221197	gut	1	WGS
f1-11	ERR2230058	gut	1	WGS
f1-11	ERR2230144	gut	1	WGS
f1-11	ERR2221408	gut	1	WGS
f1-11	ERR2221234	gut	1	WGS
f1-11	ERR2221331	gut	1	WGS
f1-11	ERR2221237	gut	1	WGS
f1-11	ERR2221409	gut	1	WGS
f1-11	ERR2221103	gut	1	WGS
f1-11	ERR2230079	gut	1	WGS
f1-11	ERR1203959	gut	1	WGS
f1-12	ERR1204058	gut	1	WGS
f1-12	ERR2230146	gut	1	WGS
f1-12	ERR2221265	gut	1	WGS
f1-12	ERR171282	gut	1	WGS
f1-12	ERR2221263	gut	1	WGS
f1-12	ERR2230089	gut	1	WGS
f1-12	ERR2230071	gut	1	WGS
f1-12	ERR2221332	gut	1	WGS
f1-12	ERR2221365	gut	1	WGS
f1-12	ERR2221398	gut	1	WGS
f1-12	ERR2230114	gut	1	WGS
f1-12	ERR1203923	gut	1	WGS
f1-12	ERR2221214	gut	1	WGS
f1-12	ERR1203961	gut	1	WGS
f1-12	ERR2230119	gut	1	WGS
f1-12	ERR2221128	gut	1	WGS
f1-12	ERR2221223	gut	1	WGS
f1-12	ERR2230111	gut	1	WGS
f1-12	ERR2221372	gut	1	WGS
f1-12	ERR2221316	gut	1	WGS
f1-12	ERR2221233	gut	1	WGS
f1-12	ERR2230063	gut	1	WGS
f1-12	ERR2230054	gut	1	WGS
f1-12	ERR171266	gut	1	WGS
f1-12	ERR2230087	gut	1	WGS
f1-12	ERR2221138	gut	1	WGS
f1-12	ERR2221133	gut	1	WGS
f1-12	ERR1204045	gut	1	WGS
f1-12	ERR2230115	gut	1	WGS
f1-12	ERR1203963	gut	1	WGS
f1-12	ERR2230128	gut	1	WGS
f1-12	ERR2230070	gut	1	WGS
f1-12	ERR2221323	gut	1	WGS
f1-12	ERR1204052	gut	1	WGS
f1-12	ERR2221308	gut	1	WGS
f1-12	ERR2230098	gut	1	WGS
f1-12	ERR2221228	gut	1	WGS
f1-12	ERR2230091	gut	1	WGS
f1-12	ERR1204063	gut	1	WGS
f1-12	ERR2221380	gut	1	WGS
f1-12	ERR1203950	gut	1	WGS
f1-12	ERR2221276	gut	1	WGS
f1-12	ERR2221121	gut	1	WGS
f1-12	ERR2221346	gut	1	WGS
f1-12	ERR2230121	gut	1	WGS
f1-12	ERR2221317	gut	1	WGS
f1-12	ERR2221339	gut	1	WGS
f1-12	ERR2221145	gut	1	WGS
f1-12	ERR2221185	gut	1	WGS
f1-12	ERR2221342	gut	1	WGS
f1-12	ERR171281	gut	1	WGS
f1-12	ERR2230104	gut	1	WGS
f1-12	ERR2221125	gut	1	WGS
f1-12	ERR2221374	gut	1	WGS
f1-12	ERR2221373	gut	1	WGS
f1-12	ERR1203925	gut	1	WGS
f1-12	ERR2221245	gut	1	WGS
f1-12	ERR2221116	gut	1	WGS
f1-12	ERR171272	gut	1	WGS
f1-12	ERR2221158	gut	1	WGS
f1-12	ERR2230058	gut	1	WGS
f1-12	ERR2230103	gut	1	WGS
f1-12	ERR2221099	gut	1	WGS
f1-12	ERR2221123	gut	1	WGS
f1-12	ERR2221345	gut	1	WGS
f1-12	ERR2221117	gut	1	WGS
f1-12	ERR2230059	gut	1	WGS
f1-12	ERR1203969	gut	1	WGS
f1-12	ERR2221410	gut	1	WGS
f1-12	ERR2221140	gut	1	WGS
f1-12	ERR2221335	gut	1	WGS
f1-12	ERR2221150	gut	1	WGS
f1-12	ERR2221213	gut	1	WGS
f1-12	ERR2230123	gut	1	WGS
f1-12	ERR2230154	gut	1	WGS
f1-12	ERR2230143	gut	1	WGS
f1-12	ERR2230117	gut	1	WGS
f1-12	ERR2221230	gut	1	WGS
f1-12	ERR2221143	gut	1	WGS
f1-12	ERR1204057	gut	1	WGS
f1-12	ERR2221108	gut	1	WGS
f1-12	ERR2230061	gut	1	WGS
f1-12	ERR1203965	gut	1	WGS
f1-12	ERR1203953	gut	1	WGS
f1-12	ERR1203951	gut	1	WGS
f1-12	ERR2221129	gut	1	WGS
f1-12	ERR1204067	gut	1	WGS
f1-12	ERR2221409	gut	1	WGS
f1-12	ERR1204055	gut	1	WGS
f1-12	ERR2230135	gut	1	WGS
f1-12	ERR2221248	gut	1	WGS
f1-12	ERR2221318	gut	1	WGS
f1-12	ERR1204069	gut	1	WGS
f1-12	ERR1203945	gut	1	WGS
f1-12	ERR2221284	gut	1	WGS
f1-12	ERR171283	gut	1	WGS
f1-12	ERR2221388	gut	1	WGS
f1-12	ERR1204060	gut	1	WGS
f1-12	ERR2221330	gut	1	WGS
f1-12	ERR1204024	gut	1	WGS
f1-12	ERR2221195	gut	1	WGS
f1-12	ERR2221338	gut	1	WGS
f1-12	ERR2230095	gut	1	WGS
f1-12	ERR2221401	gut	1	WGS
f1-12	ERR1204051	gut	1	WGS
f1-12	ERR2221221	gut	1	WGS
f1-12	ERR2230066	gut	1	WGS
f1-12	ERR1203931	gut	1	WGS
f1-12	ERR2221127	gut	1	WGS
f1-12	ERR1203922	gut	1	WGS
f1-12	ERR2221149	gut	1	WGS
f1-12	ERR2230130	gut	1	WGS
f1-12	ERR1203962	gut	1	WGS
f1-12	ERR2230085	gut	1	WGS
f1-12	ERR1204039	gut	1	WGS
f1-12	ERR171273	gut	1	WGS
f1-12	ERR2230077	gut	1	WGS
f1-12	ERR2221176	gut	1	WGS
f1-12	ERR2221100	gut	1	WGS
f1-12	ERR2230055	gut	1	WGS
f1-12	ERR2230090	gut	1	WGS
f1-12	ERR2221327	gut	1	WGS
f1-12	ERR1203932	gut	1	WGS
f1-12	ERR2230132	gut	1	WGS
f1-12	ERR171267	gut	1	WGS
f1-12	ERR2221331	gut	1	WGS
f1-12	ERR2221290	gut	1	WGS
f1-12	ERR2221268	gut	1	WGS
f1-12	ERR2230078	gut	1	WGS
f1-12	ERR2230156	gut	1	WGS
f1-12	ERR2221105	gut	1	WGS
f1-12	ERR2221124	gut	1	WGS
f1-12	ERR2221135	gut	1	WGS
f1-12	ERR2221101	gut	1	WGS
f1-12	ERR2221132	gut	1	WGS
f1-12	ERR2230081	gut	1	WGS
f1-12	ERR1204040	gut	1	WGS
f1-12	ERR1203957	gut	1	WGS
f1-12	ERR2221271	gut	1	WGS
f1-12	ERR2230134	gut	1	WGS
f1-12	ERR2221313	gut	1	WGS
f1-12	ERR2230137	gut	1	WGS
f1-12	ERR171255	gut	1	WGS
f1-12	ERR2221157	gut	1	WGS
f1-12	ERR2221341	gut	1	WGS
f1-12	ERR2221333	gut	1	WGS
f1-12	ERR2230125	gut	1	WGS
f1-12	ERR2221356	gut	1	WGS
f1-12	ERR2230079	gut	1	WGS
[truncated: 29,507 more rows]
